# Supplementary material for: Asymmetric Nature of MscL Opening Revealed by Molecular Dynamics Simulations
Source: J Chem Inf Model. 2025 Jun 5;65(12):6129–43. doi: 10.1021/acs.jcim.5c00307 (PMC12199302; doi:10.1021/acs.jcim.5c00307)
Supplement: Supplementary file 1 [file ci5c00307_si_001.pdb]

CRYST1  178.953  178.953   71.839  90.00  90.00  90.00 P 1           1
ATOM      1  N   MET A   1      84.796  58.179  39.741  0.00  0.00
ATOM      2  HT1 MET A   1      85.601  57.521  39.738  0.00  0.00
ATOM      3  HT2 MET A   1      84.895  58.828  38.932  0.00  0.00
ATOM      4  HT3 MET A   1      83.950  57.589  39.568  0.00  0.00
ATOM      5  CA  MET A   1      84.624  58.906  41.018  0.00  0.00
ATOM      6  HA  MET A   1      83.798  59.588  40.882  0.00  0.00
ATOM      7  CB  MET A   1      84.274  57.886  42.194  0.00  0.00
ATOM      8  HB1 MET A   1      84.901  56.969  42.071  0.00  0.00
ATOM      9  HB2 MET A   1      83.252  57.443  42.221  0.00  0.00
ATOM     10  CG  MET A   1      84.566  58.425  43.694  0.00  0.00
ATOM     11  HG1 MET A   1      85.650  58.426  43.966  0.00  0.00
ATOM     12  HG2 MET A   1      84.121  57.660  44.375  0.00  0.00
ATOM     13  SD  MET A   1      83.902  60.054  43.989  0.00  0.00
ATOM     14  CE  MET A   1      82.281  59.219  44.322  0.00  0.00
ATOM     15  HE1 MET A   1      82.470  58.403  45.049  0.00  0.00
ATOM     16  HE2 MET A   1      81.774  58.887  43.393  0.00  0.00
ATOM     17  HE3 MET A   1      81.712  59.996  44.867  0.00  0.00
ATOM     18  C   MET A   1      85.745  59.845  41.276  0.00  0.00
ATOM     19  O   MET A   1      85.542  61.058  41.500  0.00  0.00
ATOM     20  N   LEU A   2      86.981  59.297  41.368  0.00  0.00
ATOM     21  HN  LEU A   2      87.124  58.380  41.008  0.00  0.00
ATOM     22  CA  LEU A   2      88.212  59.938  41.741  0.00  0.00
ATOM     23  HA  LEU A   2      87.915  60.541  42.594  0.00  0.00
ATOM     24  CB  LEU A   2      89.286  59.099  42.385  0.00  0.00
ATOM     25  HB1 LEU A   2      89.546  58.253  41.710  0.00  0.00
ATOM     26  HB2 LEU A   2      88.873  58.599  43.299  0.00  0.00
ATOM     27  CG  LEU A   2      90.582  59.758  42.886  0.00  0.00
ATOM     28  HG  LEU A   2      90.994  60.336  42.030  0.00  0.00
ATOM     29  CD1 LEU A   2      90.158  60.715  44.033  0.00  0.00
ATOM     30 HD11 LEU A   2      89.396  61.480  43.763  0.00  0.00
ATOM     31 HD12 LEU A   2      91.116  61.221  44.276  0.00  0.00
ATOM     32 HD13 LEU A   2      89.957  60.113  44.944  0.00  0.00
ATOM     33  CD2 LEU A   2      91.605  58.711  43.156  0.00  0.00
ATOM     34 HD21 LEU A   2      92.632  59.061  43.391  0.00  0.00
ATOM     35 HD22 LEU A   2      91.640  57.984  42.313  0.00  0.00
ATOM     36 HD23 LEU A   2      91.156  58.134  43.983  0.00  0.00
ATOM     37  C   LEU A   2      88.743  60.944  40.841  0.00  0.00
ATOM     38  O   LEU A   2      88.993  62.101  41.245  0.00  0.00
ATOM     39  N   LYS A   3      88.768  60.596  39.518  0.00  0.00
ATOM     40  HN  LYS A   3      88.695  59.648  39.224  0.00  0.00
ATOM     41  CA  LYS A   3      89.014  61.564  38.467  0.00  0.00
ATOM     42  HA  LYS A   3      89.968  62.066  38.570  0.00  0.00
ATOM     43  CB  LYS A   3      88.997  60.841  37.105  0.00  0.00
ATOM     44  HB1 LYS A   3      87.944  60.471  37.071  0.00  0.00
ATOM     45  HB2 LYS A   3      89.642  59.944  37.191  0.00  0.00
ATOM     46  CG  LYS A   3      89.355  61.645  35.794  0.00  0.00
ATOM     47  HG1 LYS A   3      89.591  60.915  34.996  0.00  0.00
ATOM     48  HG2 LYS A   3      90.280  62.255  35.795  0.00  0.00
ATOM     49  CD  LYS A   3      88.153  62.514  35.262  0.00  0.00
ATOM     50  HD1 LYS A   3      88.074  63.444  35.871  0.00  0.00
ATOM     51  HD2 LYS A   3      87.223  61.928  35.411  0.00  0.00
ATOM     52  CE  LYS A   3      88.233  62.998  33.837  0.00  0.00
ATOM     53  HE1 LYS A   3      88.169  62.210  33.058  0.00  0.00
ATOM     54  HE2 LYS A   3      89.182  63.527  33.609  0.00  0.00
ATOM     55  NZ  LYS A   3      87.158  63.962  33.670  0.00  0.00
ATOM     56  HZ1 LYS A   3      86.290  63.502  34.014  0.00  0.00
ATOM     57  HZ2 LYS A   3      87.131  64.242  32.673  0.00  0.00
ATOM     58  HZ3 LYS A   3      87.316  64.806  34.265  0.00  0.00
ATOM     59  C   LYS A   3      88.007  62.711  38.453  0.00  0.00
ATOM     60  O   LYS A   3      88.445  63.835  38.273  0.00  0.00
ATOM     61  N   GLY A   4      86.704  62.557  38.590  0.00  0.00
ATOM     62  HN  GLY A   4      86.445  61.630  38.351  0.00  0.00
ATOM     63  CA  GLY A   4      85.717  63.630  38.698  0.00  0.00
ATOM     64  HA1 GLY A   4      84.758  63.154  38.795  0.00  0.00
ATOM     65  HA2 GLY A   4      85.809  64.256  37.819  0.00  0.00
ATOM     66  C   GLY A   4      85.866  64.426  40.005  0.00  0.00
ATOM     67  O   GLY A   4      85.568  65.601  40.003  0.00  0.00
ATOM     68  N   PHE A   5      86.177  63.762  41.155  0.00  0.00
ATOM     69  HN  PHE A   5      86.360  62.781  41.205  0.00  0.00
ATOM     70  CA  PHE A   5      86.329  64.465  42.434  0.00  0.00
ATOM     71  HA  PHE A   5      85.510  65.153  42.577  0.00  0.00
ATOM     72  CB  PHE A   5      86.386  63.413  43.510  0.00  0.00
ATOM     73  HB1 PHE A   5      87.250  62.749  43.285  0.00  0.00
ATOM     74  HB2 PHE A   5      85.547  62.700  43.560  0.00  0.00
ATOM     75  CG  PHE A   5      86.565  64.020  44.831  0.00  0.00
ATOM     76  CD1 PHE A   5      85.774  65.033  45.325  0.00  0.00
ATOM     77  HD1 PHE A   5      84.859  65.231  44.783  0.00  0.00
ATOM     78  CE1 PHE A   5      85.975  65.619  46.586  0.00  0.00
ATOM     79  HE1 PHE A   5      85.325  66.424  46.892  0.00  0.00
ATOM     80  CZ  PHE A   5      87.028  65.109  47.393  0.00  0.00
ATOM     81  HZ  PHE A   5      87.101  65.567  48.370  0.00  0.00
ATOM     82  CD2 PHE A   5      87.661  63.628  45.623  0.00  0.00
ATOM     83  HD2 PHE A   5      88.282  62.819  45.288  0.00  0.00
ATOM     84  CE2 PHE A   5      87.958  64.191  46.902  0.00  0.00
ATOM     85  HE2 PHE A   5      88.808  63.893  47.498  0.00  0.00
ATOM     86  C   PHE A   5      87.565  65.406  42.498  0.00  0.00
ATOM     87  O   PHE A   5      87.594  66.490  43.050  0.00  0.00
ATOM     88  N   LYS A   6      88.671  65.053  41.829  0.00  0.00
ATOM     89  HN  LYS A   6      88.765  64.091  41.591  0.00  0.00
ATOM     90  CA  LYS A   6      89.797  65.873  41.519  0.00  0.00
ATOM     91  HA  LYS A   6      90.171  66.246  42.471  0.00  0.00
ATOM     92  CB  LYS A   6      90.778  65.022  40.865  0.00  0.00
ATOM     93  HB1 LYS A   6      90.326  64.485  40.000  0.00  0.00
ATOM     94  HB2 LYS A   6      90.932  64.129  41.524  0.00  0.00
ATOM     95  CG  LYS A   6      92.110  65.651  40.515  0.00  0.00
ATOM     96  HG1 LYS A   6      92.676  65.847  41.456  0.00  0.00
ATOM     97  HG2 LYS A   6      92.000  66.616  39.963  0.00  0.00
ATOM     98  CD  LYS A   6      92.988  64.671  39.727  0.00  0.00
ATOM     99  HD1 LYS A   6      92.988  63.648  40.173  0.00  0.00
ATOM    100  HD2 LYS A   6      94.029  65.040  39.791  0.00  0.00
ATOM    101  CE  LYS A   6      92.673  64.491  38.169  0.00  0.00
ATOM    102  HE1 LYS A   6      91.671  64.108  37.884  0.00  0.00
ATOM    103  HE2 LYS A   6      93.354  63.710  37.791  0.00  0.00
ATOM    104  NZ  LYS A   6      92.873  65.738  37.421  0.00  0.00
ATOM    105  HZ1 LYS A   6      92.486  66.585  37.880  0.00  0.00
ATOM    106  HZ2 LYS A   6      92.348  65.626  36.527  0.00  0.00
ATOM    107  HZ3 LYS A   6      93.864  65.771  37.095  0.00  0.00
ATOM    108  C   LYS A   6      89.454  67.029  40.588  0.00  0.00
ATOM    109  O   LYS A   6      90.078  68.081  40.655  0.00  0.00
ATOM    110  N   GLU A   7      88.492  66.864  39.656  0.00  0.00
ATOM    111  HN  GLU A   7      88.169  65.919  39.588  0.00  0.00
ATOM    112  CA  GLU A   7      88.006  67.919  38.791  0.00  0.00
ATOM    113  HA  GLU A   7      88.793  68.598  38.503  0.00  0.00
ATOM    114  CB  GLU A   7      87.587  67.459  37.392  0.00  0.00
ATOM    115  HB1 GLU A   7      86.920  68.217  36.940  0.00  0.00
ATOM    116  HB2 GLU A   7      86.958  66.561  37.571  0.00  0.00
ATOM    117  CG  GLU A   7      88.788  67.084  36.461  0.00  0.00
ATOM    118  HG1 GLU A   7      89.337  66.323  37.056  0.00  0.00
ATOM    119  HG2 GLU A   7      89.502  67.914  36.261  0.00  0.00
ATOM    120  CD  GLU A   7      88.334  66.467  35.187  0.00  0.00
ATOM    121  OE1 GLU A   7      89.126  66.170  34.244  0.00  0.00
ATOM    122  OE2 GLU A   7      87.114  66.324  35.032  0.00  0.00
ATOM    123  C   GLU A   7      86.965  68.871  39.493  0.00  0.00
ATOM    124  O   GLU A   7      86.784  69.986  39.079  0.00  0.00
ATOM    125  N   PHE A   8      86.252  68.345  40.516  0.00  0.00
ATOM    126  HN  PHE A   8      86.499  67.411  40.743  0.00  0.00
ATOM    127  CA  PHE A   8      85.325  69.085  41.321  0.00  0.00
ATOM    128  HA  PHE A   8      84.594  69.567  40.697  0.00  0.00
ATOM    129  CB  PHE A   8      84.566  68.097  42.306  0.00  0.00
ATOM    130  HB1 PHE A   8      85.354  67.541  42.861  0.00  0.00
ATOM    131  HB2 PHE A   8      84.046  67.309  41.739  0.00  0.00
ATOM    132  CG  PHE A   8      83.560  68.639  43.289  0.00  0.00
ATOM    133  CD1 PHE A   8      83.567  68.185  44.611  0.00  0.00
ATOM    134  HD1 PHE A   8      84.336  67.463  44.830  0.00  0.00
ATOM    135  CE1 PHE A   8      82.617  68.668  45.544  0.00  0.00
ATOM    136  HE1 PHE A   8      82.708  68.389  46.579  0.00  0.00
ATOM    137  CZ  PHE A   8      81.551  69.436  45.131  0.00  0.00
ATOM    138  HZ  PHE A   8      80.729  69.729  45.765  0.00  0.00
ATOM    139  CD2 PHE A   8      82.552  69.528  42.902  0.00  0.00
ATOM    140  HD2 PHE A   8      82.429  69.652  41.831  0.00  0.00
ATOM    141  CE2 PHE A   8      81.536  69.846  43.830  0.00  0.00
ATOM    142  HE2 PHE A   8      80.693  70.443  43.496  0.00  0.00
ATOM    143  C   PHE A   8      85.966  70.268  42.055  0.00  0.00
ATOM    144  O   PHE A   8      85.436  71.374  42.110  0.00  0.00
ATOM    145  N   LEU A   9      87.153  69.995  42.562  0.00  0.00
ATOM    146  HN  LEU A   9      87.450  69.046  42.479  0.00  0.00
ATOM    147  CA  LEU A   9      87.980  70.880  43.279  0.00  0.00
ATOM    148  HA  LEU A   9      87.361  71.594  43.807  0.00  0.00
ATOM    149  CB  LEU A   9      88.699  70.152  44.450  0.00  0.00
ATOM    150  HB1 LEU A   9      89.132  70.876  45.171  0.00  0.00
ATOM    151  HB2 LEU A   9      89.561  69.536  44.123  0.00  0.00
ATOM    152  CG  LEU A   9      87.776  69.182  45.229  0.00  0.00
ATOM    153  HG  LEU A   9      87.258  68.513  44.518  0.00  0.00
ATOM    154  CD1 LEU A   9      88.521  68.215  46.085  0.00  0.00
ATOM    155 HD11 LEU A   9      89.264  67.692  45.439  0.00  0.00
ATOM    156 HD12 LEU A   9      87.737  67.539  46.482  0.00  0.00
ATOM    157 HD13 LEU A   9      89.076  68.819  46.826  0.00  0.00
ATOM    158  CD2 LEU A   9      86.812  69.990  46.063  0.00  0.00
ATOM    159 HD21 LEU A   9      87.420  70.564  46.793  0.00  0.00
ATOM    160 HD22 LEU A   9      86.113  69.371  46.667  0.00  0.00
ATOM    161 HD23 LEU A   9      86.182  70.633  45.402  0.00  0.00
ATOM    162  C   LEU A   9      88.902  71.671  42.465  0.00  0.00
ATOM    163  O   LEU A   9      89.536  72.620  42.955  0.00  0.00
ATOM    164  N   ALA A  10      89.014  71.385  41.198  0.00  0.00
ATOM    165  HN  ALA A  10      88.410  70.684  40.811  0.00  0.00
ATOM    166  CA  ALA A  10      90.018  72.021  40.346  0.00  0.00
ATOM    167  HA  ALA A  10      90.673  72.640  40.944  0.00  0.00
ATOM    168  CB  ALA A  10      91.024  71.057  39.594  0.00  0.00
ATOM    169  HB1 ALA A  10      92.048  71.470  39.528  0.00  0.00
ATOM    170  HB2 ALA A  10      90.685  70.843  38.558  0.00  0.00
ATOM    171  HB3 ALA A  10      91.028  70.071  40.090  0.00  0.00
ATOM    172  C   ALA A  10      89.421  73.097  39.433  0.00  0.00
ATOM    173  O   ALA A  10      90.190  74.013  38.990  0.00  0.00
ATOM    174  N   ARG A  11      88.092  73.074  39.177  0.00  0.00
ATOM    175  HN  ARG A  11      87.607  72.213  39.292  0.00  0.00
ATOM    176  CA  ARG A  11      87.396  73.991  38.371  0.00  0.00
ATOM    177  HA  ARG A  11      88.088  74.472  37.691  0.00  0.00
ATOM    178  CB  ARG A  11      86.400  73.118  37.518  0.00  0.00
ATOM    179  HB1 ARG A  11      85.747  73.796  36.937  0.00  0.00
ATOM    180  HB2 ARG A  11      85.758  72.587  38.259  0.00  0.00
ATOM    181  CG  ARG A  11      87.185  72.166  36.572  0.00  0.00
ATOM    182  HG1 ARG A  11      87.893  71.508  37.121  0.00  0.00
ATOM    183  HG2 ARG A  11      87.843  72.764  35.900  0.00  0.00
ATOM    184  CD  ARG A  11      86.277  71.290  35.757  0.00  0.00
ATOM    185  HD1 ARG A  11      85.655  70.704  36.478  0.00  0.00
ATOM    186  HD2 ARG A  11      86.806  70.528  35.152  0.00  0.00
ATOM    187  NE  ARG A  11      85.420  72.035  34.839  0.00  0.00
ATOM    188  HE  ARG A  11      85.826  72.573  34.095  0.00  0.00
ATOM    189  CZ  ARG A  11      84.233  71.563  34.431  0.00  0.00
ATOM    190  NH1 ARG A  11      83.759  72.037  33.321  0.00  0.00
ATOM    191 HH11 ARG A  11      84.331  72.590  32.701  0.00  0.00
ATOM    192 HH12 ARG A  11      82.767  71.972  33.227  0.00  0.00
ATOM    193  NH2 ARG A  11      83.505  70.664  35.123  0.00  0.00
ATOM    194 HH21 ARG A  11      83.851  70.305  35.994  0.00  0.00
ATOM    195 HH22 ARG A  11      82.945  70.085  34.532  0.00  0.00
ATOM    196  C   ARG A  11      86.610  74.991  39.236  0.00  0.00
ATOM    197  O   ARG A  11      85.779  75.734  38.708  0.00  0.00
ATOM    198  N   GLY A  12      86.854  75.065  40.599  0.00  0.00
ATOM    199  HN  GLY A  12      87.609  74.712  41.129  0.00  0.00
ATOM    200  CA  GLY A  12      85.988  75.851  41.502  0.00  0.00
ATOM    201  HA1 GLY A  12      85.794  75.371  42.450  0.00  0.00
ATOM    202  HA2 GLY A  12      84.977  75.927  41.115  0.00  0.00
ATOM    203  C   GLY A  12      86.513  77.181  41.765  0.00  0.00
ATOM    204  O   GLY A  12      87.568  77.523  41.229  0.00  0.00
ATOM    205  N   ASN A  13      85.829  77.923  42.624  0.00  0.00
ATOM    206  HN  ASN A  13      84.933  77.638  42.984  0.00  0.00
ATOM    207  CA  ASN A  13      86.245  79.258  43.089  0.00  0.00
ATOM    208  HA  ASN A  13      86.972  79.687  42.410  0.00  0.00
ATOM    209  CB  ASN A  13      85.008  80.128  43.089  0.00  0.00
ATOM    210  HB1 ASN A  13      85.299  81.160  43.375  0.00  0.00
ATOM    211  HB2 ASN A  13      84.202  79.762  43.769  0.00  0.00
ATOM    212  CG  ASN A  13      84.303  80.163  41.735  0.00  0.00
ATOM    213  OD1 ASN A  13      84.986  79.809  40.726  0.00  0.00
ATOM    214  ND2 ASN A  13      83.055  80.501  41.618  0.00  0.00
ATOM    215 HD21 ASN A  13      82.711  80.475  40.687  0.00  0.00
ATOM    216 HD22 ASN A  13      82.462  80.810  42.366  0.00  0.00
ATOM    217  C   ASN A  13      86.717  79.234  44.549  0.00  0.00
ATOM    218  O   ASN A  13      86.566  80.103  45.381  0.00  0.00
ATOM    219  N   ILE A  14      87.239  78.066  44.936  0.00  0.00
ATOM    220  HN  ILE A  14      87.287  77.323  44.273  0.00  0.00
ATOM    221  CA  ILE A  14      87.611  77.801  46.374  0.00  0.00
ATOM    222  HA  ILE A  14      86.761  78.075  46.969  0.00  0.00
ATOM    223  CB  ILE A  14      87.881  76.379  46.633  0.00  0.00
ATOM    224  HB  ILE A  14      88.200  76.163  47.671  0.00  0.00
ATOM    225  CG2 ILE A  14      86.633  75.636  46.244  0.00  0.00
ATOM    226 HG21 ILE A  14      85.811  75.993  46.896  0.00  0.00
ATOM    227 HG22 ILE A  14      86.782  74.577  46.527  0.00  0.00
ATOM    228 HG23 ILE A  14      86.375  75.752  45.167  0.00  0.00
ATOM    229  CG1 ILE A  14      89.082  75.793  45.837  0.00  0.00
ATOM    230 HG11 ILE A  14      89.602  76.539  45.194  0.00  0.00
ATOM    231 HG12 ILE A  14      88.749  75.017  45.125  0.00  0.00
ATOM    232  CD  ILE A  14      90.153  75.013  46.630  0.00  0.00
ATOM    233  HD1 ILE A  14      89.768  74.020  46.946  0.00  0.00
ATOM    234  HD2 ILE A  14      90.588  75.626  47.454  0.00  0.00
ATOM    235  HD3 ILE A  14      91.020  74.875  45.961  0.00  0.00
ATOM    236  C   ILE A  14      88.610  78.760  46.954  0.00  0.00
ATOM    237  O   ILE A  14      88.399  79.358  48.065  0.00  0.00
ATOM    238  N   VAL A  15      89.728  79.007  46.239  0.00  0.00
ATOM    239  HN  VAL A  15      89.653  78.692  45.298  0.00  0.00
ATOM    240  CA  VAL A  15      90.808  79.894  46.619  0.00  0.00
ATOM    241  HA  VAL A  15      90.964  79.679  47.671  0.00  0.00
ATOM    242  CB  VAL A  15      92.177  79.536  45.893  0.00  0.00
ATOM    243  HB  VAL A  15      91.961  79.657  44.815  0.00  0.00
ATOM    244  CG1 VAL A  15      93.307  80.437  46.331  0.00  0.00
ATOM    245 HG11 VAL A  15      93.424  80.255  47.424  0.00  0.00
ATOM    246 HG12 VAL A  15      93.101  81.520  46.169  0.00  0.00
ATOM    247 HG13 VAL A  15      94.243  80.224  45.783  0.00  0.00
ATOM    248  CG2 VAL A  15      92.629  78.071  46.119  0.00  0.00
ATOM    249 HG21 VAL A  15      92.385  77.608  47.097  0.00  0.00
ATOM    250 HG22 VAL A  15      93.737  78.040  46.101  0.00  0.00
ATOM    251 HG23 VAL A  15      92.335  77.314  45.365  0.00  0.00
ATOM    252  C   VAL A  15      90.432  81.326  46.432  0.00  0.00
ATOM    253  O   VAL A  15      90.554  82.138  47.359  0.00  0.00
ATOM    254  N   ASP A  16      89.873  81.659  45.207  0.00  0.00
ATOM    255  HN  ASP A  16      89.806  80.881  44.588  0.00  0.00
ATOM    256  CA  ASP A  16      89.430  83.007  44.824  0.00  0.00
ATOM    257  HA  ASP A  16      90.225  83.743  44.805  0.00  0.00
ATOM    258  CB  ASP A  16      88.842  82.997  43.408  0.00  0.00
ATOM    259  HB1 ASP A  16      88.692  84.071  43.164  0.00  0.00
ATOM    260  HB2 ASP A  16      87.859  82.491  43.276  0.00  0.00
ATOM    261  CG  ASP A  16      89.740  82.497  42.327  0.00  0.00
ATOM    262  OD1 ASP A  16      90.996  82.719  42.320  0.00  0.00
ATOM    263  OD2 ASP A  16      89.047  81.831  41.461  0.00  0.00
ATOM    264  C   ASP A  16      88.472  83.627  45.823  0.00  0.00
ATOM    265  O   ASP A  16      88.653  84.761  46.180  0.00  0.00
ATOM    266  N   ALA A  17      87.403  82.910  46.289  0.00  0.00
ATOM    267  HN  ALA A  17      87.293  81.964  45.976  0.00  0.00
ATOM    268  CA  ALA A  17      86.470  83.270  47.314  0.00  0.00
ATOM    269  HA  ALA A  17      86.049  84.256  47.180  0.00  0.00
ATOM    270  CB  ALA A  17      85.214  82.351  47.380  0.00  0.00
ATOM    271  HB1 ALA A  17      85.395  81.364  47.851  0.00  0.00
ATOM    272  HB2 ALA A  17      84.867  82.094  46.354  0.00  0.00
ATOM    273  HB3 ALA A  17      84.397  82.877  47.928  0.00  0.00
ATOM    274  C   ALA A  17      87.048  83.542  48.743  0.00  0.00
ATOM    275  O   ALA A  17      86.818  84.539  49.334  0.00  0.00
ATOM    276  N   ALA A  18      87.869  82.511  49.199  0.00  0.00
ATOM    277  HN  ALA A  18      87.953  81.635  48.739  0.00  0.00
ATOM    278  CA  ALA A  18      88.608  82.601  50.509  0.00  0.00
ATOM    279  HA  ALA A  18      87.776  82.751  51.187  0.00  0.00
ATOM    280  CB  ALA A  18      89.310  81.275  50.835  0.00  0.00
ATOM    281  HB1 ALA A  18      88.558  80.464  50.775  0.00  0.00
ATOM    282  HB2 ALA A  18      89.783  81.319  51.842  0.00  0.00
ATOM    283  HB3 ALA A  18      90.048  80.941  50.084  0.00  0.00
ATOM    284  C   ALA A  18      89.603  83.721  50.625  0.00  0.00
ATOM    285  O   ALA A  18      89.732  84.444  51.674  0.00  0.00
ATOM    286  N   VAL A  19      90.326  83.904  49.521  0.00  0.00
ATOM    287  HN  VAL A  19      90.258  83.224  48.800  0.00  0.00
ATOM    288  CA  VAL A  19      91.158  85.141  49.398  0.00  0.00
ATOM    289  HA  VAL A  19      91.869  85.103  50.212  0.00  0.00
ATOM    290  CB  VAL A  19      92.096  85.065  48.256  0.00  0.00
ATOM    291  HB  VAL A  19      91.466  84.933  47.344  0.00  0.00
ATOM    292  CG1 VAL A  19      92.878  86.401  48.051  0.00  0.00
ATOM    293 HG11 VAL A  19      93.578  86.639  48.888  0.00  0.00
ATOM    294 HG12 VAL A  19      92.219  87.280  47.886  0.00  0.00
ATOM    295 HG13 VAL A  19      93.354  86.236  47.063  0.00  0.00
ATOM    296  CG2 VAL A  19      93.160  83.942  48.387  0.00  0.00
ATOM    297 HG21 VAL A  19      93.932  84.217  47.640  0.00  0.00
ATOM    298 HG22 VAL A  19      92.769  82.961  48.052  0.00  0.00
ATOM    299 HG23 VAL A  19      93.686  84.006  49.373  0.00  0.00
ATOM    300  C   VAL A  19      90.359  86.423  49.516  0.00  0.00
ATOM    301  O   VAL A  19      90.639  87.259  50.358  0.00  0.00
ATOM    302  N   ALA A  20      89.230  86.561  48.711  0.00  0.00
ATOM    303  HN  ALA A  20      89.112  85.882  47.981  0.00  0.00
ATOM    304  CA  ALA A  20      88.367  87.712  48.764  0.00  0.00
ATOM    305  HA  ALA A  20      88.893  88.594  48.437  0.00  0.00
ATOM    306  CB  ALA A  20      87.336  87.427  47.636  0.00  0.00
ATOM    307  HB1 ALA A  20      87.940  87.216  46.726  0.00  0.00
ATOM    308  HB2 ALA A  20      86.749  88.365  47.497  0.00  0.00
ATOM    309  HB3 ALA A  20      86.738  86.535  47.905  0.00  0.00
ATOM    310  C   ALA A  20      87.764  87.956  50.144  0.00  0.00
ATOM    311  O   ALA A  20      87.638  89.036  50.740  0.00  0.00
ATOM    312  N   ALA A  21      87.353  86.860  50.852  0.00  0.00
ATOM    313  HN  ALA A  21      87.426  85.969  50.413  0.00  0.00
ATOM    314  CA  ALA A  21      86.898  86.951  52.253  0.00  0.00
ATOM    315  HA  ALA A  21      86.144  87.723  52.292  0.00  0.00
ATOM    316  CB  ALA A  21      86.453  85.525  52.681  0.00  0.00
ATOM    317  HB1 ALA A  21      86.182  85.431  53.751  0.00  0.00
ATOM    318  HB2 ALA A  21      87.332  84.864  52.485  0.00  0.00
ATOM    319  HB3 ALA A  21      85.637  85.219  51.989  0.00  0.00
ATOM    320  C   ALA A  21      87.964  87.459  53.293  0.00  0.00
ATOM    321  O   ALA A  21      87.797  88.473  53.962  0.00  0.00
ATOM    322  N   VAL A  22      89.087  86.832  53.321  0.00  0.00
ATOM    323  HN  VAL A  22      89.258  86.132  52.634  0.00  0.00
ATOM    324  CA  VAL A  22      90.181  87.183  54.184  0.00  0.00
ATOM    325  HA  VAL A  22      89.830  87.199  55.203  0.00  0.00
ATOM    326  CB  VAL A  22      91.274  86.113  54.294  0.00  0.00
ATOM    327  HB  VAL A  22      91.644  85.928  53.268  0.00  0.00
ATOM    328  CG1 VAL A  22      92.385  86.468  55.267  0.00  0.00
ATOM    329 HG11 VAL A  22      93.107  85.622  55.300  0.00  0.00
ATOM    330 HG12 VAL A  22      92.067  86.638  56.321  0.00  0.00
ATOM    331 HG13 VAL A  22      92.922  87.380  54.950  0.00  0.00
ATOM    332  CG2 VAL A  22      90.631  84.757  54.775  0.00  0.00
ATOM    333 HG21 VAL A  22      89.898  84.283  54.085  0.00  0.00
ATOM    334 HG22 VAL A  22      90.127  84.854  55.756  0.00  0.00
ATOM    335 HG23 VAL A  22      91.346  83.919  54.858  0.00  0.00
ATOM    336  C   VAL A  22      90.814  88.572  53.973  0.00  0.00
ATOM    337  O   VAL A  22      90.945  89.364  54.910  0.00  0.00
ATOM    338  N   ILE A  23      91.035  88.927  52.727  0.00  0.00
ATOM    339  HN  ILE A  23      90.889  88.196  52.059  0.00  0.00
ATOM    340  CA  ILE A  23      91.508  90.244  52.371  0.00  0.00
ATOM    341  HA  ILE A  23      92.283  90.594  53.033  0.00  0.00
ATOM    342  CB  ILE A  23      91.989  90.283  50.897  0.00  0.00
ATOM    343  HB  ILE A  23      91.139  90.016  50.225  0.00  0.00
ATOM    344  CG2 ILE A  23      92.338  91.752  50.340  0.00  0.00
ATOM    345 HG21 ILE A  23      91.433  92.379  50.457  0.00  0.00
ATOM    346 HG22 ILE A  23      92.737  91.748  49.300  0.00  0.00
ATOM    347 HG23 ILE A  23      93.260  92.095  50.858  0.00  0.00
ATOM    348  CG1 ILE A  23      93.207  89.278  50.691  0.00  0.00
ATOM    349 HG11 ILE A  23      93.502  89.482  49.638  0.00  0.00
ATOM    350 HG12 ILE A  23      92.904  88.211  50.806  0.00  0.00
ATOM    351  CD  ILE A  23      94.366  89.418  51.689  0.00  0.00
ATOM    352  HD1 ILE A  23      94.767  90.431  51.503  0.00  0.00
ATOM    353  HD2 ILE A  23      95.087  88.623  51.411  0.00  0.00
ATOM    354  HD3 ILE A  23      94.001  89.384  52.740  0.00  0.00
ATOM    355  C   ILE A  23      90.436  91.272  52.803  0.00  0.00
ATOM    356  O   ILE A  23      90.578  92.388  53.231  0.00  0.00
ATOM    357  N   GLY A  24      89.144  90.989  52.543  0.00  0.00
ATOM    358  HN  GLY A  24      88.912  90.180  52.009  0.00  0.00
ATOM    359  CA  GLY A  24      87.975  91.830  52.791  0.00  0.00
ATOM    360  HA1 GLY A  24      87.134  91.265  52.427  0.00  0.00
ATOM    361  HA2 GLY A  24      88.197  92.779  52.321  0.00  0.00
ATOM    362  C   GLY A  24      87.742  92.204  54.189  0.00  0.00
ATOM    363  O   GLY A  24      87.539  93.335  54.555  0.00  0.00
ATOM    364  N   THR A  25      87.757  91.213  55.044  0.00  0.00
ATOM    365  HN  THR A  25      87.967  90.318  54.671  0.00  0.00
ATOM    366  CA  THR A  25      87.645  91.417  56.463  0.00  0.00
ATOM    367  HA  THR A  25      86.763  92.026  56.570  0.00  0.00
ATOM    368  CB  THR A  25      87.427  90.162  57.291  0.00  0.00
ATOM    369  HB  THR A  25      86.661  89.581  56.735  0.00  0.00
ATOM    370  OG1 THR A  25      87.071  90.364  58.635  0.00  0.00
ATOM    371  HG1 THR A  25      87.074  89.444  58.899  0.00  0.00
ATOM    372  CG2 THR A  25      88.663  89.114  57.276  0.00  0.00
ATOM    373 HG21 THR A  25      88.331  88.091  57.581  0.00  0.00
ATOM    374 HG22 THR A  25      89.399  89.349  58.072  0.00  0.00
ATOM    375 HG23 THR A  25      89.035  89.093  56.226  0.00  0.00
ATOM    376  C   THR A  25      88.823  92.298  57.020  0.00  0.00
ATOM    377  O   THR A  25      88.586  93.302  57.641  0.00  0.00
ATOM    378  N   ALA A  26      90.050  92.000  56.546  0.00  0.00
ATOM    379  HN  ALA A  26      90.159  91.188  55.974  0.00  0.00
ATOM    380  CA  ALA A  26      91.253  92.688  56.928  0.00  0.00
ATOM    381  HA  ALA A  26      91.412  92.752  57.993  0.00  0.00
ATOM    382  CB  ALA A  26      92.422  91.914  56.168  0.00  0.00
ATOM    383  HB1 ALA A  26      93.427  92.235  56.544  0.00  0.00
ATOM    384  HB2 ALA A  26      92.300  92.010  55.068  0.00  0.00
ATOM    385  HB3 ALA A  26      92.336  90.864  56.507  0.00  0.00
ATOM    386  C   ALA A  26      91.160  94.157  56.553  0.00  0.00
ATOM    387  O   ALA A  26      91.472  95.115  57.271  0.00  0.00
ATOM    388  N   PHE A  27      90.585  94.373  55.291  0.00  0.00
ATOM    389  HN  PHE A  27      90.244  93.587  54.780  0.00  0.00
ATOM    390  CA  PHE A  27      90.360  95.774  54.801  0.00  0.00
ATOM    391  HA  PHE A  27      91.324  96.222  55.005  0.00  0.00
ATOM    392  CB  PHE A  27      89.912  95.765  53.302  0.00  0.00
ATOM    393  HB1 PHE A  27      88.957  95.213  53.200  0.00  0.00
ATOM    394  HB2 PHE A  27      90.636  95.217  52.647  0.00  0.00
ATOM    395  CG  PHE A  27      89.796  97.141  52.729  0.00  0.00
ATOM    396  CD1 PHE A  27      90.946  97.975  52.619  0.00  0.00
ATOM    397  HD1 PHE A  27      91.889  97.570  52.975  0.00  0.00
ATOM    398  CE1 PHE A  27      90.830  99.335  52.237  0.00  0.00
ATOM    399  HE1 PHE A  27      91.692  99.979  52.208  0.00  0.00
ATOM    400  CZ  PHE A  27      89.548  99.858  51.966  0.00  0.00
ATOM    401  HZ  PHE A  27      89.424 100.899  51.722  0.00  0.00
ATOM    402  CD2 PHE A  27      88.542  97.686  52.287  0.00  0.00
ATOM    403  HD2 PHE A  27      87.611  97.148  52.365  0.00  0.00
ATOM    404  CE2 PHE A  27      88.392  99.034  51.916  0.00  0.00
ATOM    405  HE2 PHE A  27      87.434  99.485  51.719  0.00  0.00
ATOM    406  C   PHE A  27      89.317  96.495  55.720  0.00  0.00
ATOM    407  O   PHE A  27      89.477  97.586  56.178  0.00  0.00
ATOM    408  N   THR A  28      88.169  95.761  56.108  0.00  0.00
ATOM    409  HN  THR A  28      88.016  94.823  55.806  0.00  0.00
ATOM    410  CA  THR A  28      87.147  96.265  57.082  0.00  0.00
ATOM    411  HA  THR A  28      86.634  97.105  56.643  0.00  0.00
ATOM    412  CB  THR A  28      86.000  95.208  57.409  0.00  0.00
ATOM    413  HB  THR A  28      86.410  94.366  58.010  0.00  0.00
ATOM    414  OG1 THR A  28      85.430  94.539  56.339  0.00  0.00
ATOM    415  HG1 THR A  28      86.168  94.252  55.808  0.00  0.00
ATOM    416  CG2 THR A  28      84.904  95.895  58.330  0.00  0.00
ATOM    417 HG21 THR A  28      84.564  96.841  57.874  0.00  0.00
ATOM    418 HG22 THR A  28      85.345  96.141  59.323  0.00  0.00
ATOM    419 HG23 THR A  28      84.094  95.138  58.470  0.00  0.00
ATOM    420  C   THR A  28      87.768  96.739  58.385  0.00  0.00
ATOM    421  O   THR A  28      87.350  97.790  58.859  0.00  0.00
ATOM    422  N   ALA A  29      88.799  96.007  58.978  0.00  0.00
ATOM    423  HN  ALA A  29      88.962  95.133  58.516  0.00  0.00
ATOM    424  CA  ALA A  29      89.535  96.386  60.140  0.00  0.00
ATOM    425  HA  ALA A  29      88.799  96.415  60.929  0.00  0.00
ATOM    426  CB  ALA A  29      90.559  95.275  60.402  0.00  0.00
ATOM    427  HB1 ALA A  29      91.436  95.280  59.719  0.00  0.00
ATOM    428  HB2 ALA A  29      90.087  94.321  60.109  0.00  0.00
ATOM    429  HB3 ALA A  29      90.880  95.224  61.466  0.00  0.00
ATOM    430  C   ALA A  29      90.228  97.705  59.989  0.00  0.00
ATOM    431  O   ALA A  29      90.157  98.613  60.828  0.00  0.00
ATOM    432  N   LEU A  30      90.997  97.801  58.876  0.00  0.00
ATOM    433  HN  LEU A  30      91.193  96.938  58.413  0.00  0.00
ATOM    434  CA  LEU A  30      91.658  99.002  58.368  0.00  0.00
ATOM    435  HA  LEU A  30      92.264  99.202  59.248  0.00  0.00
ATOM    436  CB  LEU A  30      92.564  98.725  57.021  0.00  0.00
ATOM    437  HB1 LEU A  30      91.718  98.657  56.304  0.00  0.00
ATOM    438  HB2 LEU A  30      92.973  97.691  57.007  0.00  0.00
ATOM    439  CG  LEU A  30      93.597  99.815  56.577  0.00  0.00
ATOM    440  HG  LEU A  30      93.093 100.793  56.515  0.00  0.00
ATOM    441  CD1 LEU A  30      94.878  99.853  57.454  0.00  0.00
ATOM    442 HD11 LEU A  30      95.397  98.880  57.315  0.00  0.00
ATOM    443 HD12 LEU A  30      94.573  99.976  58.509  0.00  0.00
ATOM    444 HD13 LEU A  30      95.553 100.714  57.254  0.00  0.00
ATOM    445  CD2 LEU A  30      94.016  99.582  55.071  0.00  0.00
ATOM    446 HD21 LEU A  30      94.671 100.386  54.694  0.00  0.00
ATOM    447 HD22 LEU A  30      93.125  99.603  54.403  0.00  0.00
ATOM    448 HD23 LEU A  30      94.483  98.575  54.975  0.00  0.00
ATOM    449  C   LEU A  30      90.731 100.204  58.151  0.00  0.00
ATOM    450  O   LEU A  30      91.032 101.296  58.536  0.00  0.00
ATOM    451  N   VAL A  31      89.578 100.035  57.474  0.00  0.00
ATOM    452  HN  VAL A  31      89.365  99.153  57.052  0.00  0.00
ATOM    453  CA  VAL A  31      88.549 101.010  57.205  0.00  0.00
ATOM    454  HA  VAL A  31      88.993 101.917  56.841  0.00  0.00
ATOM    455  CB  VAL A  31      87.456 100.500  56.216  0.00  0.00
ATOM    456  HB  VAL A  31      87.001  99.563  56.571  0.00  0.00
ATOM    457  CG1 VAL A  31      86.346 101.566  56.017  0.00  0.00
ATOM    458 HG11 VAL A  31      85.809 101.814  56.955  0.00  0.00
ATOM    459 HG12 VAL A  31      85.629 101.079  55.317  0.00  0.00
ATOM    460 HG13 VAL A  31      86.668 102.513  55.534  0.00  0.00
ATOM    461  CG2 VAL A  31      88.050 100.149  54.839  0.00  0.00
ATOM    462 HG21 VAL A  31      88.586  99.180  54.830  0.00  0.00
ATOM    463 HG22 VAL A  31      88.744 100.921  54.441  0.00  0.00
ATOM    464 HG23 VAL A  31      87.213 100.060  54.102  0.00  0.00
ATOM    465  C   VAL A  31      87.897 101.579  58.468  0.00  0.00
ATOM    466  O   VAL A  31      87.737 102.783  58.662  0.00  0.00
ATOM    467  N   THR A  32      87.622 100.641  59.400  0.00  0.00
ATOM    468  HN  THR A  32      87.889  99.687  59.257  0.00  0.00
ATOM    469  CA  THR A  32      87.087 101.068  60.664  0.00  0.00
ATOM    470  HA  THR A  32      86.260 101.733  60.438  0.00  0.00
ATOM    471  CB  THR A  32      86.521  99.792  61.431  0.00  0.00
ATOM    472  HB  THR A  32      86.390 100.071  62.498  0.00  0.00
ATOM    473  OG1 THR A  32      87.434  98.704  61.385  0.00  0.00
ATOM    474  HG1 THR A  32      87.318  98.125  60.633  0.00  0.00
ATOM    475  CG2 THR A  32      85.199  99.279  60.887  0.00  0.00
ATOM    476 HG21 THR A  32      85.437  98.731  59.945  0.00  0.00
ATOM    477 HG22 THR A  32      84.463 100.091  60.705  0.00  0.00
ATOM    478 HG23 THR A  32      84.802  98.543  61.627  0.00  0.00
ATOM    479  C   THR A  32      88.215 101.834  61.456  0.00  0.00
ATOM    480  O   THR A  32      88.049 102.897  62.093  0.00  0.00
ATOM    481  N   LYS A  33      89.469 101.342  61.386  0.00  0.00
ATOM    482  HN  LYS A  33      89.656 100.582  60.770  0.00  0.00
ATOM    483  CA  LYS A  33      90.616 101.923  62.063  0.00  0.00
ATOM    484  HA  LYS A  33      90.484 101.974  63.135  0.00  0.00
ATOM    485  CB  LYS A  33      91.923 100.997  62.033  0.00  0.00
ATOM    486  HB1 LYS A  33      92.122 100.691  60.985  0.00  0.00
ATOM    487  HB2 LYS A  33      91.600 100.065  62.545  0.00  0.00
ATOM    488  CG  LYS A  33      93.205 101.636  62.704  0.00  0.00
ATOM    489  HG1 LYS A  33      93.342 102.655  62.285  0.00  0.00
ATOM    490  HG2 LYS A  33      94.096 101.025  62.427  0.00  0.00
ATOM    491  CD  LYS A  33      93.205 101.836  64.300  0.00  0.00
ATOM    492  HD1 LYS A  33      92.552 102.702  64.515  0.00  0.00
ATOM    493  HD2 LYS A  33      94.222 102.206  64.535  0.00  0.00
ATOM    494  CE  LYS A  33      92.985 100.595  65.118  0.00  0.00
ATOM    495  HE1 LYS A  33      91.931 100.259  64.963  0.00  0.00
ATOM    496  HE2 LYS A  33      93.215 100.945  66.144  0.00  0.00
ATOM    497  NZ  LYS A  33      93.946  99.555  64.720  0.00  0.00
ATOM    498  HZ1 LYS A  33      94.929  99.785  64.939  0.00  0.00
ATOM    499  HZ2 LYS A  33      93.840  99.363  63.697  0.00  0.00
ATOM    500  HZ3 LYS A  33      93.673  98.671  65.190  0.00  0.00
ATOM    501  C   LYS A  33      90.837 103.357  61.610  0.00  0.00
ATOM    502  O   LYS A  33      90.970 104.281  62.394  0.00  0.00
ATOM    503  N   PHE A  34      90.753 103.631  60.294  0.00  0.00
ATOM    504  HN  PHE A  34      90.616 102.846  59.698  0.00  0.00
ATOM    505  CA  PHE A  34      90.740 104.898  59.682  0.00  0.00
ATOM    506  HA  PHE A  34      91.580 105.429  60.107  0.00  0.00
ATOM    507  CB  PHE A  34      90.840 104.761  58.112  0.00  0.00
ATOM    508  HB1 PHE A  34      90.010 104.160  57.698  0.00  0.00
ATOM    509  HB2 PHE A  34      91.695 104.102  57.837  0.00  0.00
ATOM    510  CG  PHE A  34      91.040 106.137  57.411  0.00  0.00
ATOM    511  CD1 PHE A  34      89.981 106.736  56.753  0.00  0.00
ATOM    512  HD1 PHE A  34      88.963 106.379  56.788  0.00  0.00
ATOM    513  CE1 PHE A  34      90.174 107.925  56.037  0.00  0.00
ATOM    514  HE1 PHE A  34      89.344 108.232  55.430  0.00  0.00
ATOM    515  CZ  PHE A  34      91.516 108.484  55.978  0.00  0.00
ATOM    516  HZ  PHE A  34      91.633 109.398  55.422  0.00  0.00
ATOM    517  CD2 PHE A  34      92.335 106.653  57.265  0.00  0.00
ATOM    518  HD2 PHE A  34      93.178 106.137  57.697  0.00  0.00
ATOM    519  CE2 PHE A  34      92.571 107.864  56.648  0.00  0.00
ATOM    520  HE2 PHE A  34      93.527 108.368  56.540  0.00  0.00
ATOM    521  C   PHE A  34      89.628 105.811  59.997  0.00  0.00
ATOM    522  O   PHE A  34      89.756 106.990  60.424  0.00  0.00
ATOM    523  N   THR A  35      88.410 105.216  59.984  0.00  0.00
ATOM    524  HN  THR A  35      88.266 104.307  59.610  0.00  0.00
ATOM    525  CA  THR A  35      87.174 105.907  60.278  0.00  0.00
ATOM    526  HA  THR A  35      87.092 106.810  59.696  0.00  0.00
ATOM    527  CB  THR A  35      85.851 105.182  59.820  0.00  0.00
ATOM    528  HB  THR A  35      85.588 104.325  60.489  0.00  0.00
ATOM    529  OG1 THR A  35      85.943 104.807  58.466  0.00  0.00
ATOM    530  HG1 THR A  35      86.445 103.989  58.394  0.00  0.00
ATOM    531  CG2 THR A  35      84.634 106.077  59.868  0.00  0.00
ATOM    532 HG21 THR A  35      83.878 105.784  59.114  0.00  0.00
ATOM    533 HG22 THR A  35      84.944 107.120  59.613  0.00  0.00
ATOM    534 HG23 THR A  35      84.149 106.148  60.869  0.00  0.00
ATOM    535  C   THR A  35      87.156 106.408  61.746  0.00  0.00
ATOM    536  O   THR A  35      86.790 107.559  61.987  0.00  0.00
ATOM    537  N   ASP A  36      87.600 105.558  62.737  0.00  0.00
ATOM    538  HN  ASP A  36      87.819 104.592  62.636  0.00  0.00
ATOM    539  CA  ASP A  36      87.870 105.941  64.072  0.00  0.00
ATOM    540  HA  ASP A  36      86.969 106.410  64.433  0.00  0.00
ATOM    541  CB  ASP A  36      88.260 104.651  64.835  0.00  0.00
ATOM    542  HB1 ASP A  36      88.559 104.846  65.893  0.00  0.00
ATOM    543  HB2 ASP A  36      88.951 103.981  64.284  0.00  0.00
ATOM    544  CG  ASP A  36      87.153 103.744  64.946  0.00  0.00
ATOM    545  OD1 ASP A  36      87.337 102.488  65.114  0.00  0.00
ATOM    546  OD2 ASP A  36      86.008 104.228  65.023  0.00  0.00
ATOM    547  C   ASP A  36      88.862 107.040  64.268  0.00  0.00
ATOM    548  O   ASP A  36      88.718 108.001  64.988  0.00  0.00
ATOM    549  N   SER A  37      89.956 107.013  63.521  0.00  0.00
ATOM    550  HN  SER A  37      89.978 106.350  62.777  0.00  0.00
ATOM    551  CA  SER A  37      91.113 107.951  63.557  0.00  0.00
ATOM    552  HA  SER A  37      91.449 107.886  64.581  0.00  0.00
ATOM    553  CB  SER A  37      92.364 107.379  62.829  0.00  0.00
ATOM    554  HB1 SER A  37      93.203 108.089  62.980  0.00  0.00
ATOM    555  HB2 SER A  37      91.952 107.250  61.803  0.00  0.00
ATOM    556  OG  SER A  37      92.724 106.182  63.421  0.00  0.00
ATOM    557  HG1 SER A  37      92.066 105.541  63.154  0.00  0.00
ATOM    558  C   SER A  37      90.756 109.424  63.209  0.00  0.00
ATOM    559  O   SER A  37      90.956 110.370  63.970  0.00  0.00
ATOM    560  N   ILE A  38      89.978 109.656  62.132  0.00  0.00
ATOM    561  HN  ILE A  38      89.667 108.811  61.701  0.00  0.00
ATOM    562  CA  ILE A  38      89.523 110.942  61.570  0.00  0.00
ATOM    563  HA  ILE A  38      90.460 111.488  61.522  0.00  0.00
ATOM    564  CB  ILE A  38      89.036 110.900  60.083  0.00  0.00
ATOM    565  HB  ILE A  38      88.802 111.962  59.812  0.00  0.00
ATOM    566  CG2 ILE A  38      90.248 110.539  59.110  0.00  0.00
ATOM    567 HG21 ILE A  38      90.404 109.458  59.284  0.00  0.00
ATOM    568 HG22 ILE A  38      91.167 111.091  59.403  0.00  0.00
ATOM    569 HG23 ILE A  38      90.053 110.848  58.057  0.00  0.00
ATOM    570  CG1 ILE A  38      87.779 109.948  59.959  0.00  0.00
ATOM    571 HG11 ILE A  38      86.946 110.276  60.622  0.00  0.00
ATOM    572 HG12 ILE A  38      88.181 109.016  60.423  0.00  0.00
ATOM    573  CD  ILE A  38      87.006 109.897  58.649  0.00  0.00
ATOM    574  HD1 ILE A  38      87.552 109.367  57.838  0.00  0.00
ATOM    575  HD2 ILE A  38      86.691 110.905  58.301  0.00  0.00
ATOM    576  HD3 ILE A  38      86.065 109.329  58.728  0.00  0.00
ATOM    577  C   ILE A  38      88.769 111.903  62.426  0.00  0.00
ATOM    578  O   ILE A  38      89.201 113.001  62.667  0.00  0.00
ATOM    579  N   ILE A  39      87.765 111.300  63.137  0.00  0.00
ATOM    580  HN  ILE A  39      87.459 110.361  62.949  0.00  0.00
ATOM    581  CA  ILE A  39      86.997 112.112  64.097  0.00  0.00
ATOM    582  HA  ILE A  39      87.014 113.140  63.780  0.00  0.00
ATOM    583  CB  ILE A  39      85.552 111.568  64.097  0.00  0.00
ATOM    584  HB  ILE A  39      85.022 112.281  64.763  0.00  0.00
ATOM    585  CG2 ILE A  39      84.863 111.689  62.711  0.00  0.00
ATOM    586 HG21 ILE A  39      85.223 112.523  62.070  0.00  0.00
ATOM    587 HG22 ILE A  39      83.755 111.750  62.808  0.00  0.00
ATOM    588 HG23 ILE A  39      85.104 110.786  62.107  0.00  0.00
ATOM    589  CG1 ILE A  39      85.440 110.143  64.697  0.00  0.00
ATOM    590 HG11 ILE A  39      86.167 109.849  65.486  0.00  0.00
ATOM    591 HG12 ILE A  39      85.527 109.353  63.934  0.00  0.00
ATOM    592  CD  ILE A  39      84.034 109.986  65.207  0.00  0.00
ATOM    593  HD1 ILE A  39      83.767 110.872  65.812  0.00  0.00
ATOM    594  HD2 ILE A  39      83.940 109.084  65.853  0.00  0.00
ATOM    595  HD3 ILE A  39      83.273 109.784  64.411  0.00  0.00
ATOM    596  C   ILE A  39      87.609 112.104  65.542  0.00  0.00
ATOM    597  O   ILE A  39      87.057 112.820  66.409  0.00  0.00
ATOM    598  N   THR A  40      88.709 111.366  65.803  0.00  0.00
ATOM    599  HN  THR A  40      89.143 110.693  65.199  0.00  0.00
ATOM    600  CA  THR A  40      89.345 111.422  67.106  0.00  0.00
ATOM    601  HA  THR A  40      88.628 110.973  67.776  0.00  0.00
ATOM    602  CB  THR A  40      90.440 110.240  67.289  0.00  0.00
ATOM    603  HB  THR A  40      91.095 110.320  66.389  0.00  0.00
ATOM    604  OG1 THR A  40      89.795 108.935  67.188  0.00  0.00
ATOM    605  HG1 THR A  40      89.675 108.707  66.266  0.00  0.00
ATOM    606  CG2 THR A  40      91.214 110.326  68.567  0.00  0.00
ATOM    607 HG21 THR A  40      90.587 110.541  69.459  0.00  0.00
ATOM    608 HG22 THR A  40      91.987 111.116  68.498  0.00  0.00
ATOM    609 HG23 THR A  40      91.586 109.308  68.834  0.00  0.00
ATOM    610  C   THR A  40      89.856 112.730  67.750  0.00  0.00
ATOM    611  O   THR A  40      89.519 112.958  68.894  0.00  0.00
ATOM    612  N   PRO A  41      90.565 113.605  67.059  0.00  0.00
ATOM    613  CD  PRO A  41      91.435 113.393  65.952  0.00  0.00
ATOM    614  HD1 PRO A  41      90.925 112.815  65.149  0.00  0.00
ATOM    615  HD2 PRO A  41      92.299 112.822  66.365  0.00  0.00
ATOM    616  CA  PRO A  41      90.695 115.014  67.541  0.00  0.00
ATOM    617  HA  PRO A  41      91.023 114.955  68.564  0.00  0.00
ATOM    618  CB  PRO A  41      91.803 115.589  66.597  0.00  0.00
ATOM    619  HB1 PRO A  41      92.746 115.587  67.183  0.00  0.00
ATOM    620  HB2 PRO A  41      91.529 116.633  66.347  0.00  0.00
ATOM    621  CG  PRO A  41      91.851 114.720  65.377  0.00  0.00
ATOM    622  HG1 PRO A  41      91.016 115.118  64.768  0.00  0.00
ATOM    623  HG2 PRO A  41      92.784 114.584  64.796  0.00  0.00
ATOM    624  C   PRO A  41      89.399 115.889  67.471  0.00  0.00
ATOM    625  O   PRO A  41      89.374 117.003  68.044  0.00  0.00
ATOM    626  N   LEU A  42      88.302 115.486  66.819  0.00  0.00
ATOM    627  HN  LEU A  42      88.279 114.570  66.413  0.00  0.00
ATOM    628  CA  LEU A  42      87.169 116.265  66.328  0.00  0.00
ATOM    629  HA  LEU A  42      87.291 117.291  66.639  0.00  0.00
ATOM    630  CB  LEU A  42      87.072 116.233  64.780  0.00  0.00
ATOM    631  HB1 LEU A  42      86.092 116.672  64.504  0.00  0.00
ATOM    632  HB2 LEU A  42      87.155 115.242  64.293  0.00  0.00
ATOM    633  CG  LEU A  42      88.056 117.150  64.181  0.00  0.00
ATOM    634  HG  LEU A  42      89.082 117.012  64.589  0.00  0.00
ATOM    635  CD1 LEU A  42      88.078 116.912  62.686  0.00  0.00
ATOM    636 HD11 LEU A  42      88.407 117.852  62.183  0.00  0.00
ATOM    637 HD12 LEU A  42      87.054 116.794  62.265  0.00  0.00
ATOM    638 HD13 LEU A  42      88.657 116.000  62.434  0.00  0.00
ATOM    639  CD2 LEU A  42      87.623 118.605  64.345  0.00  0.00
ATOM    640 HD21 LEU A  42      88.487 119.236  64.057  0.00  0.00
ATOM    641 HD22 LEU A  42      87.358 118.874  65.396  0.00  0.00
ATOM    642 HD23 LEU A  42      86.817 118.927  63.657  0.00  0.00
ATOM    643  C   LEU A  42      85.851 115.780  67.014  0.00  0.00
ATOM    644  O   LEU A  42      84.737 116.130  66.674  0.00  0.00
ATOM    645  N   ILE A  43      85.981 115.015  68.121  0.00  0.00
ATOM    646  HN  ILE A  43      86.897 114.659  68.287  0.00  0.00
ATOM    647  CA  ILE A  43      84.926 114.364  68.875  0.00  0.00
ATOM    648  HA  ILE A  43      84.426 113.781  68.122  0.00  0.00
ATOM    649  CB  ILE A  43      85.409 113.594  70.073  0.00  0.00
ATOM    650  HB  ILE A  43      84.515 113.343  70.673  0.00  0.00
ATOM    651  CG2 ILE A  43      86.121 112.287  69.588  0.00  0.00
ATOM    652 HG21 ILE A  43      85.630 111.781  68.723  0.00  0.00
ATOM    653 HG22 ILE A  43      86.299 111.521  70.364  0.00  0.00
ATOM    654 HG23 ILE A  43      87.103 112.616  69.174  0.00  0.00
ATOM    655  CG1 ILE A  43      86.336 114.362  71.071  0.00  0.00
ATOM    656 HG11 ILE A  43      85.901 115.328  71.387  0.00  0.00
ATOM    657 HG12 ILE A  43      87.267 114.741  70.597  0.00  0.00
ATOM    658  CD  ILE A  43      86.630 113.723  72.470  0.00  0.00
ATOM    659  HD1 ILE A  43      87.071 112.699  72.405  0.00  0.00
ATOM    660  HD2 ILE A  43      85.695 113.646  73.067  0.00  0.00
ATOM    661  HD3 ILE A  43      87.324 114.326  73.088  0.00  0.00
ATOM    662  C   ILE A  43      83.816 115.359  69.328  0.00  0.00
ATOM    663  O   ILE A  43      82.658 115.003  69.207  0.00  0.00
ATOM    664  N   ASN A  44      84.182 116.582  69.808  0.00  0.00
ATOM    665  HN  ASN A  44      85.134 116.870  69.927  0.00  0.00
ATOM    666  CA  ASN A  44      83.154 117.488  70.312  0.00  0.00
ATOM    667  HA  ASN A  44      82.240 116.955  70.499  0.00  0.00
ATOM    668  CB  ASN A  44      83.610 118.318  71.520  0.00  0.00
ATOM    669  HB1 ASN A  44      82.738 118.857  71.949  0.00  0.00
ATOM    670  HB2 ASN A  44      84.446 119.027  71.340  0.00  0.00
ATOM    671  CG  ASN A  44      83.877 117.436  72.686  0.00  0.00
ATOM    672  OD1 ASN A  44      83.026 116.612  72.889  0.00  0.00
ATOM    673  ND2 ASN A  44      85.118 117.426  73.215  0.00  0.00
ATOM    674 HD21 ASN A  44      85.704 118.189  72.961  0.00  0.00
ATOM    675 HD22 ASN A  44      85.302 116.701  73.879  0.00  0.00
ATOM    676  C   ASN A  44      82.787 118.518  69.254  0.00  0.00
ATOM    677  O   ASN A  44      81.945 119.370  69.514  0.00  0.00
ATOM    678  N   ARG A  45      83.229 118.344  68.037  0.00  0.00
ATOM    679  HN  ARG A  45      83.838 117.566  67.891  0.00  0.00
ATOM    680  CA  ARG A  45      83.315 119.270  66.940  0.00  0.00
ATOM    681  HA  ARG A  45      82.755 120.109  67.323  0.00  0.00
ATOM    682  CB  ARG A  45      84.743 119.649  66.654  0.00  0.00
ATOM    683  HB1 ARG A  45      84.798 120.356  65.794  0.00  0.00
ATOM    684  HB2 ARG A  45      85.338 118.773  66.341  0.00  0.00
ATOM    685  CG  ARG A  45      85.517 120.318  67.848  0.00  0.00
ATOM    686  HG1 ARG A  45      86.609 120.431  67.667  0.00  0.00
ATOM    687  HG2 ARG A  45      85.314 119.665  68.730  0.00  0.00
ATOM    688  CD  ARG A  45      84.944 121.738  68.206  0.00  0.00
ATOM    689  HD1 ARG A  45      83.878 121.610  68.517  0.00  0.00
ATOM    690  HD2 ARG A  45      84.977 122.305  67.250  0.00  0.00
ATOM    691  NE  ARG A  45      85.824 122.302  69.220  0.00  0.00
ATOM    692  HE  ARG A  45      86.540 121.705  69.577  0.00  0.00
ATOM    693  CZ  ARG A  45      85.747 123.543  69.711  0.00  0.00
ATOM    694  NH1 ARG A  45      85.189 124.537  69.049  0.00  0.00
ATOM    695 HH11 ARG A  45      84.507 124.353  68.351  0.00  0.00
ATOM    696 HH12 ARG A  45      85.220 125.448  69.476  0.00  0.00
ATOM    697  NH2 ARG A  45      86.394 123.760  70.840  0.00  0.00
ATOM    698 HH21 ARG A  45      86.633 122.975  71.404  0.00  0.00
ATOM    699 HH22 ARG A  45      86.339 124.708  71.137  0.00  0.00
ATOM    700  C   ARG A  45      82.568 118.895  65.668  0.00  0.00
ATOM    701  O   ARG A  45      82.860 119.549  64.673  0.00  0.00
ATOM    702  N   ILE A  46      81.573 117.920  65.648  0.00  0.00
ATOM    703  HN  ILE A  46      81.371 117.431  66.506  0.00  0.00
ATOM    704  CA  ILE A  46      80.815 117.482  64.468  0.00  0.00
ATOM    705  HA  ILE A  46      81.047 118.074  63.596  0.00  0.00
ATOM    706  CB  ILE A  46      81.098 116.034  63.837  0.00  0.00
ATOM    707  HB  ILE A  46      80.864 115.341  64.681  0.00  0.00
ATOM    708  CG2 ILE A  46      80.241 115.647  62.618  0.00  0.00
ATOM    709 HG21 ILE A  46      79.172 115.596  62.897  0.00  0.00
ATOM    710 HG22 ILE A  46      80.488 114.704  62.085  0.00  0.00
ATOM    711 HG23 ILE A  46      80.414 116.471  61.892  0.00  0.00
ATOM    712  CG1 ILE A  46      82.577 115.959  63.641  0.00  0.00
ATOM    713 HG11 ILE A  46      83.169 116.171  64.561  0.00  0.00
ATOM    714 HG12 ILE A  46      82.824 116.603  62.778  0.00  0.00
ATOM    715  CD  ILE A  46      82.913 114.544  63.258  0.00  0.00
ATOM    716  HD1 ILE A  46      82.776 114.361  62.166  0.00  0.00
ATOM    717  HD2 ILE A  46      82.409 113.705  63.783  0.00  0.00
ATOM    718  HD3 ILE A  46      83.970 114.350  63.546  0.00  0.00
ATOM    719  C   ILE A  46      79.363 117.704  64.679  0.00  0.00
ATOM    720  O   ILE A  46      78.823 117.463  65.740  0.00  0.00
ATOM    721  N   GLY A  47      78.751 118.356  63.698  0.00  0.00
ATOM    722  HN  GLY A  47      79.275 118.543  62.879  0.00  0.00
ATOM    723  CA  GLY A  47      77.566 119.081  63.920  0.00  0.00
ATOM    724  HA1 GLY A  47      77.962 120.040  63.605  0.00  0.00
ATOM    725  HA2 GLY A  47      77.193 119.165  64.928  0.00  0.00
ATOM    726  C   GLY A  47      76.387 118.720  63.048  0.00  0.00
ATOM    727  O   GLY A  47      75.223 119.147  63.237  0.00  0.00
ATOM    728  N   VAL A  48      76.662 117.895  61.982  0.00  0.00
ATOM    729  HN  VAL A  48      77.633 117.691  61.932  0.00  0.00
ATOM    730  CA  VAL A  48      75.756 117.429  60.966  0.00  0.00
ATOM    731  HA  VAL A  48      75.504 118.326  60.409  0.00  0.00
ATOM    732  CB  VAL A  48      76.395 116.518  59.822  0.00  0.00
ATOM    733  HB  VAL A  48      76.858 115.600  60.214  0.00  0.00
ATOM    734  CG1 VAL A  48      75.301 116.170  58.748  0.00  0.00
ATOM    735 HG11 VAL A  48      74.483 115.547  59.165  0.00  0.00
ATOM    736 HG12 VAL A  48      75.707 115.461  57.995  0.00  0.00
ATOM    737 HG13 VAL A  48      74.769 117.081  58.388  0.00  0.00
ATOM    738  CG2 VAL A  48      77.491 117.399  59.231  0.00  0.00
ATOM    739 HG21 VAL A  48      78.141 116.856  58.508  0.00  0.00
ATOM    740 HG22 VAL A  48      78.176 117.862  59.982  0.00  0.00
ATOM    741 HG23 VAL A  48      77.055 118.305  58.749  0.00  0.00
ATOM    742  C   VAL A  48      74.416 116.935  61.393  0.00  0.00
ATOM    743  O   VAL A  48      73.360 117.230  60.822  0.00  0.00
ATOM    744  N   ASN A  49      74.415 116.133  62.464  0.00  0.00
ATOM    745  HN  ASN A  49      75.263 116.011  62.966  0.00  0.00
ATOM    746  CA  ASN A  49      73.126 115.799  63.086  0.00  0.00
ATOM    747  HA  ASN A  49      72.265 116.132  62.519  0.00  0.00
ATOM    748  CB  ASN A  49      72.884 114.262  63.151  0.00  0.00
ATOM    749  HB1 ASN A  49      73.084 113.730  62.199  0.00  0.00
ATOM    750  HB2 ASN A  49      71.823 114.010  63.365  0.00  0.00
ATOM    751  CG  ASN A  49      73.849 113.523  64.136  0.00  0.00
ATOM    752  OD1 ASN A  49      74.837 112.971  63.755  0.00  0.00
ATOM    753  ND2 ASN A  49      73.506 113.419  65.438  0.00  0.00
ATOM    754 HD21 ASN A  49      72.583 113.698  65.695  0.00  0.00
ATOM    755 HD22 ASN A  49      74.164 113.086  66.111  0.00  0.00
ATOM    756  C   ASN A  49      72.973 116.550  64.362  0.00  0.00
ATOM    757  O   ASN A  49      71.929 117.017  64.707  0.00  0.00
ATOM    758  N   ALA A  50      74.034 116.860  65.157  0.00  0.00
ATOM    759  HN  ALA A  50      74.943 116.529  64.902  0.00  0.00
ATOM    760  CA  ALA A  50      73.926 117.538  66.453  0.00  0.00
ATOM    761  HA  ALA A  50      73.388 116.817  67.046  0.00  0.00
ATOM    762  CB  ALA A  50      75.271 117.756  67.054  0.00  0.00
ATOM    763  HB1 ALA A  50      75.762 116.763  67.127  0.00  0.00
ATOM    764  HB2 ALA A  50      75.334 118.186  68.082  0.00  0.00
ATOM    765  HB3 ALA A  50      76.030 118.370  66.529  0.00  0.00
ATOM    766  C   ALA A  50      73.267 118.901  66.566  0.00  0.00
ATOM    767  O   ALA A  50      72.634 119.302  67.522  0.00  0.00
ATOM    768  N   GLN A  51      73.282 119.639  65.436  0.00  0.00
ATOM    769  HN  GLN A  51      73.827 119.416  64.627  0.00  0.00
ATOM    770  CA  GLN A  51      72.694 120.979  65.426  0.00  0.00
ATOM    771  HA  GLN A  51      72.552 121.277  66.453  0.00  0.00
ATOM    772  CB  GLN A  51      73.547 122.085  64.756  0.00  0.00
ATOM    773  HB1 GLN A  51      73.076 123.086  64.913  0.00  0.00
ATOM    774  HB2 GLN A  51      73.716 121.903  63.676  0.00  0.00
ATOM    775  CG  GLN A  51      74.980 122.286  65.375  0.00  0.00
ATOM    776  HG1 GLN A  51      75.269 123.287  64.972  0.00  0.00
ATOM    777  HG2 GLN A  51      75.583 121.404  65.072  0.00  0.00
ATOM    778  CD  GLN A  51      74.881 122.295  66.948  0.00  0.00
ATOM    779  OE1 GLN A  51      75.426 121.413  67.607  0.00  0.00
ATOM    780  NE2 GLN A  51      74.168 123.310  67.441  0.00  0.00
ATOM    781 HE21 GLN A  51      73.832 123.248  68.372  0.00  0.00
ATOM    782 HE22 GLN A  51      73.781 123.874  66.716  0.00  0.00
ATOM    783  C   GLN A  51      71.285 120.889  64.864  0.00  0.00
ATOM    784  O   GLN A  51      70.640 121.914  64.765  0.00  0.00
ATOM    785  N   SER A  52      70.787 119.724  64.497  0.00  0.00
ATOM    786  HN  SER A  52      71.292 118.876  64.645  0.00  0.00
ATOM    787  CA  SER A  52      69.480 119.620  63.692  0.00  0.00
ATOM    788  HA  SER A  52      69.659 120.387  62.947  0.00  0.00
ATOM    789  CB  SER A  52      69.306 118.189  63.082  0.00  0.00
ATOM    790  HB1 SER A  52      70.163 117.844  62.469  0.00  0.00
ATOM    791  HB2 SER A  52      68.503 118.289  62.320  0.00  0.00
ATOM    792  OG  SER A  52      69.261 117.266  64.108  0.00  0.00
ATOM    793  HG1 SER A  52      70.138 117.345  64.494  0.00  0.00
ATOM    794  C   SER A  52      68.252 120.108  64.391  0.00  0.00
ATOM    795  O   SER A  52      67.367 120.734  63.718  0.00  0.00
ATOM    796  N   ASP A  53      68.121 119.965  65.699  0.00  0.00
ATOM    797  HN  ASP A  53      68.917 119.630  66.208  0.00  0.00
ATOM    798  CA  ASP A  53      67.029 120.381  66.607  0.00  0.00
ATOM    799  HA  ASP A  53      66.069 120.085  66.199  0.00  0.00
ATOM    800  CB  ASP A  53      67.259 119.807  68.037  0.00  0.00
ATOM    801  HB1 ASP A  53      66.275 120.040  68.486  0.00  0.00
ATOM    802  HB2 ASP A  53      68.119 120.299  68.523  0.00  0.00
ATOM    803  CG  ASP A  53      67.527 118.318  68.178  0.00  0.00
ATOM    804  OD1 ASP A  53      67.125 117.537  67.308  0.00  0.00
ATOM    805  OD2 ASP A  53      68.182 117.978  69.231  0.00  0.00
ATOM    806  C   ASP A  53      66.826 121.855  66.695  0.00  0.00
ATOM    807  O   ASP A  53      67.178 122.587  67.608  0.00  0.00
ATOM    808  N   VAL A  54      66.274 122.534  65.661  0.00  0.00
ATOM    809  HN  VAL A  54      66.121 122.006  64.828  0.00  0.00
ATOM    810  CA  VAL A  54      65.692 123.897  65.721  0.00  0.00
ATOM    811  HA  VAL A  54      66.549 124.517  65.893  0.00  0.00
ATOM    812  CB  VAL A  54      65.093 124.407  64.332  0.00  0.00
ATOM    813  HB  VAL A  54      64.326 123.660  64.041  0.00  0.00
ATOM    814  CG1 VAL A  54      64.386 125.788  64.585  0.00  0.00
ATOM    815 HG11 VAL A  54      63.968 126.201  63.635  0.00  0.00
ATOM    816 HG12 VAL A  54      64.997 126.529  65.141  0.00  0.00
ATOM    817 HG13 VAL A  54      63.467 125.698  65.201  0.00  0.00
ATOM    818  CG2 VAL A  54      66.203 124.501  63.201  0.00  0.00
ATOM    819 HG21 VAL A  54      66.840 123.595  63.228  0.00  0.00
ATOM    820 HG22 VAL A  54      66.889 125.323  63.483  0.00  0.00
ATOM    821 HG23 VAL A  54      65.720 124.670  62.218  0.00  0.00
ATOM    822  C   VAL A  54      64.749 124.081  66.911  0.00  0.00
ATOM    823  O   VAL A  54      64.732 125.009  67.698  0.00  0.00
ATOM    824  N   GLY A  55      63.884 123.060  66.999  0.00  0.00
ATOM    825  HN  GLY A  55      63.838 122.425  66.236  0.00  0.00
ATOM    826  CA  GLY A  55      63.009 122.717  68.111  0.00  0.00
ATOM    827  HA1 GLY A  55      62.324 121.910  67.919  0.00  0.00
ATOM    828  HA2 GLY A  55      62.445 123.582  68.454  0.00  0.00
ATOM    829  C   GLY A  55      63.800 122.177  69.355  0.00  0.00
ATOM    830  O   GLY A  55      64.997 122.403  69.539  0.00  0.00
ATOM    831  N   ILE A  56      63.040 121.543  70.272  0.00  0.00
ATOM    832  HN  ILE A  56      62.063 121.644  70.134  0.00  0.00
ATOM    833  CA  ILE A  56      63.567 120.943  71.494  0.00  0.00
ATOM    834  HA  ILE A  56      64.598 121.234  71.641  0.00  0.00
ATOM    835  CB  ILE A  56      63.006 121.595  72.773  0.00  0.00
ATOM    836  HB  ILE A  56      61.912 121.416  72.885  0.00  0.00
ATOM    837  CG2 ILE A  56      63.844 121.003  73.927  0.00  0.00
ATOM    838 HG21 ILE A  56      63.859 121.826  74.676  0.00  0.00
ATOM    839 HG22 ILE A  56      64.876 120.618  73.781  0.00  0.00
ATOM    840 HG23 ILE A  56      63.364 120.130  74.422  0.00  0.00
ATOM    841  CG1 ILE A  56      63.282 123.144  72.706  0.00  0.00
ATOM    842 HG11 ILE A  56      63.188 123.437  71.640  0.00  0.00
ATOM    843 HG12 ILE A  56      64.273 123.465  73.103  0.00  0.00
ATOM    844  CD  ILE A  56      62.234 123.991  73.512  0.00  0.00
ATOM    845  HD1 ILE A  56      62.211 123.599  74.553  0.00  0.00
ATOM    846  HD2 ILE A  56      61.202 124.072  73.126  0.00  0.00
ATOM    847  HD3 ILE A  56      62.463 125.075  73.588  0.00  0.00
ATOM    848  C   ILE A  56      63.411 119.416  71.597  0.00  0.00
ATOM    849  O   ILE A  56      62.330 118.950  71.216  0.00  0.00
ATOM    850  N   LEU A  57      64.428 118.685  71.980  0.00  0.00
ATOM    851  HN  LEU A  57      65.335 119.062  72.137  0.00  0.00
ATOM    852  CA  LEU A  57      64.295 117.234  72.451  0.00  0.00
ATOM    853  HA  LEU A  57      65.249 117.053  72.921  0.00  0.00
ATOM    854  CB  LEU A  57      63.175 117.047  73.615  0.00  0.00
ATOM    855  HB1 LEU A  57      62.170 117.324  73.253  0.00  0.00
ATOM    856  HB2 LEU A  57      63.462 117.811  74.369  0.00  0.00
ATOM    857  CG  LEU A  57      63.099 115.699  74.292  0.00  0.00
ATOM    858  HG  LEU A  57      62.451 115.024  73.695  0.00  0.00
ATOM    859  CD1 LEU A  57      64.434 115.129  74.722  0.00  0.00
ATOM    860 HD11 LEU A  57      65.012 115.860  75.319  0.00  0.00
ATOM    861 HD12 LEU A  57      65.213 114.864  73.969  0.00  0.00
ATOM    862 HD13 LEU A  57      64.249 114.193  75.301  0.00  0.00
ATOM    863  CD2 LEU A  57      62.307 115.961  75.586  0.00  0.00
ATOM    864 HD21 LEU A  57      62.281 115.001  76.141  0.00  0.00
ATOM    865 HD22 LEU A  57      61.280 116.354  75.442  0.00  0.00
ATOM    866 HD23 LEU A  57      62.928 116.683  76.172  0.00  0.00
ATOM    867  C   LEU A  57      64.259 116.177  71.248  0.00  0.00
ATOM    868  O   LEU A  57      64.694 116.447  70.169  0.00  0.00
ATOM    869  N   ARG A  58      63.755 114.968  71.502  0.00  0.00
ATOM    870  HN  ARG A  58      63.609 114.758  72.471  0.00  0.00
ATOM    871  CA  ARG A  58      63.909 113.876  70.575  0.00  0.00
ATOM    872  HA  ARG A  58      64.572 114.158  69.770  0.00  0.00
ATOM    873  CB  ARG A  58      64.659 112.591  71.229  0.00  0.00
ATOM    874  HB1 ARG A  58      64.666 111.764  70.499  0.00  0.00
ATOM    875  HB2 ARG A  58      64.023 112.277  72.084  0.00  0.00
ATOM    876  CG  ARG A  58      66.154 112.890  71.433  0.00  0.00
ATOM    877  HG1 ARG A  58      66.439 112.469  72.428  0.00  0.00
ATOM    878  HG2 ARG A  58      66.169 113.992  71.595  0.00  0.00
ATOM    879  CD  ARG A  58      67.107 112.346  70.362  0.00  0.00
ATOM    880  HD1 ARG A  58      66.937 111.274  70.154  0.00  0.00
ATOM    881  HD2 ARG A  58      68.163 112.523  70.661  0.00  0.00
ATOM    882  NE  ARG A  58      66.875 113.080  69.069  0.00  0.00
ATOM    883  HE  ARG A  58      66.378 112.647  68.312  0.00  0.00
ATOM    884  CZ  ARG A  58      67.027 114.376  68.842  0.00  0.00
ATOM    885  NH1 ARG A  58      66.674 114.905  67.656  0.00  0.00
ATOM    886 HH11 ARG A  58      66.133 114.286  67.086  0.00  0.00
ATOM    887 HH12 ARG A  58      66.469 115.859  67.467  0.00  0.00
ATOM    888  NH2 ARG A  58      67.694 115.186  69.624  0.00  0.00
ATOM    889 HH21 ARG A  58      67.928 114.878  70.547  0.00  0.00
ATOM    890 HH22 ARG A  58      67.720 116.143  69.309  0.00  0.00
ATOM    891  C   ARG A  58      62.507 113.487  69.970  0.00  0.00
ATOM    892  O   ARG A  58      62.392 112.537  69.217  0.00  0.00
ATOM    893  N   ILE A  59      61.448 114.306  70.267  0.00  0.00
ATOM    894  HN  ILE A  59      61.605 115.100  70.843  0.00  0.00
ATOM    895  CA  ILE A  59      60.049 114.001  69.890  0.00  0.00
ATOM    896  HA  ILE A  59      60.115 112.920  69.906  0.00  0.00
ATOM    897  CB  ILE A  59      59.010 114.582  70.852  0.00  0.00
ATOM    898  HB  ILE A  59      57.943 114.440  70.573  0.00  0.00
ATOM    899  CG2 ILE A  59      59.235 113.775  72.108  0.00  0.00
ATOM    900 HG21 ILE A  59      58.726 112.788  72.126  0.00  0.00
ATOM    901 HG22 ILE A  59      58.768 114.357  72.925  0.00  0.00
ATOM    902 HG23 ILE A  59      60.283 113.731  72.462  0.00  0.00
ATOM    903  CG1 ILE A  59      59.322 116.127  71.035  0.00  0.00
ATOM    904 HG11 ILE A  59      59.211 116.640  70.054  0.00  0.00
ATOM    905 HG12 ILE A  59      60.256 116.422  71.564  0.00  0.00
ATOM    906  CD  ILE A  59      58.150 116.816  71.828  0.00  0.00
ATOM    907  HD1 ILE A  59      58.318 117.901  72.016  0.00  0.00
ATOM    908  HD2 ILE A  59      58.207 116.411  72.857  0.00  0.00
ATOM    909  HD3 ILE A  59      57.168 116.750  71.314  0.00  0.00
ATOM    910  C   ILE A  59      59.564 114.317  68.443  0.00  0.00
ATOM    911  O   ILE A  59      58.645 113.717  67.922  0.00  0.00
ATOM    912  N   GLY A  60      60.307 115.186  67.662  0.00  0.00
ATOM    913  HN  GLY A  60      61.191 115.500  68.011  0.00  0.00
ATOM    914  CA  GLY A  60      60.188 115.433  66.277  0.00  0.00
ATOM    915  HA1 GLY A  60      60.061 114.433  65.896  0.00  0.00
ATOM    916  HA2 GLY A  60      61.099 115.883  65.903  0.00  0.00
ATOM    917  C   GLY A  60      58.965 116.259  65.847  0.00  0.00
ATOM    918  O   GLY A  60      58.128 116.613  66.710  0.00  0.00
ATOM    919  N   ILE A  61      58.842 116.629  64.570  0.00  0.00
ATOM    920  HN  ILE A  61      59.584 116.300  63.999  0.00  0.00
ATOM    921  CA  ILE A  61      57.877 117.511  63.942  0.00  0.00
ATOM    922  HA  ILE A  61      58.229 118.506  64.198  0.00  0.00
ATOM    923  CB  ILE A  61      58.065 117.550  62.455  0.00  0.00
ATOM    924  HB  ILE A  61      58.003 116.535  62.012  0.00  0.00
ATOM    925  CG2 ILE A  61      56.911 118.304  61.615  0.00  0.00
ATOM    926 HG21 ILE A  61      55.870 117.917  61.721  0.00  0.00
ATOM    927 HG22 ILE A  61      57.252 118.421  60.563  0.00  0.00
ATOM    928 HG23 ILE A  61      56.725 119.376  61.842  0.00  0.00
ATOM    929  CG1 ILE A  61      59.458 118.127  62.005  0.00  0.00
ATOM    930 HG11 ILE A  61      60.125 117.999  62.881  0.00  0.00
ATOM    931 HG12 ILE A  61      59.379 119.226  61.859  0.00  0.00
ATOM    932  CD  ILE A  61      60.063 117.368  60.808  0.00  0.00
ATOM    933  HD1 ILE A  61      60.997 117.895  60.520  0.00  0.00
ATOM    934  HD2 ILE A  61      59.334 117.191  59.990  0.00  0.00
ATOM    935  HD3 ILE A  61      60.414 116.356  61.105  0.00  0.00
ATOM    936  C   ILE A  61      56.385 117.405  64.373  0.00  0.00
ATOM    937  O   ILE A  61      55.824 116.336  64.194  0.00  0.00
ATOM    938  N   GLY A  62      55.768 118.494  64.791  0.00  0.00
ATOM    939  HN  GLY A  62      56.322 119.311  64.916  0.00  0.00
ATOM    940  CA  GLY A  62      54.357 118.670  65.263  0.00  0.00
ATOM    941  HA1 GLY A  62      53.832 119.173  64.463  0.00  0.00
ATOM    942  HA2 GLY A  62      54.383 119.410  66.054  0.00  0.00
ATOM    943  C   GLY A  62      53.679 117.527  65.930  0.00  0.00
ATOM    944  O   GLY A  62      54.207 116.834  66.805  0.00  0.00
ATOM    945  N   GLY A  63      52.418 117.511  65.612  0.00  0.00
ATOM    946  HN  GLY A  63      52.053 118.297  65.121  0.00  0.00
ATOM    947  CA  GLY A  63      51.358 116.676  66.161  0.00  0.00
ATOM    948  HA1 GLY A  63      50.533 116.926  65.505  0.00  0.00
ATOM    949  HA2 GLY A  63      51.110 116.855  67.193  0.00  0.00
ATOM    950  C   GLY A  63      51.562 115.253  66.092  0.00  0.00
ATOM    951  O   GLY A  63      52.561 114.764  65.589  0.00  0.00
ATOM    952  N   GLY A  64      50.730 114.448  66.754  0.00  0.00
ATOM    953  HN  GLY A  64      49.958 114.921  67.172  0.00  0.00
ATOM    954  CA  GLY A  64      50.792 112.941  66.851  0.00  0.00
ATOM    955  HA1 GLY A  64      50.704 112.594  65.832  0.00  0.00
ATOM    956  HA2 GLY A  64      50.012 112.656  67.539  0.00  0.00
ATOM    957  C   GLY A  64      52.041 112.245  67.267  0.00  0.00
ATOM    958  O   GLY A  64      52.762 112.785  68.066  0.00  0.00
ATOM    959  N   GLN A  65      52.334 111.134  66.628  0.00  0.00
ATOM    960  HN  GLN A  65      51.787 110.816  65.859  0.00  0.00
ATOM    961  CA  GLN A  65      53.445 110.279  67.041  0.00  0.00
ATOM    962  HA  GLN A  65      53.258 109.937  68.046  0.00  0.00
ATOM    963  CB  GLN A  65      53.447 108.943  66.235  0.00  0.00
ATOM    964  HB1 GLN A  65      52.462 108.466  66.412  0.00  0.00
ATOM    965  HB2 GLN A  65      54.187 108.215  66.645  0.00  0.00
ATOM    966  CG  GLN A  65      53.567 109.173  64.685  0.00  0.00
ATOM    967  HG1 GLN A  65      54.447 109.792  64.387  0.00  0.00
ATOM    968  HG2 GLN A  65      52.698 109.736  64.303  0.00  0.00
ATOM    969  CD  GLN A  65      53.562 107.859  63.978  0.00  0.00
ATOM    970  OE1 GLN A  65      53.518 106.763  64.578  0.00  0.00
ATOM    971  NE2 GLN A  65      53.724 107.978  62.670  0.00  0.00
ATOM    972 HE21 GLN A  65      53.588 108.939  62.419  0.00  0.00
ATOM    973 HE22 GLN A  65      53.750 107.239  61.998  0.00  0.00
ATOM    974  C   GLN A  65      54.885 110.930  67.058  0.00  0.00
ATOM    975  O   GLN A  65      55.226 111.823  66.266  0.00  0.00
ATOM    976  N   THR A  66      55.729 110.396  67.921  0.00  0.00
ATOM    977  HN  THR A  66      55.355 109.753  68.597  0.00  0.00
ATOM    978  CA  THR A  66      57.160 110.776  67.985  0.00  0.00
ATOM    979  HA  THR A  66      57.324 111.842  67.953  0.00  0.00
ATOM    980  CB  THR A  66      57.939 110.479  69.313  0.00  0.00
ATOM    981  HB  THR A  66      58.998 110.775  69.208  0.00  0.00
ATOM    982  OG1 THR A  66      57.823 109.114  69.761  0.00  0.00
ATOM    983  HG1 THR A  66      58.236 108.544  69.105  0.00  0.00
ATOM    984  CG2 THR A  66      57.173 111.407  70.340  0.00  0.00
ATOM    985 HG21 THR A  66      57.460 111.102  71.371  0.00  0.00
ATOM    986 HG22 THR A  66      56.069 111.329  70.250  0.00  0.00
ATOM    987 HG23 THR A  66      57.580 112.412  70.083  0.00  0.00
ATOM    988  C   THR A  66      57.978 109.995  66.903  0.00  0.00
ATOM    989  O   THR A  66      58.289 108.853  67.024  0.00  0.00
ATOM    990  N   ILE A  67      58.248 110.766  65.856  0.00  0.00
ATOM    991  HN  ILE A  67      57.844 111.661  65.693  0.00  0.00
ATOM    992  CA  ILE A  67      59.046 110.268  64.767  0.00  0.00
ATOM    993  HA  ILE A  67      59.494 109.316  65.010  0.00  0.00
ATOM    994  CB  ILE A  67      58.265 110.060  63.502  0.00  0.00
ATOM    995  HB  ILE A  67      57.666 110.951  63.224  0.00  0.00
ATOM    996  CG2 ILE A  67      59.185 109.766  62.305  0.00  0.00
ATOM    997 HG21 ILE A  67      58.653 109.306  61.450  0.00  0.00
ATOM    998 HG22 ILE A  67      59.917 109.044  62.715  0.00  0.00
ATOM    999 HG23 ILE A  67      59.862 110.581  61.977  0.00  0.00
ATOM   1000  CG1 ILE A  67      57.225 108.882  63.558  0.00  0.00
ATOM   1001 HG11 ILE A  67      56.750 108.916  62.559  0.00  0.00
ATOM   1002 HG12 ILE A  67      56.530 109.060  64.412  0.00  0.00
ATOM   1003  CD  ILE A  67      57.776 107.447  63.641  0.00  0.00
ATOM   1004  HD1 ILE A  67      58.657 107.310  62.981  0.00  0.00
ATOM   1005  HD2 ILE A  67      57.015 106.674  63.440  0.00  0.00
ATOM   1006  HD3 ILE A  67      58.216 107.288  64.654  0.00  0.00
ATOM   1007  C   ILE A  67      60.163 111.352  64.531  0.00  0.00
ATOM   1008  O   ILE A  67      59.897 112.553  64.257  0.00  0.00
ATOM   1009  N   ASP A  68      61.435 110.962  64.779  0.00  0.00
ATOM   1010  HN  ASP A  68      61.514 109.977  64.922  0.00  0.00
ATOM   1011  CA  ASP A  68      62.574 111.829  64.637  0.00  0.00
ATOM   1012  HA  ASP A  68      62.275 112.827  64.349  0.00  0.00
ATOM   1013  CB  ASP A  68      63.190 111.892  66.031  0.00  0.00
ATOM   1014  HB1 ASP A  68      63.290 110.851  66.395  0.00  0.00
ATOM   1015  HB2 ASP A  68      62.526 112.384  66.776  0.00  0.00
ATOM   1016  CG  ASP A  68      64.614 112.537  66.198  0.00  0.00
ATOM   1017  OD1 ASP A  68      64.905 113.592  65.594  0.00  0.00
ATOM   1018  OD2 ASP A  68      65.338 111.931  67.036  0.00  0.00
ATOM   1019  C   ASP A  68      63.482 111.260  63.608  0.00  0.00
ATOM   1020  O   ASP A  68      63.463 110.074  63.219  0.00  0.00
ATOM   1021  N   LEU A  69      64.200 112.179  62.916  0.00  0.00
ATOM   1022  HN  LEU A  69      64.029 113.158  63.035  0.00  0.00
ATOM   1023  CA  LEU A  69      65.116 111.831  61.861  0.00  0.00
ATOM   1024  HA  LEU A  69      64.910 110.842  61.471  0.00  0.00
ATOM   1025  CB  LEU A  69      64.978 112.812  60.638  0.00  0.00
ATOM   1026  HB1 LEU A  69      65.775 112.423  59.978  0.00  0.00
ATOM   1027  HB2 LEU A  69      65.184 113.849  60.977  0.00  0.00
ATOM   1028  CG  LEU A  69      63.553 112.944  60.191  0.00  0.00
ATOM   1029  HG  LEU A  69      62.829 113.004  61.029  0.00  0.00
ATOM   1030  CD1 LEU A  69      63.344 114.205  59.394  0.00  0.00
ATOM   1031 HD11 LEU A  69      62.240 114.306  59.329  0.00  0.00
ATOM   1032 HD12 LEU A  69      63.787 114.193  58.382  0.00  0.00
ATOM   1033 HD13 LEU A  69      63.752 115.126  59.850  0.00  0.00
ATOM   1034  CD2 LEU A  69      63.221 111.669  59.432  0.00  0.00
ATOM   1035 HD21 LEU A  69      63.898 111.355  58.612  0.00  0.00
ATOM   1036 HD22 LEU A  69      62.228 111.817  58.953  0.00  0.00
ATOM   1037 HD23 LEU A  69      63.102 110.801  60.107  0.00  0.00
ATOM   1038  C   LEU A  69      66.511 111.838  62.335  0.00  0.00
ATOM   1039  O   LEU A  69      67.433 111.689  61.565  0.00  0.00
ATOM   1040  N   ASN A  70      66.800 112.116  63.642  0.00  0.00
ATOM   1041  HN  ASN A  70      66.249 112.381  64.429  0.00  0.00
ATOM   1042  CA  ASN A  70      68.191 112.298  63.982  0.00  0.00
ATOM   1043  HA  ASN A  70      68.738 112.853  63.233  0.00  0.00
ATOM   1044  CB  ASN A  70      68.263 113.125  65.220  0.00  0.00
ATOM   1045  HB1 ASN A  70      67.574 112.761  66.007  0.00  0.00
ATOM   1046  HB2 ASN A  70      67.845 114.147  65.084  0.00  0.00
ATOM   1047  CG  ASN A  70      69.633 113.310  65.800  0.00  0.00
ATOM   1048  OD1 ASN A  70      70.401 114.161  65.339  0.00  0.00
ATOM   1049  ND2 ASN A  70      69.985 112.521  66.842  0.00  0.00
ATOM   1050 HD21 ASN A  70      69.484 111.735  67.205  0.00  0.00
ATOM   1051 HD22 ASN A  70      70.571 112.970  67.526  0.00  0.00
ATOM   1052  C   ASN A  70      69.061 111.058  64.041  0.00  0.00
ATOM   1053  O   ASN A  70      70.253 111.023  63.731  0.00  0.00
ATOM   1054  N   VAL A  71      68.472 109.918  64.345  0.00  0.00
ATOM   1055  HN  VAL A  71      67.560 109.838  64.731  0.00  0.00
ATOM   1056  CA  VAL A  71      69.155 108.602  64.271  0.00  0.00
ATOM   1057  HA  VAL A  71      70.152 108.589  64.687  0.00  0.00
ATOM   1058  CB  VAL A  71      68.479 107.413  65.050  0.00  0.00
ATOM   1059  HB  VAL A  71      67.388 107.418  64.807  0.00  0.00
ATOM   1060  CG1 VAL A  71      68.940 105.996  64.524  0.00  0.00
ATOM   1061 HG11 VAL A  71      68.758 105.772  63.453  0.00  0.00
ATOM   1062 HG12 VAL A  71      68.523 105.235  65.214  0.00  0.00
ATOM   1063 HG13 VAL A  71      70.031 105.846  64.690  0.00  0.00
ATOM   1064  CG2 VAL A  71      68.707 107.546  66.601  0.00  0.00
ATOM   1065 HG21 VAL A  71      68.262 106.686  67.145  0.00  0.00
ATOM   1066 HG22 VAL A  71      68.235 108.481  66.980  0.00  0.00
ATOM   1067 HG23 VAL A  71      69.802 107.644  66.701  0.00  0.00
ATOM   1068  C   VAL A  71      69.507 108.170  62.813  0.00  0.00
ATOM   1069  O   VAL A  71      70.630 107.757  62.504  0.00  0.00
ATOM   1070  N   LEU A  72      68.578 108.451  61.918  0.00  0.00
ATOM   1071  HN  LEU A  72      67.693 108.828  62.162  0.00  0.00
ATOM   1072  CA  LEU A  72      68.807 108.396  60.453  0.00  0.00
ATOM   1073  HA  LEU A  72      68.991 107.353  60.275  0.00  0.00
ATOM   1074  CB  LEU A  72      67.410 108.420  59.788  0.00  0.00
ATOM   1075  HB1 LEU A  72      66.891 109.294  60.239  0.00  0.00
ATOM   1076  HB2 LEU A  72      66.805 107.519  60.036  0.00  0.00
ATOM   1077  CG  LEU A  72      67.325 108.532  58.276  0.00  0.00
ATOM   1078  HG  LEU A  72      67.998 109.295  57.849  0.00  0.00
ATOM   1079  CD1 LEU A  72      67.625 107.202  57.722  0.00  0.00
ATOM   1080 HD11 LEU A  72      67.047 106.352  58.139  0.00  0.00
ATOM   1081 HD12 LEU A  72      68.686 106.869  57.803  0.00  0.00
ATOM   1082 HD13 LEU A  72      67.383 107.064  56.651  0.00  0.00
ATOM   1083  CD2 LEU A  72      65.892 108.864  57.884  0.00  0.00
ATOM   1084 HD21 LEU A  72      65.564 109.886  58.176  0.00  0.00
ATOM   1085 HD22 LEU A  72      65.228 108.177  58.439  0.00  0.00
ATOM   1086 HD23 LEU A  72      65.673 108.820  56.790  0.00  0.00
ATOM   1087  C   LEU A  72      69.813 109.373  59.862  0.00  0.00
ATOM   1088  O   LEU A  72      70.547 109.084  58.920  0.00  0.00
ATOM   1089  N   LEU A  73      69.772 110.596  60.292  0.00  0.00
ATOM   1090  HN  LEU A  73      69.051 110.872  60.924  0.00  0.00
ATOM   1091  CA  LEU A  73      70.823 111.597  59.900  0.00  0.00
ATOM   1092  HA  LEU A  73      70.788 111.576  58.820  0.00  0.00
ATOM   1093  CB  LEU A  73      70.541 113.014  60.451  0.00  0.00
ATOM   1094  HB1 LEU A  73      70.665 112.954  61.550  0.00  0.00
ATOM   1095  HB2 LEU A  73      69.446 113.143  60.306  0.00  0.00
ATOM   1096  CG  LEU A  73      71.308 114.108  59.693  0.00  0.00
ATOM   1097  HG  LEU A  73      72.340 114.206  60.085  0.00  0.00
ATOM   1098  CD1 LEU A  73      71.450 113.992  58.212  0.00  0.00
ATOM   1099 HD11 LEU A  73      71.618 114.970  57.692  0.00  0.00
ATOM   1100 HD12 LEU A  73      70.536 113.594  57.725  0.00  0.00
ATOM   1101 HD13 LEU A  73      72.296 113.306  57.997  0.00  0.00
ATOM   1102  CD2 LEU A  73      70.496 115.421  59.991  0.00  0.00
ATOM   1103 HD21 LEU A  73      69.503 115.390  59.496  0.00  0.00
ATOM   1104 HD22 LEU A  73      70.973 116.354  59.644  0.00  0.00
ATOM   1105 HD23 LEU A  73      70.310 115.515  61.084  0.00  0.00
ATOM   1106  C   LEU A  73      72.194 111.202  60.335  0.00  0.00
ATOM   1107  O   LEU A  73      73.153 110.987  59.576  0.00  0.00
ATOM   1108  N   SER A  74      72.343 110.864  61.641  0.00  0.00
ATOM   1109  HN  SER A  74      71.615 111.034  62.305  0.00  0.00
ATOM   1110  CA  SER A  74      73.493 110.155  62.290  0.00  0.00
ATOM   1111  HA  SER A  74      74.348 110.821  62.311  0.00  0.00
ATOM   1112  CB  SER A  74      73.256 109.955  63.852  0.00  0.00
ATOM   1113  HB1 SER A  74      72.462 109.202  64.072  0.00  0.00
ATOM   1114  HB2 SER A  74      72.828 110.929  64.168  0.00  0.00
ATOM   1115  OG  SER A  74      74.436 109.607  64.571  0.00  0.00
ATOM   1116  HG1 SER A  74      74.954 110.411  64.608  0.00  0.00
ATOM   1117  C   SER A  74      73.954 108.900  61.670  0.00  0.00
ATOM   1118  O   SER A  74      75.127 108.695  61.485  0.00  0.00
ATOM   1119  N   ALA A  75      73.034 107.926  61.298  0.00  0.00
ATOM   1120  HN  ALA A  75      72.078 108.052  61.549  0.00  0.00
ATOM   1121  CA  ALA A  75      73.361 106.861  60.336  0.00  0.00
ATOM   1122  HA  ALA A  75      74.210 106.272  60.630  0.00  0.00
ATOM   1123  CB  ALA A  75      72.115 105.906  60.342  0.00  0.00
ATOM   1124  HB1 ALA A  75      72.444 104.952  59.868  0.00  0.00
ATOM   1125  HB2 ALA A  75      71.306 106.322  59.712  0.00  0.00
ATOM   1126  HB3 ALA A  75      71.758 105.687  61.377  0.00  0.00
ATOM   1127  C   ALA A  75      73.820 107.228  58.964  0.00  0.00
ATOM   1128  O   ALA A  75      74.762 106.666  58.424  0.00  0.00
ATOM   1129  N   ALA A  76      73.202 108.307  58.302  0.00  0.00
ATOM   1130  HN  ALA A  76      72.301 108.583  58.618  0.00  0.00
ATOM   1131  CA  ALA A  76      73.547 108.917  56.987  0.00  0.00
ATOM   1132  HA  ALA A  76      73.349 108.234  56.179  0.00  0.00
ATOM   1133  CB  ALA A  76      72.508 110.025  56.685  0.00  0.00
ATOM   1134  HB1 ALA A  76      72.826 110.944  57.204  0.00  0.00
ATOM   1135  HB2 ALA A  76      71.456 109.657  56.731  0.00  0.00
ATOM   1136  HB3 ALA A  76      72.405 110.273  55.610  0.00  0.00
ATOM   1137  C   ALA A  76      75.049 109.355  57.017  0.00  0.00
ATOM   1138  O   ALA A  76      75.773 109.135  56.034  0.00  0.00
ATOM   1139  N   ILE A  77      75.504 110.040  58.139  0.00  0.00
ATOM   1140  HN  ILE A  77      74.834 110.218  58.852  0.00  0.00
ATOM   1141  CA  ILE A  77      76.954 110.476  58.351  0.00  0.00
ATOM   1142  HA  ILE A  77      77.191 111.026  57.450  0.00  0.00
ATOM   1143  CB  ILE A  77      77.100 111.348  59.606  0.00  0.00
ATOM   1144  HB  ILE A  77      76.484 110.915  60.423  0.00  0.00
ATOM   1145  CG2 ILE A  77      78.615 111.575  59.992  0.00  0.00
ATOM   1146 HG21 ILE A  77      78.842 112.457  60.634  0.00  0.00
ATOM   1147 HG22 ILE A  77      79.217 111.683  59.063  0.00  0.00
ATOM   1148 HG23 ILE A  77      78.991 110.721  60.584  0.00  0.00
ATOM   1149  CG1 ILE A  77      76.443 112.762  59.486  0.00  0.00
ATOM   1150 HG11 ILE A  77      75.710 112.791  58.654  0.00  0.00
ATOM   1151 HG12 ILE A  77      77.254 113.520  59.376  0.00  0.00
ATOM   1152  CD  ILE A  77      75.696 113.115  60.777  0.00  0.00
ATOM   1153  HD1 ILE A  77      74.886 112.358  60.917  0.00  0.00
ATOM   1154  HD2 ILE A  77      75.093 114.046  60.749  0.00  0.00
ATOM   1155  HD3 ILE A  77      76.282 113.206  61.721  0.00  0.00
ATOM   1156  C   ILE A  77      77.827 109.272  58.429  0.00  0.00
ATOM   1157  O   ILE A  77      78.858 109.261  57.813  0.00  0.00
ATOM   1158  N   ASN A  78      77.416 108.178  59.158  0.00  0.00
ATOM   1159  HN  ASN A  78      76.475 108.207  59.482  0.00  0.00
ATOM   1160  CA  ASN A  78      78.265 106.992  59.217  0.00  0.00
ATOM   1161  HA  ASN A  78      79.219 107.329  59.604  0.00  0.00
ATOM   1162  CB  ASN A  78      77.770 105.900  60.238  0.00  0.00
ATOM   1163  HB1 ASN A  78      78.399 104.986  60.245  0.00  0.00
ATOM   1164  HB2 ASN A  78      76.712 105.640  60.021  0.00  0.00
ATOM   1165  CG  ASN A  78      77.686 106.237  61.712  0.00  0.00
ATOM   1166  OD1 ASN A  78      76.636 105.996  62.336  0.00  0.00
ATOM   1167  ND2 ASN A  78      78.788 106.858  62.229  0.00  0.00
ATOM   1168 HD21 ASN A  78      79.707 106.817  61.816  0.00  0.00
ATOM   1169 HD22 ASN A  78      78.664 107.326  63.101  0.00  0.00
ATOM   1170  C   ASN A  78      78.626 106.343  57.913  0.00  0.00
ATOM   1171  O   ASN A  78      79.774 105.943  57.744  0.00  0.00
ATOM   1172  N   PHE A  79      77.626 106.338  57.028  0.00  0.00
ATOM   1173  HN  PHE A  79      76.788 106.710  57.430  0.00  0.00
ATOM   1174  CA  PHE A  79      77.678 105.815  55.669  0.00  0.00
ATOM   1175  HA  PHE A  79      77.955 104.776  55.799  0.00  0.00
ATOM   1176  CB  PHE A  79      76.312 105.765  55.035  0.00  0.00
ATOM   1177  HB1 PHE A  79      75.935 106.776  54.799  0.00  0.00
ATOM   1178  HB2 PHE A  79      75.510 105.291  55.648  0.00  0.00
ATOM   1179  CG  PHE A  79      76.421 105.023  53.760  0.00  0.00
ATOM   1180  CD1 PHE A  79      76.646 105.528  52.531  0.00  0.00
ATOM   1181  HD1 PHE A  79      76.941 106.567  52.477  0.00  0.00
ATOM   1182  CE1 PHE A  79      76.677 104.750  51.339  0.00  0.00
ATOM   1183  HE1 PHE A  79      76.790 105.111  50.327  0.00  0.00
ATOM   1184  CZ  PHE A  79      76.348 103.409  51.412  0.00  0.00
ATOM   1185  HZ  PHE A  79      76.127 102.842  50.521  0.00  0.00
ATOM   1186  CD2 PHE A  79      76.124 103.593  53.825  0.00  0.00
ATOM   1187  HD2 PHE A  79      75.734 103.138  54.717  0.00  0.00
ATOM   1188  CE2 PHE A  79      76.077 102.813  52.655  0.00  0.00
ATOM   1189  HE2 PHE A  79      75.915 101.748  52.736  0.00  0.00
ATOM   1190  C   PHE A  79      78.691 106.624  54.862  0.00  0.00
ATOM   1191  O   PHE A  79      79.682 106.077  54.361  0.00  0.00
ATOM   1192  N   PHE A  80      78.591 107.953  54.931  0.00  0.00
ATOM   1193  HN  PHE A  80      77.809 108.444  55.299  0.00  0.00
ATOM   1194  CA  PHE A  80      79.597 108.834  54.203  0.00  0.00
ATOM   1195  HA  PHE A  80      79.815 108.341  53.269  0.00  0.00
ATOM   1196  CB  PHE A  80      78.985 110.258  53.942  0.00  0.00
ATOM   1197  HB1 PHE A  80      79.661 111.136  53.872  0.00  0.00
ATOM   1198  HB2 PHE A  80      78.268 110.602  54.722  0.00  0.00
ATOM   1199  CG  PHE A  80      78.142 110.198  52.614  0.00  0.00
ATOM   1200  CD1 PHE A  80      78.613 110.870  51.464  0.00  0.00
ATOM   1201  HD1 PHE A  80      79.582 111.343  51.477  0.00  0.00
ATOM   1202  CE1 PHE A  80      77.747 110.925  50.304  0.00  0.00
ATOM   1203  HE1 PHE A  80      77.988 111.497  49.423  0.00  0.00
ATOM   1204  CZ  PHE A  80      76.473 110.211  50.375  0.00  0.00
ATOM   1205  HZ  PHE A  80      75.837 110.200  49.511  0.00  0.00
ATOM   1206  CD2 PHE A  80      76.918 109.531  52.602  0.00  0.00
ATOM   1207  HD2 PHE A  80      76.592 109.013  53.494  0.00  0.00
ATOM   1208  CE2 PHE A  80      76.102 109.601  51.550  0.00  0.00
ATOM   1209  HE2 PHE A  80      75.108 109.161  51.567  0.00  0.00
ATOM   1210  C   PHE A  80      80.963 108.836  54.868  0.00  0.00
ATOM   1211  O   PHE A  80      81.895 109.137  54.116  0.00  0.00
ATOM   1212  N   LEU A  81      81.231 108.634  56.197  0.00  0.00
ATOM   1213  HN  LEU A  81      80.418 108.534  56.751  0.00  0.00
ATOM   1214  CA  LEU A  81      82.483 108.523  56.919  0.00  0.00
ATOM   1215  HA  LEU A  81      83.071 109.370  56.592  0.00  0.00
ATOM   1216  CB  LEU A  81      82.163 108.477  58.469  0.00  0.00
ATOM   1217  HB1 LEU A  81      82.964 108.002  59.081  0.00  0.00
ATOM   1218  HB2 LEU A  81      81.268 107.839  58.658  0.00  0.00
ATOM   1219  CG  LEU A  81      81.933 109.846  59.150  0.00  0.00
ATOM   1220  HG  LEU A  81      81.075 110.279  58.601  0.00  0.00
ATOM   1221  CD1 LEU A  81      81.577 109.643  60.566  0.00  0.00
ATOM   1222 HD11 LEU A  81      80.707 108.972  60.715  0.00  0.00
ATOM   1223 HD12 LEU A  81      81.340 110.567  61.128  0.00  0.00
ATOM   1224 HD13 LEU A  81      82.431 109.188  61.116  0.00  0.00
ATOM   1225  CD2 LEU A  81      83.147 110.794  58.995  0.00  0.00
ATOM   1226 HD21 LEU A  81      83.009 111.730  59.565  0.00  0.00
ATOM   1227 HD22 LEU A  81      83.250 111.046  57.915  0.00  0.00
ATOM   1228 HD23 LEU A  81      84.061 110.255  59.306  0.00  0.00
ATOM   1229  C   LEU A  81      83.301 107.334  56.378  0.00  0.00
ATOM   1230  O   LEU A  81      84.434 107.436  55.796  0.00  0.00
ATOM   1231  N   ILE A  82      82.562 106.101  56.508  0.00  0.00
ATOM   1232  HN  ILE A  82      81.674 106.068  56.952  0.00  0.00
ATOM   1233  CA  ILE A  82      83.056 104.857  55.887  0.00  0.00
ATOM   1234  HA  ILE A  82      84.004 104.668  56.348  0.00  0.00
ATOM   1235  CB  ILE A  82      82.100 103.654  56.262  0.00  0.00
ATOM   1236  HB  ILE A  82      81.083 104.092  56.177  0.00  0.00
ATOM   1237  CG2 ILE A  82      82.272 102.423  55.408  0.00  0.00
ATOM   1238 HG21 ILE A  82      81.966 102.590  54.351  0.00  0.00
ATOM   1239 HG22 ILE A  82      81.757 101.537  55.834  0.00  0.00
ATOM   1240 HG23 ILE A  82      83.350 102.160  55.378  0.00  0.00
ATOM   1241  CG1 ILE A  82      82.186 103.300  57.810  0.00  0.00
ATOM   1242 HG11 ILE A  82      82.315 104.220  58.424  0.00  0.00
ATOM   1243 HG12 ILE A  82      83.116 102.718  58.001  0.00  0.00
ATOM   1244  CD  ILE A  82      80.893 102.508  58.343  0.00  0.00
ATOM   1245  HD1 ILE A  82      81.019 102.548  59.440  0.00  0.00
ATOM   1246  HD2 ILE A  82      80.800 101.469  57.962  0.00  0.00
ATOM   1247  HD3 ILE A  82      79.911 103.022  58.285  0.00  0.00
ATOM   1248  C   ILE A  82      83.311 104.883  54.419  0.00  0.00
ATOM   1249  O   ILE A  82      84.387 104.525  53.940  0.00  0.00
ATOM   1250  N   ALA A  83      82.412 105.397  53.558  0.00  0.00
ATOM   1251  HN  ALA A  83      81.549 105.687  53.973  0.00  0.00
ATOM   1252  CA  ALA A  83      82.608 105.624  52.146  0.00  0.00
ATOM   1253  HA  ALA A  83      82.917 104.676  51.732  0.00  0.00
ATOM   1254  CB  ALA A  83      81.341 106.169  51.464  0.00  0.00
ATOM   1255  HB1 ALA A  83      81.186 107.199  51.842  0.00  0.00
ATOM   1256  HB2 ALA A  83      80.521 105.448  51.654  0.00  0.00
ATOM   1257  HB3 ALA A  83      81.557 106.192  50.377  0.00  0.00
ATOM   1258  C   ALA A  83      83.855 106.501  51.832  0.00  0.00
ATOM   1259  O   ALA A  83      84.719 106.068  51.070  0.00  0.00
ATOM   1260  N   PHE A  84      84.035 107.713  52.477  0.00  0.00
ATOM   1261  HN  PHE A  84      83.345 107.930  53.159  0.00  0.00
ATOM   1262  CA  PHE A  84      85.225 108.515  52.346  0.00  0.00
ATOM   1263  HA  PHE A  84      85.266 108.817  51.306  0.00  0.00
ATOM   1264  CB  PHE A  84      85.213 109.837  53.223  0.00  0.00
ATOM   1265  HB1 PHE A  84      84.802 109.518  54.202  0.00  0.00
ATOM   1266  HB2 PHE A  84      84.552 110.602  52.760  0.00  0.00
ATOM   1267  CG  PHE A  84      86.616 110.488  53.441  0.00  0.00
ATOM   1268  CD1 PHE A  84      87.416 110.931  52.378  0.00  0.00
ATOM   1269  HD1 PHE A  84      86.889 110.818  51.434  0.00  0.00
ATOM   1270  CE1 PHE A  84      88.719 111.390  52.514  0.00  0.00
ATOM   1271  HE1 PHE A  84      89.246 111.711  51.631  0.00  0.00
ATOM   1272  CZ  PHE A  84      89.336 111.357  53.779  0.00  0.00
ATOM   1273  HZ  PHE A  84      90.277 111.859  53.933  0.00  0.00
ATOM   1274  CD2 PHE A  84      87.277 110.511  54.714  0.00  0.00
ATOM   1275  HD2 PHE A  84      86.749 110.189  55.596  0.00  0.00
ATOM   1276  CE2 PHE A  84      88.631 110.890  54.850  0.00  0.00
ATOM   1277  HE2 PHE A  84      89.039 110.933  55.849  0.00  0.00
ATOM   1278  C   PHE A  84      86.411 107.660  52.628  0.00  0.00
ATOM   1279  O   PHE A  84      87.388 107.582  51.844  0.00  0.00
ATOM   1280  N   ALA A  85      86.402 106.863  53.699  0.00  0.00
ATOM   1281  HN  ALA A  85      85.583 106.870  54.260  0.00  0.00
ATOM   1282  CA  ALA A  85      87.519 106.001  54.053  0.00  0.00
ATOM   1283  HA  ALA A  85      88.460 106.534  54.035  0.00  0.00
ATOM   1284  CB  ALA A  85      87.143 105.238  55.402  0.00  0.00
ATOM   1285  HB1 ALA A  85      87.089 106.054  56.154  0.00  0.00
ATOM   1286  HB2 ALA A  85      87.925 104.483  55.652  0.00  0.00
ATOM   1287  HB3 ALA A  85      86.164 104.721  55.361  0.00  0.00
ATOM   1288  C   ALA A  85      87.860 104.873  53.032  0.00  0.00
ATOM   1289  O   ALA A  85      88.972 104.656  52.649  0.00  0.00
ATOM   1290  N   VAL A  86      86.773 104.124  52.488  0.00  0.00
ATOM   1291  HN  VAL A  86      85.819 104.382  52.586  0.00  0.00
ATOM   1292  CA  VAL A  86      86.988 103.256  51.394  0.00  0.00
ATOM   1293  HA  VAL A  86      87.576 102.400  51.681  0.00  0.00
ATOM   1294  CB  VAL A  86      85.574 102.657  51.015  0.00  0.00
ATOM   1295  HB  VAL A  86      84.896 103.527  50.850  0.00  0.00
ATOM   1296  CG1 VAL A  86      85.681 101.766  49.765  0.00  0.00
ATOM   1297 HG11 VAL A  86      86.139 102.322  48.918  0.00  0.00
ATOM   1298 HG12 VAL A  86      84.672 101.423  49.429  0.00  0.00
ATOM   1299 HG13 VAL A  86      86.339 100.887  49.940  0.00  0.00
ATOM   1300  CG2 VAL A  86      84.951 101.824  52.153  0.00  0.00
ATOM   1301 HG21 VAL A  86      84.623 102.291  53.110  0.00  0.00
ATOM   1302 HG22 VAL A  86      85.706 101.051  52.384  0.00  0.00
ATOM   1303 HG23 VAL A  86      84.168 101.220  51.648  0.00  0.00
ATOM   1304  C   VAL A  86      87.550 103.916  50.142  0.00  0.00
ATOM   1305  O   VAL A  86      88.400 103.368  49.424  0.00  0.00
ATOM   1306  N   TYR A  87      87.164 105.174  49.860  0.00  0.00
ATOM   1307  HN  TYR A  87      86.605 105.705  50.491  0.00  0.00
ATOM   1308  CA  TYR A  87      87.580 105.808  48.622  0.00  0.00
ATOM   1309  HA  TYR A  87      87.342 105.107  47.836  0.00  0.00
ATOM   1310  CB  TYR A  87      86.627 107.025  48.556  0.00  0.00
ATOM   1311  HB1 TYR A  87      86.764 107.744  49.394  0.00  0.00
ATOM   1312  HB2 TYR A  87      85.567 106.743  48.690  0.00  0.00
ATOM   1313  CG  TYR A  87      86.745 107.766  47.303  0.00  0.00
ATOM   1314  CD1 TYR A  87      87.266 109.076  47.346  0.00  0.00
ATOM   1315  HD1 TYR A  87      87.511 109.462  48.321  0.00  0.00
ATOM   1316  CE1 TYR A  87      87.511 109.769  46.122  0.00  0.00
ATOM   1317  HE1 TYR A  87      87.851 110.784  46.047  0.00  0.00
ATOM   1318  CZ  TYR A  87      87.331 109.079  44.903  0.00  0.00
ATOM   1319  OH  TYR A  87      87.701 109.687  43.677  0.00  0.00
ATOM   1320  HH  TYR A  87      87.972 110.598  43.767  0.00  0.00
ATOM   1321  CD2 TYR A  87      86.501 107.124  46.045  0.00  0.00
ATOM   1322  HD2 TYR A  87      86.184 106.090  46.109  0.00  0.00
ATOM   1323  CE2 TYR A  87      86.796 107.831  44.878  0.00  0.00
ATOM   1324  HE2 TYR A  87      86.627 107.299  43.956  0.00  0.00
ATOM   1325  C   TYR A  87      89.042 106.244  48.774  0.00  0.00
ATOM   1326  O   TYR A  87      89.830 106.105  47.847  0.00  0.00
ATOM   1327  N   PHE A  88      89.441 106.696  49.933  0.00  0.00
ATOM   1328  HN  PHE A  88      88.801 106.636  50.701  0.00  0.00
ATOM   1329  CA  PHE A  88      90.765 107.148  50.278  0.00  0.00
ATOM   1330  HA  PHE A  88      91.138 107.773  49.492  0.00  0.00
ATOM   1331  CB  PHE A  88      90.780 108.064  51.655  0.00  0.00
ATOM   1332  HB1 PHE A  88      90.488 107.443  52.529  0.00  0.00
ATOM   1333  HB2 PHE A  88      90.018 108.859  51.504  0.00  0.00
ATOM   1334  CG  PHE A  88      92.095 108.602  52.058  0.00  0.00
ATOM   1335  CD1 PHE A  88      93.027 107.904  52.813  0.00  0.00
ATOM   1336  HD1 PHE A  88      92.923 106.848  52.992  0.00  0.00
ATOM   1337  CE1 PHE A  88      94.113 108.587  53.298  0.00  0.00
ATOM   1338  HE1 PHE A  88      94.630 108.090  54.108  0.00  0.00
ATOM   1339  CZ  PHE A  88      94.487 109.891  52.885  0.00  0.00
ATOM   1340  HZ  PHE A  88      95.356 110.444  53.209  0.00  0.00
ATOM   1341  CD2 PHE A  88      92.302 109.902  51.750  0.00  0.00
ATOM   1342  HD2 PHE A  88      91.518 110.430  51.226  0.00  0.00
ATOM   1343  CE2 PHE A  88      93.485 110.580  52.132  0.00  0.00
ATOM   1344  HE2 PHE A  88      93.719 111.591  51.820  0.00  0.00
ATOM   1345  C   PHE A  88      91.822 106.049  50.249  0.00  0.00
ATOM   1346  O   PHE A  88      92.924 106.386  49.822  0.00  0.00
ATOM   1347  N   LEU A  89      91.477 104.878  50.718  0.00  0.00
ATOM   1348  HN  LEU A  89      90.622 104.823  51.242  0.00  0.00
ATOM   1349  CA  LEU A  89      92.433 103.828  50.870  0.00  0.00
ATOM   1350  HA  LEU A  89      93.441 104.188  51.006  0.00  0.00
ATOM   1351  CB  LEU A  89      92.065 103.028  52.101  0.00  0.00
ATOM   1352  HB1 LEU A  89      92.990 102.423  52.263  0.00  0.00
ATOM   1353  HB2 LEU A  89      91.166 102.402  51.900  0.00  0.00
ATOM   1354  CG  LEU A  89      92.023 103.822  53.443  0.00  0.00
ATOM   1355  HG  LEU A  89      91.403 104.750  53.345  0.00  0.00
ATOM   1356  CD1 LEU A  89      91.186 103.041  54.525  0.00  0.00
ATOM   1357 HD11 LEU A  89      91.030 103.711  55.392  0.00  0.00
ATOM   1358 HD12 LEU A  89      91.799 102.136  54.732  0.00  0.00
ATOM   1359 HD13 LEU A  89      90.145 102.851  54.206  0.00  0.00
ATOM   1360  CD2 LEU A  89      93.420 104.222  53.897  0.00  0.00
ATOM   1361 HD21 LEU A  89      93.460 104.880  54.790  0.00  0.00
ATOM   1362 HD22 LEU A  89      94.067 104.710  53.148  0.00  0.00
ATOM   1363 HD23 LEU A  89      93.966 103.296  54.157  0.00  0.00
ATOM   1364  C   LEU A  89      92.495 102.798  49.714  0.00  0.00
ATOM   1365  O   LEU A  89      93.368 101.935  49.744  0.00  0.00
ATOM   1366  N   VAL A  90      91.593 102.839  48.736  0.00  0.00
ATOM   1367  HN  VAL A  90      91.024 103.652  48.679  0.00  0.00
ATOM   1368  CA  VAL A  90      91.627 101.920  47.588  0.00  0.00
ATOM   1369  HA  VAL A  90      92.520 101.323  47.650  0.00  0.00
ATOM   1370  CB  VAL A  90      90.461 100.986  47.491  0.00  0.00
ATOM   1371  HB  VAL A  90      89.559 101.602  47.678  0.00  0.00
ATOM   1372  CG1 VAL A  90      90.373 100.416  46.027  0.00  0.00
ATOM   1373 HG11 VAL A  90      89.974 101.142  45.298  0.00  0.00
ATOM   1374 HG12 VAL A  90      89.594  99.633  46.127  0.00  0.00
ATOM   1375 HG13 VAL A  90      91.335  99.975  45.673  0.00  0.00
ATOM   1376  CG2 VAL A  90      90.584  99.971  48.554  0.00  0.00
ATOM   1377 HG21 VAL A  90      90.721 100.493  49.528  0.00  0.00
ATOM   1378 HG22 VAL A  90      91.498  99.371  48.356  0.00  0.00
ATOM   1379 HG23 VAL A  90      89.841  99.154  48.544  0.00  0.00
ATOM   1380  C   VAL A  90      91.752 102.863  46.430  0.00  0.00
ATOM   1381  O   VAL A  90      92.850 103.018  45.867  0.00  0.00
ATOM   1382  N   VAL A  91      90.698 103.596  46.027  0.00  0.00
ATOM   1383  HN  VAL A  91      89.835 103.482  46.503  0.00  0.00
ATOM   1384  CA  VAL A  91      90.576 104.339  44.851  0.00  0.00
ATOM   1385  HA  VAL A  91      90.720 103.703  43.993  0.00  0.00
ATOM   1386  CB  VAL A  91      89.083 104.708  44.519  0.00  0.00
ATOM   1387  HB  VAL A  91      88.740 105.432  45.290  0.00  0.00
ATOM   1388  CG1 VAL A  91      89.119 105.443  43.139  0.00  0.00
ATOM   1389 HG11 VAL A  91      89.741 106.364  43.069  0.00  0.00
ATOM   1390 HG12 VAL A  91      88.091 105.545  42.732  0.00  0.00
ATOM   1391 HG13 VAL A  91      89.731 104.720  42.571  0.00  0.00
ATOM   1392  CG2 VAL A  91      88.270 103.382  44.424  0.00  0.00
ATOM   1393 HG21 VAL A  91      87.944 103.074  45.441  0.00  0.00
ATOM   1394 HG22 VAL A  91      88.758 102.566  43.862  0.00  0.00
ATOM   1395 HG23 VAL A  91      87.269 103.472  43.937  0.00  0.00
ATOM   1396  C   VAL A  91      91.584 105.495  44.606  0.00  0.00
ATOM   1397  O   VAL A  91      92.142 105.630  43.497  0.00  0.00
ATOM   1398  N   LEU A  92      91.778 106.381  45.619  0.00  0.00
ATOM   1399  HN  LEU A  92      91.369 106.324  46.521  0.00  0.00
ATOM   1400  CA  LEU A  92      92.832 107.416  45.445  0.00  0.00
ATOM   1401  HA  LEU A  92      92.551 108.084  44.645  0.00  0.00
ATOM   1402  CB  LEU A  92      92.723 108.434  46.633  0.00  0.00
ATOM   1403  HB1 LEU A  92      93.531 109.203  46.713  0.00  0.00
ATOM   1404  HB2 LEU A  92      92.787 107.894  47.606  0.00  0.00
ATOM   1405  CG  LEU A  92      91.394 109.236  46.616  0.00  0.00
ATOM   1406  HG  LEU A  92      90.526 108.551  46.786  0.00  0.00
ATOM   1407  CD1 LEU A  92      91.237 110.242  47.846  0.00  0.00
ATOM   1408 HD11 LEU A  92      91.760 111.136  47.449  0.00  0.00
ATOM   1409 HD12 LEU A  92      91.910 110.007  48.695  0.00  0.00
ATOM   1410 HD13 LEU A  92      90.191 110.478  48.126  0.00  0.00
ATOM   1411  CD2 LEU A  92      91.286 110.063  45.317  0.00  0.00
ATOM   1412 HD21 LEU A  92      91.300 109.487  44.371  0.00  0.00
ATOM   1413 HD22 LEU A  92      92.115 110.779  45.168  0.00  0.00
ATOM   1414 HD23 LEU A  92      90.329 110.625  45.347  0.00  0.00
ATOM   1415  C   LEU A  92      94.286 106.922  45.141  0.00  0.00
ATOM   1416  O   LEU A  92      94.831 107.429  44.163  0.00  0.00
ATOM   1417  N   PRO A  93      94.930 106.054  45.857  0.00  0.00
ATOM   1418  CD  PRO A  93      94.653 105.788  47.241  0.00  0.00
ATOM   1419  HD1 PRO A  93      93.560 105.595  47.354  0.00  0.00
ATOM   1420  HD2 PRO A  93      94.947 106.643  47.893  0.00  0.00
ATOM   1421  CA  PRO A  93      96.285 105.546  45.505  0.00  0.00
ATOM   1422  HA  PRO A  93      96.879 106.402  45.208  0.00  0.00
ATOM   1423  CB  PRO A  93      96.899 104.878  46.737  0.00  0.00
ATOM   1424  HB1 PRO A  93      97.515 105.675  47.201  0.00  0.00
ATOM   1425  HB2 PRO A  93      97.601 104.026  46.561  0.00  0.00
ATOM   1426  CG  PRO A  93      95.565 104.585  47.469  0.00  0.00
ATOM   1427  HG1 PRO A  93      95.019 103.698  47.085  0.00  0.00
ATOM   1428  HG2 PRO A  93      95.765 104.362  48.540  0.00  0.00
ATOM   1429  C   PRO A  93      96.335 104.664  44.315  0.00  0.00
ATOM   1430  O   PRO A  93      97.345 104.707  43.698  0.00  0.00
ATOM   1431  N   TYR A  94      95.338 103.818  44.032  0.00  0.00
ATOM   1432  HN  TYR A  94      94.566 103.753  44.654  0.00  0.00
ATOM   1433  CA  TYR A  94      95.326 103.034  42.812  0.00  0.00
ATOM   1434  HA  TYR A  94      96.317 102.611  42.807  0.00  0.00
ATOM   1435  CB  TYR A  94      94.216 101.912  42.919  0.00  0.00
ATOM   1436  HB1 TYR A  94      93.254 102.353  43.252  0.00  0.00
ATOM   1437  HB2 TYR A  94      94.605 101.236  43.706  0.00  0.00
ATOM   1438  CG  TYR A  94      94.102 101.080  41.662  0.00  0.00
ATOM   1439  CD1 TYR A  94      94.722  99.847  41.487  0.00  0.00
ATOM   1440  HD1 TYR A  94      95.416  99.527  42.248  0.00  0.00
ATOM   1441  CE1 TYR A  94      94.476  99.024  40.424  0.00  0.00
ATOM   1442  HE1 TYR A  94      94.967  98.063  40.376  0.00  0.00
ATOM   1443  CZ  TYR A  94      93.409  99.339  39.543  0.00  0.00
ATOM   1444  OH  TYR A  94      92.977  98.440  38.606  0.00  0.00
ATOM   1445  HH  TYR A  94      93.533  97.658  38.582  0.00  0.00
ATOM   1446  CD2 TYR A  94      93.094 101.373  40.770  0.00  0.00
ATOM   1447  HD2 TYR A  94      92.504 102.273  40.872  0.00  0.00
ATOM   1448  CE2 TYR A  94      92.795 100.564  39.647  0.00  0.00
ATOM   1449  HE2 TYR A  94      91.948 100.833  39.041  0.00  0.00
ATOM   1450  C   TYR A  94      95.199 103.885  41.442  0.00  0.00
ATOM   1451  O   TYR A  94      95.943 103.689  40.468  0.00  0.00
ATOM   1452  N   ASN A  95      94.228 104.867  41.492  0.00  0.00
ATOM   1453  HN  ASN A  95      93.712 104.917  42.355  0.00  0.00
ATOM   1454  CA  ASN A  95      93.959 105.714  40.357  0.00  0.00
ATOM   1455  HA  ASN A  95      93.871 105.057  39.505  0.00  0.00
ATOM   1456  CB  ASN A  95      92.643 106.515  40.560  0.00  0.00
ATOM   1457  HB1 ASN A  95      92.872 107.090  41.480  0.00  0.00
ATOM   1458  HB2 ASN A  95      91.913 105.713  40.819  0.00  0.00
ATOM   1459  CG  ASN A  95      92.290 107.206  39.310  0.00  0.00
ATOM   1460  OD1 ASN A  95      92.953 107.184  38.243  0.00  0.00
ATOM   1461  ND2 ASN A  95      91.104 107.947  39.292  0.00  0.00
ATOM   1462 HD21 ASN A  95      90.534 107.960  40.107  0.00  0.00
ATOM   1463 HD22 ASN A  95      90.882 108.543  38.512  0.00  0.00
ATOM   1464  C   ASN A  95      95.257 106.526  40.073  0.00  0.00
ATOM   1465  O   ASN A  95      95.686 106.594  38.899  0.00  0.00
ATOM   1466  N   THR A  96      95.895 107.040  41.124  0.00  0.00
ATOM   1467  HN  THR A  96      95.500 107.048  42.044  0.00  0.00
ATOM   1468  CA  THR A  96      97.218 107.687  40.994  0.00  0.00
ATOM   1469  HA  THR A  96      97.087 108.416  40.208  0.00  0.00
ATOM   1470  CB  THR A  96      97.459 108.325  42.392  0.00  0.00
ATOM   1471  HB  THR A  96      97.656 107.583  43.196  0.00  0.00
ATOM   1472  OG1 THR A  96      96.380 109.166  42.798  0.00  0.00
ATOM   1473  HG1 THR A  96      95.749 108.587  43.240  0.00  0.00
ATOM   1474  CG2 THR A  96      98.705 109.295  42.426  0.00  0.00
ATOM   1475 HG21 THR A  96      98.506 110.051  41.641  0.00  0.00
ATOM   1476 HG22 THR A  96      99.619 108.728  42.127  0.00  0.00
ATOM   1477 HG23 THR A  96      99.037 109.776  43.365  0.00  0.00
ATOM   1478  C   THR A  96      98.426 106.881  40.503  0.00  0.00
ATOM   1479  O   THR A  96      99.278 107.469  39.886  0.00  0.00
ATOM   1480  N   LEU A  97      98.569 105.620  40.982  0.00  0.00
ATOM   1481  HN  LEU A  97      97.881 105.194  41.551  0.00  0.00
ATOM   1482  CA  LEU A  97      99.632 104.757  40.646  0.00  0.00
ATOM   1483  HA  LEU A  97     100.492 105.398  40.788  0.00  0.00
ATOM   1484  CB  LEU A  97      99.591 103.453  41.501  0.00  0.00
ATOM   1485  HB1 LEU A  97      98.537 103.132  41.416  0.00  0.00
ATOM   1486  HB2 LEU A  97      99.795 103.786  42.548  0.00  0.00
ATOM   1487  CG  LEU A  97     100.535 102.311  41.096  0.00  0.00
ATOM   1488  HG  LEU A  97     100.385 101.949  40.058  0.00  0.00
ATOM   1489  CD1 LEU A  97     102.074 102.827  41.234  0.00  0.00
ATOM   1490 HD11 LEU A  97     102.320 103.214  42.248  0.00  0.00
ATOM   1491 HD12 LEU A  97     102.192 103.695  40.538  0.00  0.00
ATOM   1492 HD13 LEU A  97     102.827 102.023  41.045  0.00  0.00
ATOM   1493  CD2 LEU A  97     100.334 101.095  41.933  0.00  0.00
ATOM   1494 HD21 LEU A  97     100.452 101.382  43.003  0.00  0.00
ATOM   1495 HD22 LEU A  97     101.036 100.257  41.776  0.00  0.00
ATOM   1496 HD23 LEU A  97      99.330 100.676  41.689  0.00  0.00
ATOM   1497  C   LEU A  97      99.640 104.439  39.123  0.00  0.00
ATOM   1498  O   LEU A  97     100.697 104.411  38.577  0.00  0.00
ATOM   1499  N   ARG A  98      98.511 104.090  38.521  0.00  0.00
ATOM   1500  HN  ARG A  98      97.647 103.975  38.996  0.00  0.00
ATOM   1501  CA  ARG A  98      98.400 104.137  37.071  0.00  0.00
ATOM   1502  HA  ARG A  98      99.085 103.426  36.632  0.00  0.00
ATOM   1503  CB  ARG A  98      96.984 103.650  36.620  0.00  0.00
ATOM   1504  HB1 ARG A  98      96.930 103.783  35.517  0.00  0.00
ATOM   1505  HB2 ARG A  98      96.206 104.259  37.124  0.00  0.00
ATOM   1506  CG  ARG A  98      96.694 102.162  36.945  0.00  0.00
ATOM   1507  HG1 ARG A  98      97.481 101.831  37.654  0.00  0.00
ATOM   1508  HG2 ARG A  98      96.961 101.618  36.012  0.00  0.00
ATOM   1509  CD  ARG A  98      95.347 101.900  37.557  0.00  0.00
ATOM   1510  HD1 ARG A  98      95.256 102.571  38.432  0.00  0.00
ATOM   1511  HD2 ARG A  98      95.311 100.865  37.964  0.00  0.00
ATOM   1512  NE  ARG A  98      94.249 102.128  36.478  0.00  0.00
ATOM   1513  HE  ARG A  98      93.575 102.856  36.647  0.00  0.00
ATOM   1514  CZ  ARG A  98      94.080 101.273  35.474  0.00  0.00
ATOM   1515  NH1 ARG A  98      94.739 100.203  35.344  0.00  0.00
ATOM   1516 HH11 ARG A  98      95.560 100.014  35.878  0.00  0.00
ATOM   1517 HH12 ARG A  98      94.346  99.432  34.833  0.00  0.00
ATOM   1518  NH2 ARG A  98      92.921 101.469  34.868  0.00  0.00
ATOM   1519 HH21 ARG A  98      92.646 100.752  34.223  0.00  0.00
ATOM   1520 HH22 ARG A  98      92.288 102.004  35.431  0.00  0.00
ATOM   1521  C   ARG A  98      98.740 105.417  36.410  0.00  0.00
ATOM   1522  O   ARG A  98      99.578 105.404  35.488  0.00  0.00
ATOM   1523  N   LYS A  99      98.179 106.527  36.856  0.00  0.00
ATOM   1524  HN  LYS A  99      97.607 106.555  37.670  0.00  0.00
ATOM   1525  CA  LYS A  99      98.397 107.780  36.268  0.00  0.00
ATOM   1526  HA  LYS A  99      98.089 107.606  35.250  0.00  0.00
ATOM   1527  CB  LYS A  99      97.396 108.833  36.817  0.00  0.00
ATOM   1528  HB1 LYS A  99      97.640 109.874  36.514  0.00  0.00
ATOM   1529  HB2 LYS A  99      97.383 108.728  37.921  0.00  0.00
ATOM   1530  CG  LYS A  99      95.998 108.580  36.219  0.00  0.00
ATOM   1531  HG1 LYS A  99      95.643 107.544  36.394  0.00  0.00
ATOM   1532  HG2 LYS A  99      96.119 108.677  35.123  0.00  0.00
ATOM   1533  CD  LYS A  99      94.854 109.501  36.695  0.00  0.00
ATOM   1534  HD1 LYS A  99      95.169 110.564  36.690  0.00  0.00
ATOM   1535  HD2 LYS A  99      94.631 109.241  37.758  0.00  0.00
ATOM   1536  CE  LYS A  99      93.569 109.539  35.766  0.00  0.00
ATOM   1537  HE1 LYS A  99      94.009 109.862  34.796  0.00  0.00
ATOM   1538  HE2 LYS A  99      92.777 110.097  36.302  0.00  0.00
ATOM   1539  NZ  LYS A  99      92.988 108.218  35.584  0.00  0.00
ATOM   1540  HZ1 LYS A  99      92.077 108.211  35.078  0.00  0.00
ATOM   1541  HZ2 LYS A  99      92.847 107.773  36.510  0.00  0.00
ATOM   1542  HZ3 LYS A  99      93.640 107.546  35.135  0.00  0.00
ATOM   1543  C   LYS A  99      99.813 108.303  36.409  0.00  0.00
ATOM   1544  O   LYS A  99     100.477 108.782  35.489  0.00  0.00
ATOM   1545  N   LYS A 100     100.452 108.121  37.568  0.00  0.00
ATOM   1546  HN  LYS A 100     100.086 107.537  38.282  0.00  0.00
ATOM   1547  CA  LYS A 100     101.879 108.495  37.702  0.00  0.00
ATOM   1548  HA  LYS A 100     101.973 109.540  37.413  0.00  0.00
ATOM   1549  CB  LYS A 100     102.324 108.696  39.186  0.00  0.00
ATOM   1550  HB1 LYS A 100     103.427 108.707  39.178  0.00  0.00
ATOM   1551  HB2 LYS A 100     102.199 107.723  39.705  0.00  0.00
ATOM   1552  CG  LYS A 100     101.670 109.880  39.933  0.00  0.00
ATOM   1553  HG1 LYS A 100     102.119 109.943  40.941  0.00  0.00
ATOM   1554  HG2 LYS A 100     100.607 109.643  40.157  0.00  0.00
ATOM   1555  CD  LYS A 100     101.809 111.259  39.374  0.00  0.00
ATOM   1556  HD1 LYS A 100     102.629 111.256  38.633  0.00  0.00
ATOM   1557  HD2 LYS A 100     102.131 111.971  40.158  0.00  0.00
ATOM   1558  CE  LYS A 100     100.506 111.838  38.812  0.00  0.00
ATOM   1559  HE1 LYS A 100      99.887 112.047  39.714  0.00  0.00
ATOM   1560  HE2 LYS A 100      99.953 111.270  38.041  0.00  0.00
ATOM   1561  NZ  LYS A 100     100.815 113.174  38.260  0.00  0.00
ATOM   1562  HZ1 LYS A 100      99.917 113.683  38.150  0.00  0.00
ATOM   1563  HZ2 LYS A 100     101.273 113.051  37.341  0.00  0.00
ATOM   1564  HZ3 LYS A 100     101.328 113.805  38.911  0.00  0.00
ATOM   1565  C   LYS A 100     102.986 107.676  36.874  0.00  0.00
ATOM   1566  O   LYS A 100     104.067 108.179  36.653  0.00  0.00
ATOM   1567  N   GLY A 101     102.615 106.495  36.403  0.00  0.00
ATOM   1568  HN  GLY A 101     101.692 106.130  36.486  0.00  0.00
ATOM   1569  CA  GLY A 101     103.585 105.532  35.883  0.00  0.00
ATOM   1570  HA1 GLY A 101     104.362 106.135  35.437  0.00  0.00
ATOM   1571  HA2 GLY A 101     102.996 104.787  35.366  0.00  0.00
ATOM   1572  C   GLY A 101     104.221 104.764  36.987  0.00  0.00
ATOM   1573  O   GLY A 101     104.584 105.251  38.016  0.00  0.00
ATOM   1574  N   GLU A 102     104.536 103.419  36.653  0.00  0.00
ATOM   1575  HN  GLU A 102     104.419 103.213  35.680  0.00  0.00
ATOM   1576  CA  GLU A 102     105.102 102.433  37.614  0.00  0.00
ATOM   1577  HA  GLU A 102     104.599 102.693  38.531  0.00  0.00
ATOM   1578  CB  GLU A 102     104.792 100.990  37.159  0.00  0.00
ATOM   1579  HB1 GLU A 102     105.282 100.186  37.757  0.00  0.00
ATOM   1580  HB2 GLU A 102     105.045 100.932  36.073  0.00  0.00
ATOM   1581  CG  GLU A 102     103.245 100.656  37.247  0.00  0.00
ATOM   1582  HG1 GLU A 102     102.764 101.520  36.746  0.00  0.00
ATOM   1583  HG2 GLU A 102     102.852 100.618  38.288  0.00  0.00
ATOM   1584  CD  GLU A 102     102.831  99.339  36.670  0.00  0.00
ATOM   1585  OE1 GLU A 102     101.860  99.291  35.916  0.00  0.00
ATOM   1586  OE2 GLU A 102     103.367  98.303  37.143  0.00  0.00
ATOM   1587  C   GLU A 102     106.555 102.728  37.850  0.00  0.00
ATOM   1588  O   GLU A 102     107.358 103.091  37.029  0.00  0.00
ATOM   1589  N   VAL A 103     106.947 102.440  39.118  0.00  0.00
ATOM   1590  HN  VAL A 103     106.396 101.896  39.746  0.00  0.00
ATOM   1591  CA  VAL A 103     108.230 102.791  39.636  0.00  0.00
ATOM   1592  HA  VAL A 103     108.702 103.525  39.015  0.00  0.00
ATOM   1593  CB  VAL A 103     108.207 103.334  41.084  0.00  0.00
ATOM   1594  HB  VAL A 103     107.788 102.521  41.706  0.00  0.00
ATOM   1595  CG1 VAL A 103     109.567 103.766  41.629  0.00  0.00
ATOM   1596 HG11 VAL A 103     110.304 102.940  41.511  0.00  0.00
ATOM   1597 HG12 VAL A 103     109.524 104.027  42.704  0.00  0.00
ATOM   1598 HG13 VAL A 103     109.990 104.631  41.086  0.00  0.00
ATOM   1599  CG2 VAL A 103     107.231 104.584  41.087  0.00  0.00
ATOM   1600 HG21 VAL A 103     106.210 104.142  41.145  0.00  0.00
ATOM   1601 HG22 VAL A 103     107.405 105.313  40.274  0.00  0.00
ATOM   1602 HG23 VAL A 103     107.363 105.085  42.072  0.00  0.00
ATOM   1603  C   VAL A 103     109.299 101.643  39.558  0.00  0.00
ATOM   1604  O   VAL A 103     110.481 101.677  39.197  0.00  0.00
ATOM   1605  NT  VAL A 103     108.923 100.433  40.049  0.00  0.00
ATOM   1606  HT1 VAL A 103     108.003 100.360  40.445  0.00  0.00
ATOM   1607  HT2 VAL A 103     109.629  99.745  39.909  0.00  0.00
ATOM   1608  N   MET B   1      53.282  68.435  40.945  0.00  0.00
ATOM   1609  HT1 MET B   1      53.375  67.455  40.587  0.00  0.00
ATOM   1610  HT2 MET B   1      53.660  69.018  40.170  0.00  0.00
ATOM   1611  HT3 MET B   1      52.263  68.627  40.996  0.00  0.00
ATOM   1612  CA  MET B   1      53.999  68.707  42.241  0.00  0.00
ATOM   1613  HA  MET B   1      54.080  69.780  42.341  0.00  0.00
ATOM   1614  CB  MET B   1      53.091  68.239  43.426  0.00  0.00
ATOM   1615  HB1 MET B   1      52.343  67.466  43.155  0.00  0.00
ATOM   1616  HB2 MET B   1      52.524  69.166  43.657  0.00  0.00
ATOM   1617  CG  MET B   1      53.807  67.733  44.642  0.00  0.00
ATOM   1618  HG1 MET B   1      54.554  66.921  44.453  0.00  0.00
ATOM   1619  HG2 MET B   1      53.166  67.188  45.373  0.00  0.00
ATOM   1620  SD  MET B   1      54.660  69.039  45.587  0.00  0.00
ATOM   1621  CE  MET B   1      56.248  68.223  46.108  0.00  0.00
ATOM   1622  HE1 MET B   1      56.802  68.876  46.808  0.00  0.00
ATOM   1623  HE2 MET B   1      56.907  68.097  45.224  0.00  0.00
ATOM   1624  HE3 MET B   1      56.056  67.279  46.657  0.00  0.00
ATOM   1625  C   MET B   1      55.412  68.127  42.149  0.00  0.00
ATOM   1626  O   MET B   1      56.304  68.924  41.786  0.00  0.00
ATOM   1627  N   LEU B   2      55.625  66.794  42.258  0.00  0.00
ATOM   1628  HN  LEU B   2      54.887  66.161  42.473  0.00  0.00
ATOM   1629  CA  LEU B   2      56.961  66.195  42.369  0.00  0.00
ATOM   1630  HA  LEU B   2      57.517  66.622  43.175  0.00  0.00
ATOM   1631  CB  LEU B   2      56.707  64.673  42.585  0.00  0.00
ATOM   1632  HB1 LEU B   2      56.175  64.262  41.698  0.00  0.00
ATOM   1633  HB2 LEU B   2      56.068  64.452  43.467  0.00  0.00
ATOM   1634  CG  LEU B   2      57.986  63.791  42.775  0.00  0.00
ATOM   1635  HG  LEU B   2      58.542  63.744  41.811  0.00  0.00
ATOM   1636  CD1 LEU B   2      58.873  64.427  43.806  0.00  0.00
ATOM   1637 HD11 LEU B   2      59.205  65.450  43.502  0.00  0.00
ATOM   1638 HD12 LEU B   2      59.765  63.813  44.029  0.00  0.00
ATOM   1639 HD13 LEU B   2      58.308  64.608  44.747  0.00  0.00
ATOM   1640  CD2 LEU B   2      57.708  62.334  43.119  0.00  0.00
ATOM   1641 HD21 LEU B   2      58.646  61.748  43.090  0.00  0.00
ATOM   1642 HD22 LEU B   2      57.081  61.849  42.347  0.00  0.00
ATOM   1643 HD23 LEU B   2      57.220  62.176  44.106  0.00  0.00
ATOM   1644  C   LEU B   2      57.721  66.492  41.051  0.00  0.00
ATOM   1645  O   LEU B   2      58.845  66.935  41.111  0.00  0.00
ATOM   1646  N   LYS B   3      57.129  66.330  39.860  0.00  0.00
ATOM   1647  HN  LYS B   3      56.287  65.793  39.805  0.00  0.00
ATOM   1648  CA  LYS B   3      57.806  66.795  38.560  0.00  0.00
ATOM   1649  HA  LYS B   3      58.691  66.174  38.513  0.00  0.00
ATOM   1650  CB  LYS B   3      56.863  66.364  37.414  0.00  0.00
ATOM   1651  HB1 LYS B   3      55.841  66.696  37.702  0.00  0.00
ATOM   1652  HB2 LYS B   3      56.793  65.256  37.304  0.00  0.00
ATOM   1653  CG  LYS B   3      57.070  67.026  35.971  0.00  0.00
ATOM   1654  HG1 LYS B   3      56.932  68.129  35.996  0.00  0.00
ATOM   1655  HG2 LYS B   3      56.287  66.520  35.374  0.00  0.00
ATOM   1656  CD  LYS B   3      58.486  66.873  35.518  0.00  0.00
ATOM   1657  HD1 LYS B   3      58.807  65.809  35.577  0.00  0.00
ATOM   1658  HD2 LYS B   3      59.094  67.447  36.249  0.00  0.00
ATOM   1659  CE  LYS B   3      58.659  67.346  34.081  0.00  0.00
ATOM   1660  HE1 LYS B   3      58.500  68.438  34.077  0.00  0.00
ATOM   1661  HE2 LYS B   3      57.913  66.822  33.443  0.00  0.00
ATOM   1662  NZ  LYS B   3      59.960  67.127  33.563  0.00  0.00
ATOM   1663  HZ1 LYS B   3      59.928  66.083  33.541  0.00  0.00
ATOM   1664  HZ2 LYS B   3      60.670  67.590  34.164  0.00  0.00
ATOM   1665  HZ3 LYS B   3      60.038  67.428  32.563  0.00  0.00
ATOM   1666  C   LYS B   3      58.376  68.266  38.488  0.00  0.00
ATOM   1667  O   LYS B   3      59.579  68.487  38.401  0.00  0.00
ATOM   1668  N   GLY B   4      57.437  69.239  38.637  0.00  0.00
ATOM   1669  HN  GLY B   4      56.481  68.991  38.778  0.00  0.00
ATOM   1670  CA  GLY B   4      57.854  70.594  38.712  0.00  0.00
ATOM   1671  HA1 GLY B   4      56.937  71.160  38.661  0.00  0.00
ATOM   1672  HA2 GLY B   4      58.448  70.839  37.840  0.00  0.00
ATOM   1673  C   GLY B   4      58.653  70.972  39.833  0.00  0.00
ATOM   1674  O   GLY B   4      59.509  71.884  39.687  0.00  0.00
ATOM   1675  N   PHE B   5      58.431  70.373  41.014  0.00  0.00
ATOM   1676  HN  PHE B   5      57.750  69.668  41.150  0.00  0.00
ATOM   1677  CA  PHE B   5      59.290  70.682  42.205  0.00  0.00
ATOM   1678  HA  PHE B   5      59.295  71.721  42.479  0.00  0.00
ATOM   1679  CB  PHE B   5      58.812  69.903  43.418  0.00  0.00
ATOM   1680  HB1 PHE B   5      58.870  68.829  43.174  0.00  0.00
ATOM   1681  HB2 PHE B   5      57.793  70.174  43.787  0.00  0.00
ATOM   1682  CG  PHE B   5      59.601  69.976  44.647  0.00  0.00
ATOM   1683  CD1 PHE B   5      59.917  68.900  45.477  0.00  0.00
ATOM   1684  HD1 PHE B   5      59.569  67.924  45.140  0.00  0.00
ATOM   1685  CE1 PHE B   5      60.833  68.925  46.443  0.00  0.00
ATOM   1686  HE1 PHE B   5      61.084  68.027  47.000  0.00  0.00
ATOM   1687  CZ  PHE B   5      61.224  70.180  46.952  0.00  0.00
ATOM   1688  HZ  PHE B   5      61.743  70.235  47.888  0.00  0.00
ATOM   1689  CD2 PHE B   5      60.036  71.206  45.055  0.00  0.00
ATOM   1690  HD2 PHE B   5      59.875  72.121  44.505  0.00  0.00
ATOM   1691  CE2 PHE B   5      60.776  71.314  46.254  0.00  0.00
ATOM   1692  HE2 PHE B   5      61.072  72.271  46.652  0.00  0.00
ATOM   1693  C   PHE B   5      60.769  70.332  41.886  0.00  0.00
ATOM   1694  O   PHE B   5      61.600  71.243  42.132  0.00  0.00
ATOM   1695  N   LYS B   6      61.108  69.198  41.276  0.00  0.00
ATOM   1696  HN  LYS B   6      60.440  68.479  41.071  0.00  0.00
ATOM   1697  CA  LYS B   6      62.443  68.909  40.899  0.00  0.00
ATOM   1698  HA  LYS B   6      63.108  69.086  41.728  0.00  0.00
ATOM   1699  CB  LYS B   6      62.606  67.372  40.424  0.00  0.00
ATOM   1700  HB1 LYS B   6      63.510  67.345  39.781  0.00  0.00
ATOM   1701  HB2 LYS B   6      61.855  67.150  39.638  0.00  0.00
ATOM   1702  CG  LYS B   6      62.509  66.382  41.612  0.00  0.00
ATOM   1703  HG1 LYS B   6      61.503  66.506  42.065  0.00  0.00
ATOM   1704  HG2 LYS B   6      63.135  66.719  42.468  0.00  0.00
ATOM   1705  CD  LYS B   6      62.725  64.913  41.014  0.00  0.00
ATOM   1706  HD1 LYS B   6      63.777  64.911  40.677  0.00  0.00
ATOM   1707  HD2 LYS B   6      62.097  64.654  40.136  0.00  0.00
ATOM   1708  CE  LYS B   6      62.524  63.743  42.039  0.00  0.00
ATOM   1709  HE1 LYS B   6      61.467  63.724  42.387  0.00  0.00
ATOM   1710  HE2 LYS B   6      63.187  63.999  42.887  0.00  0.00
ATOM   1711  NZ  LYS B   6      62.858  62.425  41.504  0.00  0.00
ATOM   1712  HZ1 LYS B   6      63.700  62.449  40.892  0.00  0.00
ATOM   1713  HZ2 LYS B   6      62.185  62.157  40.758  0.00  0.00
ATOM   1714  HZ3 LYS B   6      62.905  61.750  42.291  0.00  0.00
ATOM   1715  C   LYS B   6      62.953  69.792  39.753  0.00  0.00
ATOM   1716  O   LYS B   6      64.081  70.305  39.731  0.00  0.00
ATOM   1717  N   GLU B   7      62.106  70.081  38.766  0.00  0.00
ATOM   1718  HN  GLU B   7      61.159  69.766  38.699  0.00  0.00
ATOM   1719  CA  GLU B   7      62.461  71.106  37.781  0.00  0.00
ATOM   1720  HA  GLU B   7      63.417  70.869  37.342  0.00  0.00
ATOM   1721  CB  GLU B   7      61.291  71.291  36.745  0.00  0.00
ATOM   1722  HB1 GLU B   7      61.427  72.213  36.128  0.00  0.00
ATOM   1723  HB2 GLU B   7      60.373  71.641  37.260  0.00  0.00
ATOM   1724  CG  GLU B   7      60.920  70.163  35.743  0.00  0.00
ATOM   1725  HG1 GLU B   7      60.252  70.484  34.911  0.00  0.00
ATOM   1726  HG2 GLU B   7      60.440  69.290  36.238  0.00  0.00
ATOM   1727  CD  GLU B   7      62.140  69.519  35.098  0.00  0.00
ATOM   1728  OE1 GLU B   7      63.173  70.220  34.803  0.00  0.00
ATOM   1729  OE2 GLU B   7      62.162  68.318  34.827  0.00  0.00
ATOM   1730  C   GLU B   7      62.753  72.493  38.338  0.00  0.00
ATOM   1731  O   GLU B   7      63.805  73.041  38.047  0.00  0.00
ATOM   1732  N   PHE B   8      61.926  72.971  39.308  0.00  0.00
ATOM   1733  HN  PHE B   8      61.015  72.557  39.372  0.00  0.00
ATOM   1734  CA  PHE B   8      62.251  74.189  40.089  0.00  0.00
ATOM   1735  HA  PHE B   8      62.386  74.965  39.345  0.00  0.00
ATOM   1736  CB  PHE B   8      60.990  74.554  40.882  0.00  0.00
ATOM   1737  HB1 PHE B   8      60.825  73.723  41.588  0.00  0.00
ATOM   1738  HB2 PHE B   8      60.137  74.670  40.181  0.00  0.00
ATOM   1739  CG  PHE B   8      61.163  75.917  41.664  0.00  0.00
ATOM   1740  CD1 PHE B   8      61.555  75.888  43.025  0.00  0.00
ATOM   1741  HD1 PHE B   8      61.731  74.944  43.505  0.00  0.00
ATOM   1742  CE1 PHE B   8      61.454  77.048  43.849  0.00  0.00
ATOM   1743  HE1 PHE B   8      61.749  77.029  44.892  0.00  0.00
ATOM   1744  CZ  PHE B   8      61.015  78.243  43.239  0.00  0.00
ATOM   1745  HZ  PHE B   8      61.065  79.159  43.815  0.00  0.00
ATOM   1746  CD2 PHE B   8      60.841  77.161  41.070  0.00  0.00
ATOM   1747  HD2 PHE B   8      60.720  77.323  40.018  0.00  0.00
ATOM   1748  CE2 PHE B   8      60.760  78.267  41.884  0.00  0.00
ATOM   1749  HE2 PHE B   8      60.458  79.197  41.448  0.00  0.00
ATOM   1750  C   PHE B   8      63.523  74.168  40.898  0.00  0.00
ATOM   1751  O   PHE B   8      64.316  75.111  40.903  0.00  0.00
ATOM   1752  N   LEU B   9      63.831  73.066  41.568  0.00  0.00
ATOM   1753  HN  LEU B   9      63.078  72.430  41.704  0.00  0.00
ATOM   1754  CA  LEU B   9      65.145  72.759  42.113  0.00  0.00
ATOM   1755  HA  LEU B   9      65.390  73.503  42.858  0.00  0.00
ATOM   1756  CB  LEU B   9      65.247  71.331  42.707  0.00  0.00
ATOM   1757  HB1 LEU B   9      66.268  70.946  42.921  0.00  0.00
ATOM   1758  HB2 LEU B   9      64.779  70.659  41.956  0.00  0.00
ATOM   1759  CG  LEU B   9      64.455  71.059  44.035  0.00  0.00
ATOM   1760  HG  LEU B   9      63.414  71.370  43.804  0.00  0.00
ATOM   1761  CD1 LEU B   9      64.341  69.569  44.266  0.00  0.00
ATOM   1762 HD11 LEU B   9      65.195  68.937  44.571  0.00  0.00
ATOM   1763 HD12 LEU B   9      63.674  68.968  43.598  0.00  0.00
ATOM   1764 HD13 LEU B   9      63.631  69.631  45.123  0.00  0.00
ATOM   1765  CD2 LEU B   9      64.924  71.841  45.274  0.00  0.00
ATOM   1766 HD21 LEU B   9      66.009  71.618  45.402  0.00  0.00
ATOM   1767 HD22 LEU B   9      64.344  71.614  46.195  0.00  0.00
ATOM   1768 HD23 LEU B   9      64.846  72.924  45.068  0.00  0.00
ATOM   1769  C   LEU B   9      66.327  72.878  41.099  0.00  0.00
ATOM   1770  O   LEU B   9      67.326  73.565  41.296  0.00  0.00
ATOM   1771  N   ALA B  10      66.272  72.218  39.906  0.00  0.00
ATOM   1772  HN  ALA B  10      65.482  71.635  39.741  0.00  0.00
ATOM   1773  CA  ALA B  10      67.255  72.198  38.831  0.00  0.00
ATOM   1774  HA  ALA B  10      68.163  72.006  39.383  0.00  0.00
ATOM   1775  CB  ALA B  10      66.898  71.135  37.827  0.00  0.00
ATOM   1776  HB1 ALA B  10      66.819  70.206  38.423  0.00  0.00
ATOM   1777  HB2 ALA B  10      67.680  71.019  37.049  0.00  0.00
ATOM   1778  HB3 ALA B  10      65.900  71.261  37.339  0.00  0.00
ATOM   1779  C   ALA B  10      67.435  73.500  38.123  0.00  0.00
ATOM   1780  O   ALA B  10      68.451  73.793  37.489  0.00  0.00
ATOM   1781  N   ARG B  11      66.395  74.330  38.108  0.00  0.00
ATOM   1782  HN  ARG B  11      65.628  74.158  38.723  0.00  0.00
ATOM   1783  CA  ARG B  11      66.302  75.688  37.546  0.00  0.00
ATOM   1784  HA  ARG B  11      66.582  75.662  36.499  0.00  0.00
ATOM   1785  CB  ARG B  11      64.829  76.095  37.573  0.00  0.00
ATOM   1786  HB1 ARG B  11      64.376  75.706  38.515  0.00  0.00
ATOM   1787  HB2 ARG B  11      64.354  75.626  36.686  0.00  0.00
ATOM   1788  CG  ARG B  11      64.607  77.641  37.499  0.00  0.00
ATOM   1789  HG1 ARG B  11      65.059  78.045  36.567  0.00  0.00
ATOM   1790  HG2 ARG B  11      65.185  78.177  38.281  0.00  0.00
ATOM   1791  CD  ARG B  11      63.153  77.928  37.439  0.00  0.00
ATOM   1792  HD1 ARG B  11      62.727  77.736  38.455  0.00  0.00
ATOM   1793  HD2 ARG B  11      62.649  77.358  36.636  0.00  0.00
ATOM   1794  NE  ARG B  11      62.980  79.361  37.127  0.00  0.00
ATOM   1795  HE  ARG B  11      62.464  79.665  36.321  0.00  0.00
ATOM   1796  CZ  ARG B  11      63.203  80.368  37.956  0.00  0.00
ATOM   1797  NH1 ARG B  11      62.917  81.592  37.552  0.00  0.00
ATOM   1798 HH11 ARG B  11      62.685  81.757  36.593  0.00  0.00
ATOM   1799 HH12 ARG B  11      62.901  82.214  38.347  0.00  0.00
ATOM   1800  NH2 ARG B  11      63.544  80.259  39.211  0.00  0.00
ATOM   1801 HH21 ARG B  11      63.657  79.363  39.641  0.00  0.00
ATOM   1802 HH22 ARG B  11      63.655  81.075  39.767  0.00  0.00
ATOM   1803  C   ARG B  11      67.302  76.713  38.184  0.00  0.00
ATOM   1804  O   ARG B  11      67.458  76.822  39.378  0.00  0.00
ATOM   1805  N   GLY B  12      67.956  77.535  37.356  0.00  0.00
ATOM   1806  HN  GLY B  12      67.621  77.552  36.414  0.00  0.00
ATOM   1807  CA  GLY B  12      68.907  78.514  37.807  0.00  0.00
ATOM   1808  HA1 GLY B  12      68.544  79.116  38.622  0.00  0.00
ATOM   1809  HA2 GLY B  12      69.040  79.160  36.957  0.00  0.00
ATOM   1810  C   GLY B  12      70.283  78.109  38.403  0.00  0.00
ATOM   1811  O   GLY B  12      70.640  76.946  38.303  0.00  0.00
ATOM   1812  N   ASN B  13      71.067  79.022  38.990  0.00  0.00
ATOM   1813  HN  ASN B  13      70.694  79.939  38.996  0.00  0.00
ATOM   1814  CA  ASN B  13      72.267  78.763  39.757  0.00  0.00
ATOM   1815  HA  ASN B  13      72.537  77.782  39.374  0.00  0.00
ATOM   1816  CB  ASN B  13      73.330  79.842  39.612  0.00  0.00
ATOM   1817  HB1 ASN B  13      74.249  79.631  40.214  0.00  0.00
ATOM   1818  HB2 ASN B  13      73.003  80.830  40.005  0.00  0.00
ATOM   1819  CG  ASN B  13      73.751  79.967  38.137  0.00  0.00
ATOM   1820  OD1 ASN B  13      73.422  79.118  37.306  0.00  0.00
ATOM   1821  ND2 ASN B  13      74.499  81.083  37.849  0.00  0.00
ATOM   1822 HD21 ASN B  13      74.731  81.433  36.944  0.00  0.00
ATOM   1823 HD22 ASN B  13      74.816  81.658  38.607  0.00  0.00
ATOM   1824  C   ASN B  13      71.871  78.492  41.225  0.00  0.00
ATOM   1825  O   ASN B  13      72.594  78.693  42.182  0.00  0.00
ATOM   1826  N   ILE B  14      70.598  78.052  41.458  0.00  0.00
ATOM   1827  HN  ILE B  14      69.944  77.758  40.772  0.00  0.00
ATOM   1828  CA  ILE B  14      70.114  77.896  42.826  0.00  0.00
ATOM   1829  HA  ILE B  14      70.298  78.772  43.439  0.00  0.00
ATOM   1830  CB  ILE B  14      68.532  77.874  42.706  0.00  0.00
ATOM   1831  HB  ILE B  14      68.287  77.164  41.890  0.00  0.00
ATOM   1832  CG2 ILE B  14      67.954  77.227  43.969  0.00  0.00
ATOM   1833 HG21 ILE B  14      68.108  76.128  43.983  0.00  0.00
ATOM   1834 HG22 ILE B  14      66.856  77.351  43.933  0.00  0.00
ATOM   1835 HG23 ILE B  14      68.380  77.698  44.876  0.00  0.00
ATOM   1836  CG1 ILE B  14      68.027  79.338  42.392  0.00  0.00
ATOM   1837 HG11 ILE B  14      68.676  79.877  41.671  0.00  0.00
ATOM   1838 HG12 ILE B  14      68.036  79.909  43.348  0.00  0.00
ATOM   1839  CD  ILE B  14      66.535  79.368  41.899  0.00  0.00
ATOM   1840  HD1 ILE B  14      66.439  80.335  41.356  0.00  0.00
ATOM   1841  HD2 ILE B  14      65.799  79.284  42.720  0.00  0.00
ATOM   1842  HD3 ILE B  14      66.381  78.563  41.143  0.00  0.00
ATOM   1843  C   ILE B  14      70.826  76.790  43.666  0.00  0.00
ATOM   1844  O   ILE B  14      71.306  76.972  44.770  0.00  0.00
ATOM   1845  N   VAL B  15      70.753  75.600  43.098  0.00  0.00
ATOM   1846  HN  VAL B  15      70.384  75.428  42.191  0.00  0.00
ATOM   1847  CA  VAL B  15      71.587  74.537  43.654  0.00  0.00
ATOM   1848  HA  VAL B  15      71.465  74.504  44.729  0.00  0.00
ATOM   1849  CB  VAL B  15      71.250  73.125  43.148  0.00  0.00
ATOM   1850  HB  VAL B  15      71.419  73.056  42.045  0.00  0.00
ATOM   1851  CG1 VAL B  15      72.127  72.050  43.904  0.00  0.00
ATOM   1852 HG11 VAL B  15      71.971  71.046  43.473  0.00  0.00
ATOM   1853 HG12 VAL B  15      71.921  72.007  45.001  0.00  0.00
ATOM   1854 HG13 VAL B  15      73.230  72.079  43.735  0.00  0.00
ATOM   1855  CG2 VAL B  15      69.775  72.767  43.385  0.00  0.00
ATOM   1856 HG21 VAL B  15      69.604  72.735  44.481  0.00  0.00
ATOM   1857 HG22 VAL B  15      69.577  71.724  43.047  0.00  0.00
ATOM   1858 HG23 VAL B  15      69.012  73.450  42.967  0.00  0.00
ATOM   1859  C   VAL B  15      73.054  74.818  43.560  0.00  0.00
ATOM   1860  O   VAL B  15      73.739  74.517  44.560  0.00  0.00
ATOM   1861  N   ASP B  16      73.629  75.476  42.507  0.00  0.00
ATOM   1862  HN  ASP B  16      73.166  75.751  41.672  0.00  0.00
ATOM   1863  CA  ASP B  16      75.043  75.883  42.571  0.00  0.00
ATOM   1864  HA  ASP B  16      75.585  74.969  42.751  0.00  0.00
ATOM   1865  CB  ASP B  16      75.549  76.569  41.230  0.00  0.00
ATOM   1866  HB1 ASP B  16      76.590  76.939  41.314  0.00  0.00
ATOM   1867  HB2 ASP B  16      74.904  77.433  40.954  0.00  0.00
ATOM   1868  CG  ASP B  16      75.330  75.619  40.049  0.00  0.00
ATOM   1869  OD1 ASP B  16      75.912  74.433  39.974  0.00  0.00
ATOM   1870  OD2 ASP B  16      74.647  75.970  39.057  0.00  0.00
ATOM   1871  C   ASP B  16      75.397  76.877  43.677  0.00  0.00
ATOM   1872  O   ASP B  16      76.464  76.919  44.279  0.00  0.00
ATOM   1873  N   ALA B  17      74.496  77.848  43.876  0.00  0.00
ATOM   1874  HN  ALA B  17      73.661  77.971  43.354  0.00  0.00
ATOM   1875  CA  ALA B  17      74.570  78.745  45.002  0.00  0.00
ATOM   1876  HA  ALA B  17      75.473  79.344  44.953  0.00  0.00
ATOM   1877  CB  ALA B  17      73.502  79.830  44.831  0.00  0.00
ATOM   1878  HB1 ALA B  17      73.250  80.377  45.774  0.00  0.00
ATOM   1879  HB2 ALA B  17      72.487  79.495  44.545  0.00  0.00
ATOM   1880  HB3 ALA B  17      73.809  80.533  44.025  0.00  0.00
ATOM   1881  C   ALA B  17      74.494  78.104  46.391  0.00  0.00
ATOM   1882  O   ALA B  17      75.353  78.284  47.265  0.00  0.00
ATOM   1883  N   ALA B  18      73.573  77.237  46.657  0.00  0.00
ATOM   1884  HN  ALA B  18      72.806  77.010  46.062  0.00  0.00
ATOM   1885  CA  ALA B  18      73.633  76.366  47.848  0.00  0.00
ATOM   1886  HA  ALA B  18      73.549  77.079  48.653  0.00  0.00
ATOM   1887  CB  ALA B  18      72.452  75.284  47.866  0.00  0.00
ATOM   1888  HB1 ALA B  18      72.443  74.762  46.879  0.00  0.00
ATOM   1889  HB2 ALA B  18      71.571  75.942  47.962  0.00  0.00
ATOM   1890  HB3 ALA B  18      72.466  74.600  48.743  0.00  0.00
ATOM   1891  C   ALA B  18      74.924  75.499  48.007  0.00  0.00
ATOM   1892  O   ALA B  18      75.535  75.412  49.085  0.00  0.00
ATOM   1893  N   VAL B  19      75.442  74.919  46.998  0.00  0.00
ATOM   1894  HN  VAL B  19      74.991  75.080  46.125  0.00  0.00
ATOM   1895  CA  VAL B  19      76.661  74.205  47.035  0.00  0.00
ATOM   1896  HA  VAL B  19      76.474  73.444  47.790  0.00  0.00
ATOM   1897  CB  VAL B  19      76.883  73.103  45.967  0.00  0.00
ATOM   1898  HB  VAL B  19      76.451  73.450  44.999  0.00  0.00
ATOM   1899  CG1 VAL B  19      78.348  72.816  45.657  0.00  0.00
ATOM   1900 HG11 VAL B  19      78.844  73.662  45.122  0.00  0.00
ATOM   1901 HG12 VAL B  19      78.583  71.823  45.226  0.00  0.00
ATOM   1902 HG13 VAL B  19      78.871  72.845  46.643  0.00  0.00
ATOM   1903  CG2 VAL B  19      76.252  71.747  46.388  0.00  0.00
ATOM   1904 HG21 VAL B  19      76.584  71.482  47.407  0.00  0.00
ATOM   1905 HG22 VAL B  19      76.387  70.921  45.655  0.00  0.00
ATOM   1906 HG23 VAL B  19      75.142  71.806  46.405  0.00  0.00
ATOM   1907  C   VAL B  19      77.807  75.127  47.393  0.00  0.00
ATOM   1908  O   VAL B  19      78.583  74.813  48.302  0.00  0.00
ATOM   1909  N   ALA B  20      77.967  76.337  46.808  0.00  0.00
ATOM   1910  HN  ALA B  20      77.257  76.571  46.139  0.00  0.00
ATOM   1911  CA  ALA B  20      79.033  77.273  46.927  0.00  0.00
ATOM   1912  HA  ALA B  20      79.972  76.752  46.916  0.00  0.00
ATOM   1913  CB  ALA B  20      79.005  78.217  45.662  0.00  0.00
ATOM   1914  HB1 ALA B  20      78.146  78.920  45.706  0.00  0.00
ATOM   1915  HB2 ALA B  20      78.944  77.612  44.729  0.00  0.00
ATOM   1916  HB3 ALA B  20      79.973  78.737  45.554  0.00  0.00
ATOM   1917  C   ALA B  20      79.004  77.970  48.310  0.00  0.00
ATOM   1918  O   ALA B  20      79.972  78.421  48.925  0.00  0.00
ATOM   1919  N   ALA B  21      77.820  78.062  48.909  0.00  0.00
ATOM   1920  HN  ALA B  21      76.996  77.859  48.395  0.00  0.00
ATOM   1921  CA  ALA B  21      77.560  78.546  50.304  0.00  0.00
ATOM   1922  HA  ALA B  21      78.095  79.469  50.457  0.00  0.00
ATOM   1923  CB  ALA B  21      76.028  78.569  50.643  0.00  0.00
ATOM   1924  HB1 ALA B  21      75.564  79.391  50.063  0.00  0.00
ATOM   1925  HB2 ALA B  21      75.845  78.749  51.723  0.00  0.00
ATOM   1926  HB3 ALA B  21      75.694  77.547  50.387  0.00  0.00
ATOM   1927  C   ALA B  21      78.260  77.505  51.243  0.00  0.00
ATOM   1928  O   ALA B  21      79.096  77.980  52.070  0.00  0.00
ATOM   1929  N   VAL B  22      78.054  76.208  51.061  0.00  0.00
ATOM   1930  HN  VAL B  22      77.373  75.961  50.385  0.00  0.00
ATOM   1931  CA  VAL B  22      78.566  75.026  51.829  0.00  0.00
ATOM   1932  HA  VAL B  22      78.476  75.195  52.888  0.00  0.00
ATOM   1933  CB  VAL B  22      77.800  73.745  51.551  0.00  0.00
ATOM   1934  HB  VAL B  22      77.518  73.637  50.480  0.00  0.00
ATOM   1935  CG1 VAL B  22      78.546  72.441  52.015  0.00  0.00
ATOM   1936 HG11 VAL B  22      79.628  72.331  51.760  0.00  0.00
ATOM   1937 HG12 VAL B  22      78.048  71.552  51.571  0.00  0.00
ATOM   1938 HG13 VAL B  22      78.436  72.246  53.094  0.00  0.00
ATOM   1939  CG2 VAL B  22      76.474  73.914  52.241  0.00  0.00
ATOM   1940 HG21 VAL B  22      75.780  73.097  51.949  0.00  0.00
ATOM   1941 HG22 VAL B  22      75.941  74.856  52.010  0.00  0.00
ATOM   1942 HG23 VAL B  22      76.524  73.938  53.350  0.00  0.00
ATOM   1943  C   VAL B  22      80.061  74.842  51.495  0.00  0.00
ATOM   1944  O   VAL B  22      80.855  75.086  52.409  0.00  0.00
ATOM   1945  N   ILE B  23      80.509  74.483  50.232  0.00  0.00
ATOM   1946  HN  ILE B  23      79.923  74.373  49.439  0.00  0.00
ATOM   1947  CA  ILE B  23      81.938  74.199  49.923  0.00  0.00
ATOM   1948  HA  ILE B  23      82.266  73.478  50.663  0.00  0.00
ATOM   1949  CB  ILE B  23      82.019  73.665  48.553  0.00  0.00
ATOM   1950  HB  ILE B  23      81.483  74.428  47.947  0.00  0.00
ATOM   1951  CG2 ILE B  23      83.525  73.479  48.089  0.00  0.00
ATOM   1952 HG21 ILE B  23      84.104  72.853  48.801  0.00  0.00
ATOM   1953 HG22 ILE B  23      84.037  74.441  47.862  0.00  0.00
ATOM   1954 HG23 ILE B  23      83.569  72.992  47.090  0.00  0.00
ATOM   1955  CG1 ILE B  23      81.305  72.303  48.496  0.00  0.00
ATOM   1956 HG11 ILE B  23      81.009  72.080  47.459  0.00  0.00
ATOM   1957 HG12 ILE B  23      80.306  72.421  48.959  0.00  0.00
ATOM   1958  CD  ILE B  23      82.020  71.089  48.989  0.00  0.00
ATOM   1959  HD1 ILE B  23      83.047  71.040  48.584  0.00  0.00
ATOM   1960  HD2 ILE B  23      81.484  70.217  48.545  0.00  0.00
ATOM   1961  HD3 ILE B  23      82.251  71.020  50.066  0.00  0.00
ATOM   1962  C   ILE B  23      82.876  75.456  50.117  0.00  0.00
ATOM   1963  O   ILE B  23      84.050  75.427  50.458  0.00  0.00
ATOM   1964  N   GLY B  24      82.330  76.657  49.760  0.00  0.00
ATOM   1965  HN  GLY B  24      81.344  76.714  49.644  0.00  0.00
ATOM   1966  CA  GLY B  24      83.105  77.854  49.740  0.00  0.00
ATOM   1967  HA1 GLY B  24      82.495  78.523  49.138  0.00  0.00
ATOM   1968  HA2 GLY B  24      84.066  77.639  49.300  0.00  0.00
ATOM   1969  C   GLY B  24      83.316  78.388  51.112  0.00  0.00
ATOM   1970  O   GLY B  24      84.426  78.763  51.414  0.00  0.00
ATOM   1971  N   THR B  25      82.298  78.349  51.969  0.00  0.00
ATOM   1972  HN  THR B  25      81.402  78.069  51.629  0.00  0.00
ATOM   1973  CA  THR B  25      82.392  78.799  53.426  0.00  0.00
ATOM   1974  HA  THR B  25      82.862  79.768  53.470  0.00  0.00
ATOM   1975  CB  THR B  25      81.100  79.059  54.183  0.00  0.00
ATOM   1976  HB  THR B  25      80.640  78.068  54.370  0.00  0.00
ATOM   1977  OG1 THR B  25      80.235  79.922  53.453  0.00  0.00
ATOM   1978  HG1 THR B  25      79.824  79.338  52.808  0.00  0.00
ATOM   1979  CG2 THR B  25      81.273  79.771  55.461  0.00  0.00
ATOM   1980 HG21 THR B  25      80.359  79.931  56.071  0.00  0.00
ATOM   1981 HG22 THR B  25      81.940  80.638  55.272  0.00  0.00
ATOM   1982 HG23 THR B  25      81.860  79.138  56.163  0.00  0.00
ATOM   1983  C   THR B  25      83.359  77.920  54.144  0.00  0.00
ATOM   1984  O   THR B  25      84.222  78.382  54.881  0.00  0.00
ATOM   1985  N   ALA B  26      83.172  76.567  53.914  0.00  0.00
ATOM   1986  HN  ALA B  26      82.355  76.307  53.401  0.00  0.00
ATOM   1987  CA  ALA B  26      83.980  75.518  54.610  0.00  0.00
ATOM   1988  HA  ALA B  26      83.883  75.453  55.685  0.00  0.00
ATOM   1989  CB  ALA B  26      83.548  74.082  54.167  0.00  0.00
ATOM   1990  HB1 ALA B  26      84.132  73.316  54.712  0.00  0.00
ATOM   1991  HB2 ALA B  26      83.822  74.034  53.091  0.00  0.00
ATOM   1992  HB3 ALA B  26      82.476  73.850  54.341  0.00  0.00
ATOM   1993  C   ALA B  26      85.493  75.714  54.276  0.00  0.00
ATOM   1994  O   ALA B  26      86.329  75.736  55.185  0.00  0.00
ATOM   1995  N   PHE B  27      85.952  75.919  52.998  0.00  0.00
ATOM   1996  HN  PHE B  27      85.364  75.937  52.192  0.00  0.00
ATOM   1997  CA  PHE B  27      87.349  76.258  52.684  0.00  0.00
ATOM   1998  HA  PHE B  27      88.015  75.469  52.997  0.00  0.00
ATOM   1999  CB  PHE B  27      87.386  76.058  51.167  0.00  0.00
ATOM   2000  HB1 PHE B  27      86.667  76.780  50.717  0.00  0.00
ATOM   2001  HB2 PHE B  27      87.065  75.036  50.871  0.00  0.00
ATOM   2002  CG  PHE B  27      88.805  76.296  50.705  0.00  0.00
ATOM   2003  CD1 PHE B  27      89.766  75.237  50.727  0.00  0.00
ATOM   2004  HD1 PHE B  27      89.487  74.264  51.109  0.00  0.00
ATOM   2005  CE1 PHE B  27      91.119  75.439  50.567  0.00  0.00
ATOM   2006  HE1 PHE B  27      91.838  74.652  50.719  0.00  0.00
ATOM   2007  CZ  PHE B  27      91.568  76.677  49.994  0.00  0.00
ATOM   2008  HZ  PHE B  27      92.593  76.851  49.723  0.00  0.00
ATOM   2009  CD2 PHE B  27      89.273  77.510  50.221  0.00  0.00
ATOM   2010  HD2 PHE B  27      88.638  78.355  50.006  0.00  0.00
ATOM   2011  CE2 PHE B  27      90.660  77.725  49.810  0.00  0.00
ATOM   2012  HE2 PHE B  27      90.956  78.655  49.349  0.00  0.00
ATOM   2013  C   PHE B  27      87.844  77.564  53.288  0.00  0.00
ATOM   2014  O   PHE B  27      89.003  77.790  53.673  0.00  0.00
ATOM   2015  N   THR B  28      86.877  78.518  53.369  0.00  0.00
ATOM   2016  HN  THR B  28      85.952  78.363  53.026  0.00  0.00
ATOM   2017  CA  THR B  28      87.049  79.849  54.001  0.00  0.00
ATOM   2018  HA  THR B  28      87.954  80.291  53.596  0.00  0.00
ATOM   2019  CB  THR B  28      85.999  80.846  53.582  0.00  0.00
ATOM   2020  HB  THR B  28      85.076  80.381  53.978  0.00  0.00
ATOM   2021  OG1 THR B  28      85.997  81.258  52.261  0.00  0.00
ATOM   2022  HG1 THR B  28      85.929  80.496  51.672  0.00  0.00
ATOM   2023  CG2 THR B  28      86.047  82.148  54.498  0.00  0.00
ATOM   2024 HG21 THR B  28      87.061  82.565  54.312  0.00  0.00
ATOM   2025 HG22 THR B  28      85.965  81.970  55.596  0.00  0.00
ATOM   2026 HG23 THR B  28      85.427  83.043  54.251  0.00  0.00
ATOM   2027  C   THR B  28      87.299  79.785  55.507  0.00  0.00
ATOM   2028  O   THR B  28      88.186  80.390  56.150  0.00  0.00
ATOM   2029  N   ALA B  29      86.642  78.830  56.159  0.00  0.00
ATOM   2030  HN  ALA B  29      85.875  78.392  55.689  0.00  0.00
ATOM   2031  CA  ALA B  29      86.942  78.426  57.502  0.00  0.00
ATOM   2032  HA  ALA B  29      86.802  79.278  58.155  0.00  0.00
ATOM   2033  CB  ALA B  29      85.830  77.444  58.116  0.00  0.00
ATOM   2034  HB1 ALA B  29      84.875  78.008  58.206  0.00  0.00
ATOM   2035  HB2 ALA B  29      86.064  77.232  59.176  0.00  0.00
ATOM   2036  HB3 ALA B  29      85.698  76.503  57.543  0.00  0.00
ATOM   2037  C   ALA B  29      88.387  77.900  57.739  0.00  0.00
ATOM   2038  O   ALA B  29      89.112  78.363  58.629  0.00  0.00
ATOM   2039  N   LEU B  30      88.787  76.910  56.873  0.00  0.00
ATOM   2040  HN  LEU B  30      88.077  76.561  56.260  0.00  0.00
ATOM   2041  CA  LEU B  30      90.154  76.335  56.933  0.00  0.00
ATOM   2042  HA  LEU B  30      90.217  75.793  57.866  0.00  0.00
ATOM   2043  CB  LEU B  30      90.076  75.191  55.894  0.00  0.00
ATOM   2044  HB1 LEU B  30      89.882  75.550  54.859  0.00  0.00
ATOM   2045  HB2 LEU B  30      89.188  74.577  56.152  0.00  0.00
ATOM   2046  CG  LEU B  30      91.264  74.275  55.727  0.00  0.00
ATOM   2047  HG  LEU B  30      92.169  74.847  55.409  0.00  0.00
ATOM   2048  CD1 LEU B  30      91.539  73.742  57.144  0.00  0.00
ATOM   2049 HD11 LEU B  30      91.924  74.551  57.804  0.00  0.00
ATOM   2050 HD12 LEU B  30      92.346  72.990  57.073  0.00  0.00
ATOM   2051 HD13 LEU B  30      90.613  73.306  57.579  0.00  0.00
ATOM   2052  CD2 LEU B  30      90.946  73.167  54.682  0.00  0.00
ATOM   2053 HD21 LEU B  30      90.594  73.551  53.701  0.00  0.00
ATOM   2054 HD22 LEU B  30      90.224  72.456  55.119  0.00  0.00
ATOM   2055 HD23 LEU B  30      91.836  72.569  54.405  0.00  0.00
ATOM   2056  C   LEU B  30      91.390  77.326  56.716  0.00  0.00
ATOM   2057  O   LEU B  30      92.459  77.306  57.380  0.00  0.00
ATOM   2058  N   VAL B  31      91.296  78.234  55.745  0.00  0.00
ATOM   2059  HN  VAL B  31      90.524  78.162  55.106  0.00  0.00
ATOM   2060  CA  VAL B  31      92.236  79.317  55.503  0.00  0.00
ATOM   2061  HA  VAL B  31      93.285  79.051  55.463  0.00  0.00
ATOM   2062  CB  VAL B  31      91.774  79.856  54.070  0.00  0.00
ATOM   2063  HB  VAL B  31      90.700  80.109  53.941  0.00  0.00
ATOM   2064  CG1 VAL B  31      92.651  80.991  53.609  0.00  0.00
ATOM   2065 HG11 VAL B  31      93.729  80.760  53.717  0.00  0.00
ATOM   2066 HG12 VAL B  31      92.484  81.842  54.312  0.00  0.00
ATOM   2067 HG13 VAL B  31      92.300  81.426  52.646  0.00  0.00
ATOM   2068  CG2 VAL B  31      92.051  78.694  53.172  0.00  0.00
ATOM   2069 HG21 VAL B  31      93.140  78.477  53.230  0.00  0.00
ATOM   2070 HG22 VAL B  31      91.803  78.969  52.131  0.00  0.00
ATOM   2071 HG23 VAL B  31      91.538  77.733  53.390  0.00  0.00
ATOM   2072  C   VAL B  31      92.157  80.359  56.629  0.00  0.00
ATOM   2073  O   VAL B  31      93.162  80.923  57.010  0.00  0.00
ATOM   2074  N   THR B  32      91.034  80.706  57.160  0.00  0.00
ATOM   2075  HN  THR B  32      90.124  80.342  56.942  0.00  0.00
ATOM   2076  CA  THR B  32      91.040  81.629  58.267  0.00  0.00
ATOM   2077  HA  THR B  32      91.559  82.549  58.060  0.00  0.00
ATOM   2078  CB  THR B  32      89.566  82.114  58.572  0.00  0.00
ATOM   2079  HB  THR B  32      88.889  81.236  58.632  0.00  0.00
ATOM   2080  OG1 THR B  32      88.989  82.860  57.467  0.00  0.00
ATOM   2081  HG1 THR B  32      88.786  82.201  56.799  0.00  0.00
ATOM   2082  CG2 THR B  32      89.600  82.909  59.852  0.00  0.00
ATOM   2083 HG21 THR B  32      89.239  82.329  60.726  0.00  0.00
ATOM   2084 HG22 THR B  32      88.864  83.736  59.729  0.00  0.00
ATOM   2085 HG23 THR B  32      90.528  83.440  60.135  0.00  0.00
ATOM   2086  C   THR B  32      91.628  81.008  59.508  0.00  0.00
ATOM   2087  O   THR B  32      92.311  81.564  60.307  0.00  0.00
ATOM   2088  N   LYS B  33      91.389  79.716  59.717  0.00  0.00
ATOM   2089  HN  LYS B  33      90.656  79.337  59.165  0.00  0.00
ATOM   2090  CA  LYS B  33      91.983  78.927  60.733  0.00  0.00
ATOM   2091  HA  LYS B  33      91.810  79.510  61.623  0.00  0.00
ATOM   2092  CB  LYS B  33      91.223  77.619  60.836  0.00  0.00
ATOM   2093  HB1 LYS B  33      91.394  76.986  59.937  0.00  0.00
ATOM   2094  HB2 LYS B  33      90.134  77.769  60.980  0.00  0.00
ATOM   2095  CG  LYS B  33      91.652  76.700  62.019  0.00  0.00
ATOM   2096  HG1 LYS B  33      92.690  76.338  61.922  0.00  0.00
ATOM   2097  HG2 LYS B  33      90.912  75.887  62.139  0.00  0.00
ATOM   2098  CD  LYS B  33      91.670  77.458  63.330  0.00  0.00
ATOM   2099  HD1 LYS B  33      92.402  78.293  63.260  0.00  0.00
ATOM   2100  HD2 LYS B  33      92.123  76.767  64.077  0.00  0.00
ATOM   2101  CE  LYS B  33      90.397  78.070  63.737  0.00  0.00
ATOM   2102  HE1 LYS B  33      89.609  77.292  63.807  0.00  0.00
ATOM   2103  HE2 LYS B  33      90.129  78.818  62.955  0.00  0.00
ATOM   2104  NZ  LYS B  33      90.535  78.705  64.978  0.00  0.00
ATOM   2105  HZ1 LYS B  33      91.122  79.565  64.931  0.00  0.00
ATOM   2106  HZ2 LYS B  33      91.028  78.081  65.652  0.00  0.00
ATOM   2107  HZ3 LYS B  33      89.619  79.009  65.354  0.00  0.00
ATOM   2108  C   LYS B  33      93.515  78.838  60.616  0.00  0.00
ATOM   2109  O   LYS B  33      94.207  78.772  61.611  0.00  0.00
ATOM   2110  N   PHE B  34      94.038  78.752  59.384  0.00  0.00
ATOM   2111  HN  PHE B  34      93.434  78.797  58.598  0.00  0.00
ATOM   2112  CA  PHE B  34      95.425  78.883  59.085  0.00  0.00
ATOM   2113  HA  PHE B  34      95.995  78.196  59.699  0.00  0.00
ATOM   2114  CB  PHE B  34      95.700  78.434  57.599  0.00  0.00
ATOM   2115  HB1 PHE B  34      95.216  79.151  56.892  0.00  0.00
ATOM   2116  HB2 PHE B  34      95.333  77.385  57.575  0.00  0.00
ATOM   2117  CG  PHE B  34      97.207  78.414  57.170  0.00  0.00
ATOM   2118  CD1 PHE B  34      97.749  79.336  56.303  0.00  0.00
ATOM   2119  HD1 PHE B  34      97.123  80.128  55.918  0.00  0.00
ATOM   2120  CE1 PHE B  34      99.050  79.198  55.873  0.00  0.00
ATOM   2121  HE1 PHE B  34      99.408  80.062  55.331  0.00  0.00
ATOM   2122  CZ  PHE B  34      99.702  77.970  56.087  0.00  0.00
ATOM   2123  HZ  PHE B  34     100.648  77.802  55.597  0.00  0.00
ATOM   2124  CD2 PHE B  34      97.909  77.297  57.591  0.00  0.00
ATOM   2125  HD2 PHE B  34      97.453  76.551  58.232  0.00  0.00
ATOM   2126  CE2 PHE B  34      99.153  77.039  56.926  0.00  0.00
ATOM   2127  HE2 PHE B  34      99.728  76.152  57.134  0.00  0.00
ATOM   2128  C   PHE B  34      95.875  80.263  59.409  0.00  0.00
ATOM   2129  O   PHE B  34      96.788  80.384  60.233  0.00  0.00
ATOM   2130  N   THR B  35      95.137  81.269  59.012  0.00  0.00
ATOM   2131  HN  THR B  35      94.321  81.109  58.456  0.00  0.00
ATOM   2132  CA  THR B  35      95.451  82.653  59.319  0.00  0.00
ATOM   2133  HA  THR B  35      96.443  82.835  58.918  0.00  0.00
ATOM   2134  CB  THR B  35      94.476  83.618  58.658  0.00  0.00
ATOM   2135  HB  THR B  35      93.452  83.461  59.069  0.00  0.00
ATOM   2136  OG1 THR B  35      94.448  83.447  57.233  0.00  0.00
ATOM   2137  HG1 THR B  35      93.928  82.674  56.995  0.00  0.00
ATOM   2138  CG2 THR B  35      94.930  85.084  58.990  0.00  0.00
ATOM   2139 HG21 THR B  35      94.936  85.457  60.031  0.00  0.00
ATOM   2140 HG22 THR B  35      94.317  85.845  58.446  0.00  0.00
ATOM   2141 HG23 THR B  35      95.957  85.213  58.600  0.00  0.00
ATOM   2142  C   THR B  35      95.535  82.911  60.841  0.00  0.00
ATOM   2143  O   THR B  35      96.467  83.462  61.363  0.00  0.00
ATOM   2144  N   ASP B  36      94.585  82.394  61.609  0.00  0.00
ATOM   2145  HN  ASP B  36      93.725  82.160  61.186  0.00  0.00
ATOM   2146  CA  ASP B  36      94.576  82.518  63.067  0.00  0.00
ATOM   2147  HA  ASP B  36      94.551  83.568  63.311  0.00  0.00
ATOM   2148  CB  ASP B  36      93.081  81.940  63.400  0.00  0.00
ATOM   2149  HB1 ASP B  36      92.929  80.990  62.848  0.00  0.00
ATOM   2150  HB2 ASP B  36      92.383  82.769  63.146  0.00  0.00
ATOM   2151  CG  ASP B  36      92.911  81.746  64.880  0.00  0.00
ATOM   2152  OD1 ASP B  36      93.399  82.507  65.709  0.00  0.00
ATOM   2153  OD2 ASP B  36      92.088  80.841  65.184  0.00  0.00
ATOM   2154  C   ASP B  36      95.784  81.866  63.703  0.00  0.00
ATOM   2155  O   ASP B  36      96.525  82.463  64.439  0.00  0.00
ATOM   2156  N   SER B  37      95.956  80.582  63.361  0.00  0.00
ATOM   2157  HN  SER B  37      95.424  80.315  62.551  0.00  0.00
ATOM   2158  CA  SER B  37      96.947  79.669  64.030  0.00  0.00
ATOM   2159  HA  SER B  37      96.925  79.811  65.097  0.00  0.00
ATOM   2160  CB  SER B  37      96.540  78.133  63.789  0.00  0.00
ATOM   2161  HB1 SER B  37      97.266  77.484  64.317  0.00  0.00
ATOM   2162  HB2 SER B  37      96.645  78.000  62.699  0.00  0.00
ATOM   2163  OG  SER B  37      95.166  77.806  64.223  0.00  0.00
ATOM   2164  HG1 SER B  37      94.579  78.293  63.645  0.00  0.00
ATOM   2165  C   SER B  37      98.392  79.876  63.617  0.00  0.00
ATOM   2166  O   SER B  37      99.348  79.760  64.416  0.00  0.00
ATOM   2167  N   ILE B  38      98.595  80.256  62.321  0.00  0.00
ATOM   2168  HN  ILE B  38      97.949  80.476  61.602  0.00  0.00
ATOM   2169  CA  ILE B  38      99.911  80.332  61.826  0.00  0.00
ATOM   2170  HA  ILE B  38     100.594  80.112  62.624  0.00  0.00
ATOM   2171  CB  ILE B  38     100.153  79.468  60.441  0.00  0.00
ATOM   2172  HB  ILE B  38      99.411  79.761  59.661  0.00  0.00
ATOM   2173  CG2 ILE B  38     101.530  79.753  59.718  0.00  0.00
ATOM   2174 HG21 ILE B  38     101.592  79.078  58.833  0.00  0.00
ATOM   2175 HG22 ILE B  38     102.370  79.506  60.403  0.00  0.00
ATOM   2176 HG23 ILE B  38     101.596  80.763  59.270  0.00  0.00
ATOM   2177  CG1 ILE B  38      99.978  77.918  60.545  0.00  0.00
ATOM   2178 HG11 ILE B  38     100.258  77.488  59.568  0.00  0.00
ATOM   2179 HG12 ILE B  38      98.884  77.756  60.477  0.00  0.00
ATOM   2180  CD  ILE B  38     100.726  77.243  61.713  0.00  0.00
ATOM   2181  HD1 ILE B  38     100.254  76.238  61.681  0.00  0.00
ATOM   2182  HD2 ILE B  38     100.435  77.595  62.733  0.00  0.00
ATOM   2183  HD3 ILE B  38     101.821  77.117  61.619  0.00  0.00
ATOM   2184  C   ILE B  38     100.349  81.798  61.607  0.00  0.00
ATOM   2185  O   ILE B  38     101.206  82.301  62.293  0.00  0.00
ATOM   2186  N   ILE B  39      99.666  82.441  60.597  0.00  0.00
ATOM   2187  HN  ILE B  39      98.927  82.006  60.087  0.00  0.00
ATOM   2188  CA  ILE B  39     100.101  83.742  60.063  0.00  0.00
ATOM   2189  HA  ILE B  39     101.152  83.593  59.839  0.00  0.00
ATOM   2190  CB  ILE B  39      99.310  84.089  58.793  0.00  0.00
ATOM   2191  HB  ILE B  39      98.222  84.191  59.018  0.00  0.00
ATOM   2192  CG2 ILE B  39      99.941  85.444  58.352  0.00  0.00
ATOM   2193 HG21 ILE B  39      99.462  85.764  57.406  0.00  0.00
ATOM   2194 HG22 ILE B  39     101.034  85.331  58.227  0.00  0.00
ATOM   2195 HG23 ILE B  39      99.669  86.226  59.090  0.00  0.00
ATOM   2196  CG1 ILE B  39      99.467  82.985  57.637  0.00  0.00
ATOM   2197 HG11 ILE B  39      99.438  81.942  58.014  0.00  0.00
ATOM   2198 HG12 ILE B  39     100.511  83.037  57.248  0.00  0.00
ATOM   2199  CD  ILE B  39      98.499  82.927  56.452  0.00  0.00
ATOM   2200  HD1 ILE B  39      97.530  82.693  56.953  0.00  0.00
ATOM   2201  HD2 ILE B  39      98.700  82.185  55.655  0.00  0.00
ATOM   2202  HD3 ILE B  39      98.378  83.958  56.049  0.00  0.00
ATOM   2203  C   ILE B  39     100.053  84.808  61.127  0.00  0.00
ATOM   2204  O   ILE B  39     101.120  85.402  61.285  0.00  0.00
ATOM   2205  N   THR B  40      98.947  85.012  61.891  0.00  0.00
ATOM   2206  HN  THR B  40      98.091  84.589  61.593  0.00  0.00
ATOM   2207  CA  THR B  40      98.880  85.955  62.999  0.00  0.00
ATOM   2208  HA  THR B  40      98.870  86.934  62.534  0.00  0.00
ATOM   2209  CB  THR B  40      97.554  86.075  63.731  0.00  0.00
ATOM   2210  HB  THR B  40      97.517  85.327  64.551  0.00  0.00
ATOM   2211  OG1 THR B  40      96.464  85.762  62.926  0.00  0.00
ATOM   2212  HG1 THR B  40      96.675  84.917  62.542  0.00  0.00
ATOM   2213  CG2 THR B  40      97.312  87.463  64.332  0.00  0.00
ATOM   2214 HG21 THR B  40      97.456  88.218  63.528  0.00  0.00
ATOM   2215 HG22 THR B  40      98.063  87.522  65.162  0.00  0.00
ATOM   2216 HG23 THR B  40      96.351  87.645  64.862  0.00  0.00
ATOM   2217  C   THR B  40     100.045  85.910  63.961  0.00  0.00
ATOM   2218  O   THR B  40     100.741  86.908  64.058  0.00  0.00
ATOM   2219  N   PRO B  41     100.478  84.886  64.587  0.00  0.00
ATOM   2220  CD  PRO B  41      99.637  83.701  64.839  0.00  0.00
ATOM   2221  HD1 PRO B  41      99.225  83.232  63.921  0.00  0.00
ATOM   2222  HD2 PRO B  41      98.837  84.005  65.542  0.00  0.00
ATOM   2223  CA  PRO B  41     101.709  84.910  65.405  0.00  0.00
ATOM   2224  HA  PRO B  41     101.714  85.835  65.962  0.00  0.00
ATOM   2225  CB  PRO B  41     101.609  83.708  66.319  0.00  0.00
ATOM   2226  HB1 PRO B  41     100.971  84.007  67.188  0.00  0.00
ATOM   2227  HB2 PRO B  41     102.571  83.231  66.577  0.00  0.00
ATOM   2228  CG  PRO B  41     100.614  82.738  65.579  0.00  0.00
ATOM   2229  HG1 PRO B  41     101.125  82.246  64.728  0.00  0.00
ATOM   2230  HG2 PRO B  41     100.114  82.016  66.250  0.00  0.00
ATOM   2231  C   PRO B  41     102.943  84.933  64.543  0.00  0.00
ATOM   2232  O   PRO B  41     103.948  85.546  64.892  0.00  0.00
ATOM   2233  N   LEU B  42     103.017  84.225  63.398  0.00  0.00
ATOM   2234  HN  LEU B  42     102.186  83.720  63.142  0.00  0.00
ATOM   2235  CA  LEU B  42     104.181  84.126  62.610  0.00  0.00
ATOM   2236  HA  LEU B  42     104.959  83.735  63.241  0.00  0.00
ATOM   2237  CB  LEU B  42     103.993  83.151  61.429  0.00  0.00
ATOM   2238  HB1 LEU B  42     103.434  83.708  60.649  0.00  0.00
ATOM   2239  HB2 LEU B  42     103.267  82.403  61.807  0.00  0.00
ATOM   2240  CG  LEU B  42     105.249  82.633  60.800  0.00  0.00
ATOM   2241  HG  LEU B  42     105.847  83.540  60.592  0.00  0.00
ATOM   2242  CD1 LEU B  42     105.980  81.550  61.670  0.00  0.00
ATOM   2243 HD11 LEU B  42     105.281  80.692  61.779  0.00  0.00
ATOM   2244 HD12 LEU B  42     106.176  82.101  62.611  0.00  0.00
ATOM   2245 HD13 LEU B  42     106.893  81.081  61.238  0.00  0.00
ATOM   2246  CD2 LEU B  42     104.975  82.084  59.400  0.00  0.00
ATOM   2247 HD21 LEU B  42     104.625  82.969  58.826  0.00  0.00
ATOM   2248 HD22 LEU B  42     104.165  81.327  59.530  0.00  0.00
ATOM   2249 HD23 LEU B  42     105.957  81.815  58.962  0.00  0.00
ATOM   2250  C   LEU B  42     104.850  85.481  62.249  0.00  0.00
ATOM   2251  O   LEU B  42     106.052  85.602  62.455  0.00  0.00
ATOM   2252  N   ILE B  43     104.092  86.431  61.663  0.00  0.00
ATOM   2253  HN  ILE B  43     103.107  86.262  61.623  0.00  0.00
ATOM   2254  CA  ILE B  43     104.607  87.752  61.266  0.00  0.00
ATOM   2255  HA  ILE B  43     105.425  87.487  60.622  0.00  0.00
ATOM   2256  CB  ILE B  43     103.582  88.558  60.451  0.00  0.00
ATOM   2257  HB  ILE B  43     104.023  89.477  60.016  0.00  0.00
ATOM   2258  CG2 ILE B  43     103.322  87.702  59.239  0.00  0.00
ATOM   2259 HG21 ILE B  43     102.855  86.717  59.446  0.00  0.00
ATOM   2260 HG22 ILE B  43     104.356  87.596  58.835  0.00  0.00
ATOM   2261 HG23 ILE B  43     102.800  88.240  58.418  0.00  0.00
ATOM   2262  CG1 ILE B  43     102.323  89.038  61.282  0.00  0.00
ATOM   2263 HG11 ILE B  43     102.582  89.750  62.098  0.00  0.00
ATOM   2264 HG12 ILE B  43     101.853  88.129  61.717  0.00  0.00
ATOM   2265  CD  ILE B  43     101.352  89.798  60.387  0.00  0.00
ATOM   2266  HD1 ILE B  43     100.419  90.097  60.923  0.00  0.00
ATOM   2267  HD2 ILE B  43     101.054  89.264  59.457  0.00  0.00
ATOM   2268  HD3 ILE B  43     101.746  90.756  59.992  0.00  0.00
ATOM   2269  C   ILE B  43     105.013  88.470  62.518  0.00  0.00
ATOM   2270  O   ILE B  43     106.044  89.151  62.575  0.00  0.00
ATOM   2271  N   ASN B  44     104.328  88.385  63.649  0.00  0.00
ATOM   2272  HN  ASN B  44     103.454  87.903  63.683  0.00  0.00
ATOM   2273  CA  ASN B  44     104.752  88.964  64.954  0.00  0.00
ATOM   2274  HA  ASN B  44     105.046  89.985  64.790  0.00  0.00
ATOM   2275  CB  ASN B  44     103.463  88.821  65.851  0.00  0.00
ATOM   2276  HB1 ASN B  44     103.640  89.250  66.866  0.00  0.00
ATOM   2277  HB2 ASN B  44     103.165  87.762  65.966  0.00  0.00
ATOM   2278  CG  ASN B  44     102.267  89.603  65.191  0.00  0.00
ATOM   2279  OD1 ASN B  44     102.647  90.608  64.466  0.00  0.00
ATOM   2280  ND2 ASN B  44     101.039  89.444  65.657  0.00  0.00
ATOM   2281 HD21 ASN B  44     100.338  90.125  65.437  0.00  0.00
ATOM   2282 HD22 ASN B  44     100.874  88.632  66.212  0.00  0.00
ATOM   2283  C   ASN B  44     105.938  88.331  65.650  0.00  0.00
ATOM   2284  O   ASN B  44     106.610  88.986  66.477  0.00  0.00
ATOM   2285  N   ARG B  45     106.271  87.041  65.425  0.00  0.00
ATOM   2286  HN  ARG B  45     105.666  86.632  64.740  0.00  0.00
ATOM   2287  CA  ARG B  45     107.462  86.402  65.791  0.00  0.00
ATOM   2288  HA  ARG B  45     107.602  86.556  66.854  0.00  0.00
ATOM   2289  CB  ARG B  45     107.286  84.820  65.455  0.00  0.00
ATOM   2290  HB1 ARG B  45     107.091  84.758  64.361  0.00  0.00
ATOM   2291  HB2 ARG B  45     106.458  84.378  66.048  0.00  0.00
ATOM   2292  CG  ARG B  45     108.512  83.854  65.689  0.00  0.00
ATOM   2293  HG1 ARG B  45     109.287  84.311  65.037  0.00  0.00
ATOM   2294  HG2 ARG B  45     108.287  82.843  65.300  0.00  0.00
ATOM   2295  CD  ARG B  45     108.971  83.699  67.122  0.00  0.00
ATOM   2296  HD1 ARG B  45     108.234  83.081  67.657  0.00  0.00
ATOM   2297  HD2 ARG B  45     109.217  84.673  67.611  0.00  0.00
ATOM   2298  NE  ARG B  45     110.209  82.879  67.111  0.00  0.00
ATOM   2299  HE  ARG B  45     110.163  81.934  66.796  0.00  0.00
ATOM   2300  CZ  ARG B  45     111.433  83.303  67.369  0.00  0.00
ATOM   2301  NH1 ARG B  45     111.744  84.571  67.609  0.00  0.00
ATOM   2302 HH11 ARG B  45     111.081  85.164  68.061  0.00  0.00
ATOM   2303 HH12 ARG B  45     112.666  84.641  68.004  0.00  0.00
ATOM   2304  NH2 ARG B  45     112.365  82.417  67.338  0.00  0.00
ATOM   2305 HH21 ARG B  45     112.112  81.448  67.409  0.00  0.00
ATOM   2306 HH22 ARG B  45     113.349  82.585  67.329  0.00  0.00
ATOM   2307  C   ARG B  45     108.615  87.049  64.954  0.00  0.00
ATOM   2308  O   ARG B  45     109.647  87.435  65.529  0.00  0.00
ATOM   2309  N   ILE B  46     108.439  87.240  63.603  0.00  0.00
ATOM   2310  HN  ILE B  46     107.584  86.963  63.162  0.00  0.00
ATOM   2311  CA  ILE B  46     109.570  87.633  62.684  0.00  0.00
ATOM   2312  HA  ILE B  46     110.458  87.157  63.073  0.00  0.00
ATOM   2313  CB  ILE B  46     109.566  87.201  61.244  0.00  0.00
ATOM   2314  HB  ILE B  46     110.466  87.604  60.740  0.00  0.00
ATOM   2315  CG2 ILE B  46     109.585  85.656  61.173  0.00  0.00
ATOM   2316 HG21 ILE B  46     109.838  85.272  60.165  0.00  0.00
ATOM   2317 HG22 ILE B  46     108.578  85.263  61.418  0.00  0.00
ATOM   2318 HG23 ILE B  46     110.267  85.207  61.937  0.00  0.00
ATOM   2319  CG1 ILE B  46     108.389  87.732  60.420  0.00  0.00
ATOM   2320 HG11 ILE B  46     108.240  88.803  60.676  0.00  0.00
ATOM   2321 HG12 ILE B  46     107.418  87.288  60.736  0.00  0.00
ATOM   2322  CD  ILE B  46     108.576  87.414  58.902  0.00  0.00
ATOM   2323  HD1 ILE B  46     109.188  86.495  58.770  0.00  0.00
ATOM   2324  HD2 ILE B  46     109.094  88.270  58.407  0.00  0.00
ATOM   2325  HD3 ILE B  46     107.583  87.270  58.431  0.00  0.00
ATOM   2326  C   ILE B  46     109.847  89.085  62.750  0.00  0.00
ATOM   2327  O   ILE B  46     111.014  89.487  62.649  0.00  0.00
ATOM   2328  N   GLY B  47     108.778  89.924  63.016  0.00  0.00
ATOM   2329  HN  GLY B  47     107.835  89.598  63.048  0.00  0.00
ATOM   2330  CA  GLY B  47     109.123  91.250  63.423  0.00  0.00
ATOM   2331  HA1 GLY B  47     109.932  91.207  64.144  0.00  0.00
ATOM   2332  HA2 GLY B  47     108.262  91.657  63.925  0.00  0.00
ATOM   2333  C   GLY B  47     109.454  92.213  62.350  0.00  0.00
ATOM   2334  O   GLY B  47     110.273  93.141  62.485  0.00  0.00
ATOM   2335  N   VAL B  48     108.753  92.025  61.192  0.00  0.00
ATOM   2336  HN  VAL B  48     108.050  91.326  61.107  0.00  0.00
ATOM   2337  CA  VAL B  48     108.813  92.967  60.015  0.00  0.00
ATOM   2338  HA  VAL B  48     109.830  93.305  60.111  0.00  0.00
ATOM   2339  CB  VAL B  48     108.517  92.309  58.609  0.00  0.00
ATOM   2340  HB  VAL B  48     107.550  91.774  58.687  0.00  0.00
ATOM   2341  CG1 VAL B  48     108.638  93.329  57.409  0.00  0.00
ATOM   2342 HG11 VAL B  48     107.801  94.061  57.351  0.00  0.00
ATOM   2343 HG12 VAL B  48     108.376  92.793  56.479  0.00  0.00
ATOM   2344 HG13 VAL B  48     109.595  93.868  57.251  0.00  0.00
ATOM   2345  CG2 VAL B  48     109.595  91.239  58.468  0.00  0.00
ATOM   2346 HG21 VAL B  48     109.511  90.382  59.173  0.00  0.00
ATOM   2347 HG22 VAL B  48     110.563  91.791  58.510  0.00  0.00
ATOM   2348 HG23 VAL B  48     109.600  90.782  57.459  0.00  0.00
ATOM   2349  C   VAL B  48     108.132  94.300  60.219  0.00  0.00
ATOM   2350  O   VAL B  48     108.617  95.309  59.710  0.00  0.00
ATOM   2351  N   ASN B  49     107.030  94.318  60.887  0.00  0.00
ATOM   2352  HN  ASN B  49     106.696  93.438  61.208  0.00  0.00
ATOM   2353  CA  ASN B  49     106.346  95.582  61.182  0.00  0.00
ATOM   2354  HA  ASN B  49     106.441  96.179  60.284  0.00  0.00
ATOM   2355  CB  ASN B  49     104.852  95.410  61.535  0.00  0.00
ATOM   2356  HB1 ASN B  49     104.829  94.743  62.423  0.00  0.00
ATOM   2357  HB2 ASN B  49     104.239  94.927  60.742  0.00  0.00
ATOM   2358  CG  ASN B  49     104.245  96.740  61.817  0.00  0.00
ATOM   2359  OD1 ASN B  49     104.701  97.887  61.636  0.00  0.00
ATOM   2360  ND2 ASN B  49     102.973  96.624  62.192  0.00  0.00
ATOM   2361 HD21 ASN B  49     102.444  97.454  62.345  0.00  0.00
ATOM   2362 HD22 ASN B  49     102.446  95.775  62.118  0.00  0.00
ATOM   2363  C   ASN B  49     107.130  96.426  62.231  0.00  0.00
ATOM   2364  O   ASN B  49     106.972  96.185  63.432  0.00  0.00
ATOM   2365  N   ALA B  50     107.900  97.393  61.797  0.00  0.00
ATOM   2366  HN  ALA B  50     108.007  97.455  60.812  0.00  0.00
ATOM   2367  CA  ALA B  50     108.899  98.255  62.500  0.00  0.00
ATOM   2368  HA  ALA B  50     109.295  97.637  63.296  0.00  0.00
ATOM   2369  CB  ALA B  50     110.002  98.614  61.452  0.00  0.00
ATOM   2370  HB1 ALA B  50     110.460  97.711  60.993  0.00  0.00
ATOM   2371  HB2 ALA B  50     110.721  99.282  61.977  0.00  0.00
ATOM   2372  HB3 ALA B  50     109.491  99.247  60.688  0.00  0.00
ATOM   2373  C   ALA B  50     108.222  99.525  63.055  0.00  0.00
ATOM   2374  O   ALA B  50     108.863 100.516  63.444  0.00  0.00
ATOM   2375  N   GLN B  51     106.867  99.482  63.321  0.00  0.00
ATOM   2376  HN  GLN B  51     106.247  98.842  62.883  0.00  0.00
ATOM   2377  CA  GLN B  51     106.216 100.380  64.255  0.00  0.00
ATOM   2378  HA  GLN B  51     106.949 100.936  64.823  0.00  0.00
ATOM   2379  CB  GLN B  51     105.281 101.315  63.355  0.00  0.00
ATOM   2380  HB1 GLN B  51     104.540 101.776  64.042  0.00  0.00
ATOM   2381  HB2 GLN B  51     104.726 100.663  62.655  0.00  0.00
ATOM   2382  CG  GLN B  51     105.924 102.399  62.490  0.00  0.00
ATOM   2383  HG1 GLN B  51     105.150 102.956  61.935  0.00  0.00
ATOM   2384  HG2 GLN B  51     106.552 101.860  61.747  0.00  0.00
ATOM   2385  CD  GLN B  51     106.604 103.551  63.174  0.00  0.00
ATOM   2386  OE1 GLN B  51     106.055 104.650  63.050  0.00  0.00
ATOM   2387  NE2 GLN B  51     107.728 103.310  63.862  0.00  0.00
ATOM   2388 HE21 GLN B  51     108.150 104.069  64.352  0.00  0.00
ATOM   2389 HE22 GLN B  51     108.090 102.378  63.886  0.00  0.00
ATOM   2390  C   GLN B  51     105.350  99.707  65.275  0.00  0.00
ATOM   2391  O   GLN B  51     104.435  98.982  64.877  0.00  0.00
ATOM   2392  N   SER B  52     105.696  99.848  66.524  0.00  0.00
ATOM   2393  HN  SER B  52     106.409 100.494  66.749  0.00  0.00
ATOM   2394  CA  SER B  52     105.034  99.159  67.649  0.00  0.00
ATOM   2395  HA  SER B  52     103.960  99.249  67.574  0.00  0.00
ATOM   2396  CB  SER B  52     105.344  97.626  67.810  0.00  0.00
ATOM   2397  HB1 SER B  52     105.228  97.211  66.783  0.00  0.00
ATOM   2398  HB2 SER B  52     104.562  97.306  68.529  0.00  0.00
ATOM   2399  OG  SER B  52     106.638  97.215  68.258  0.00  0.00
ATOM   2400  HG1 SER B  52     107.261  97.510  67.594  0.00  0.00
ATOM   2401  C   SER B  52     105.310  99.890  68.904  0.00  0.00
ATOM   2402  O   SER B  52     106.362 100.499  69.112  0.00  0.00
ATOM   2403  N   ASP B  53     104.341  99.816  69.831  0.00  0.00
ATOM   2404  HN  ASP B  53     103.432  99.453  69.633  0.00  0.00
ATOM   2405  CA  ASP B  53     104.289 100.697  70.951  0.00  0.00
ATOM   2406  HA  ASP B  53     105.169 101.330  70.972  0.00  0.00
ATOM   2407  CB  ASP B  53     103.045 101.623  70.939  0.00  0.00
ATOM   2408  HB1 ASP B  53     102.785 101.900  71.979  0.00  0.00
ATOM   2409  HB2 ASP B  53     102.176 101.053  70.535  0.00  0.00
ATOM   2410  CG  ASP B  53     103.073 102.910  70.065  0.00  0.00
ATOM   2411  OD1 ASP B  53     101.952 103.460  69.799  0.00  0.00
ATOM   2412  OD2 ASP B  53     104.107 103.452  69.624  0.00  0.00
ATOM   2413  C   ASP B  53     104.272  99.970  72.291  0.00  0.00
ATOM   2414  O   ASP B  53     103.913  98.832  72.399  0.00  0.00
ATOM   2415  N   VAL B  54     104.796 100.612  73.362  0.00  0.00
ATOM   2416  HN  VAL B  54     105.233 101.494  73.158  0.00  0.00
ATOM   2417  CA  VAL B  54     104.703 100.226  74.735  0.00  0.00
ATOM   2418  HA  VAL B  54     104.407  99.186  74.719  0.00  0.00
ATOM   2419  CB  VAL B  54     106.001 100.416  75.587  0.00  0.00
ATOM   2420  HB  VAL B  54     105.740 100.529  76.652  0.00  0.00
ATOM   2421  CG1 VAL B  54     106.945  99.222  75.424  0.00  0.00
ATOM   2422 HG11 VAL B  54     107.225  99.181  74.347  0.00  0.00
ATOM   2423 HG12 VAL B  54     106.399  98.331  75.790  0.00  0.00
ATOM   2424 HG13 VAL B  54     107.847  99.281  76.069  0.00  0.00
ATOM   2425  CG2 VAL B  54     106.666 101.749  75.246  0.00  0.00
ATOM   2426 HG21 VAL B  54     105.980 102.623  75.351  0.00  0.00
ATOM   2427 HG22 VAL B  54     107.370 101.793  74.386  0.00  0.00
ATOM   2428 HG23 VAL B  54     107.380 101.875  76.085  0.00  0.00
ATOM   2429  C   VAL B  54     103.586 100.953  75.325  0.00  0.00
ATOM   2430  O   VAL B  54     102.955 100.564  76.312  0.00  0.00
ATOM   2431  N   GLY B  55     103.266 102.104  74.683  0.00  0.00
ATOM   2432  HN  GLY B  55     103.833 102.232  73.875  0.00  0.00
ATOM   2433  CA  GLY B  55     102.219 103.052  74.946  0.00  0.00
ATOM   2434  HA1 GLY B  55     102.341 103.907  74.301  0.00  0.00
ATOM   2435  HA2 GLY B  55     102.295 103.270  75.999  0.00  0.00
ATOM   2436  C   GLY B  55     100.794 102.519  74.706  0.00  0.00
ATOM   2437  O   GLY B  55     100.621 101.412  74.218  0.00  0.00
ATOM   2438  N   ILE B  56      99.833 103.381  75.099  0.00  0.00
ATOM   2439  HN  ILE B  56      99.948 104.335  75.382  0.00  0.00
ATOM   2440  CA  ILE B  56      98.364 103.113  75.153  0.00  0.00
ATOM   2441  HA  ILE B  56      98.201 102.116  74.762  0.00  0.00
ATOM   2442  CB  ILE B  56      97.765 103.215  76.557  0.00  0.00
ATOM   2443  HB  ILE B  56      97.668 104.272  76.862  0.00  0.00
ATOM   2444  CG2 ILE B  56      96.358 102.557  76.689  0.00  0.00
ATOM   2445 HG21 ILE B  56      96.343 101.455  76.528  0.00  0.00
ATOM   2446 HG22 ILE B  56      95.574 103.084  76.116  0.00  0.00
ATOM   2447 HG23 ILE B  56      96.063 102.660  77.755  0.00  0.00
ATOM   2448  CG1 ILE B  56      98.642 102.511  77.623  0.00  0.00
ATOM   2449 HG11 ILE B  56      98.130 102.614  78.604  0.00  0.00
ATOM   2450 HG12 ILE B  56      99.608 103.043  77.755  0.00  0.00
ATOM   2451  CD  ILE B  56      98.840 101.098  77.404  0.00  0.00
ATOM   2452  HD1 ILE B  56      99.911 100.889  77.582  0.00  0.00
ATOM   2453  HD2 ILE B  56      98.593 100.824  76.346  0.00  0.00
ATOM   2454  HD3 ILE B  56      98.168 100.498  78.057  0.00  0.00
ATOM   2455  C   ILE B  56      97.564 104.158  74.236  0.00  0.00
ATOM   2456  O   ILE B  56      97.654 105.371  74.483  0.00  0.00
ATOM   2457  N   LEU B  57      96.728 103.602  73.311  0.00  0.00
ATOM   2458  HN  LEU B  57      96.523 102.629  73.271  0.00  0.00
ATOM   2459  CA  LEU B  57      95.849 104.431  72.462  0.00  0.00
ATOM   2460  HA  LEU B  57      96.571 104.917  71.811  0.00  0.00
ATOM   2461  CB  LEU B  57      94.911 103.453  71.680  0.00  0.00
ATOM   2462  HB1 LEU B  57      94.165 103.998  71.055  0.00  0.00
ATOM   2463  HB2 LEU B  57      94.417 102.820  72.450  0.00  0.00
ATOM   2464  CG  LEU B  57      95.666 102.560  70.663  0.00  0.00
ATOM   2465  HG  LEU B  57      96.755 102.714  70.771  0.00  0.00
ATOM   2466  CD1 LEU B  57      95.441 101.058  70.967  0.00  0.00
ATOM   2467 HD11 LEU B  57      94.353 100.855  70.960  0.00  0.00
ATOM   2468 HD12 LEU B  57      95.817 100.834  71.984  0.00  0.00
ATOM   2469 HD13 LEU B  57      95.931 100.360  70.252  0.00  0.00
ATOM   2470  CD2 LEU B  57      95.320 102.971  69.251  0.00  0.00
ATOM   2471 HD21 LEU B  57      94.276 102.614  69.126  0.00  0.00
ATOM   2472 HD22 LEU B  57      95.872 102.449  68.439  0.00  0.00
ATOM   2473 HD23 LEU B  57      95.269 104.073  69.114  0.00  0.00
ATOM   2474  C   LEU B  57      94.938 105.404  73.081  0.00  0.00
ATOM   2475  O   LEU B  57      94.704 105.454  74.306  0.00  0.00
ATOM   2476  N   ARG B  58      94.500 106.373  72.257  0.00  0.00
ATOM   2477  HN  ARG B  58      94.818 106.462  71.316  0.00  0.00
ATOM   2478  CA  ARG B  58      93.617 107.416  72.663  0.00  0.00
ATOM   2479  HA  ARG B  58      93.397 107.242  73.704  0.00  0.00
ATOM   2480  CB  ARG B  58      94.148 108.884  72.712  0.00  0.00
ATOM   2481  HB1 ARG B  58      95.073 108.924  73.318  0.00  0.00
ATOM   2482  HB2 ARG B  58      93.434 109.558  73.223  0.00  0.00
ATOM   2483  CG  ARG B  58      94.693 109.376  71.395  0.00  0.00
ATOM   2484  HG1 ARG B  58      94.047 109.143  70.517  0.00  0.00
ATOM   2485  HG2 ARG B  58      95.615 108.771  71.227  0.00  0.00
ATOM   2486  CD  ARG B  58      94.860 110.868  71.262  0.00  0.00
ATOM   2487  HD1 ARG B  58      95.591 111.244  72.015  0.00  0.00
ATOM   2488  HD2 ARG B  58      93.896 111.422  71.263  0.00  0.00
ATOM   2489  NE  ARG B  58      95.551 111.078  69.919  0.00  0.00
ATOM   2490  HE  ARG B  58      96.247 110.427  69.587  0.00  0.00
ATOM   2491  CZ  ARG B  58      95.519 112.190  69.191  0.00  0.00
ATOM   2492  NH1 ARG B  58      96.227 112.258  68.080  0.00  0.00
ATOM   2493 HH11 ARG B  58      96.659 111.385  67.841  0.00  0.00
ATOM   2494 HH12 ARG B  58      95.967 112.967  67.428  0.00  0.00
ATOM   2495  NH2 ARG B  58      94.705 113.193  69.346  0.00  0.00
ATOM   2496 HH21 ARG B  58      93.821 113.247  69.817  0.00  0.00
ATOM   2497 HH22 ARG B  58      94.782 113.862  68.616  0.00  0.00
ATOM   2498  C   ARG B  58      92.197 107.345  72.041  0.00  0.00
ATOM   2499  O   ARG B  58      91.316 108.164  72.322  0.00  0.00
ATOM   2500  N   ILE B  59      92.013 106.292  71.172  0.00  0.00
ATOM   2501  HN  ILE B  59      92.798 105.673  71.117  0.00  0.00
ATOM   2502  CA  ILE B  59      90.776 106.082  70.358  0.00  0.00
ATOM   2503  HA  ILE B  59      90.567 106.985  69.820  0.00  0.00
ATOM   2504  CB  ILE B  59      90.846 104.769  69.569  0.00  0.00
ATOM   2505  HB  ILE B  59      91.098 103.968  70.294  0.00  0.00
ATOM   2506  CG2 ILE B  59      89.463 104.373  68.874  0.00  0.00
ATOM   2507 HG21 ILE B  59      89.574 103.385  68.366  0.00  0.00
ATOM   2508 HG22 ILE B  59      89.115 105.149  68.163  0.00  0.00
ATOM   2509 HG23 ILE B  59      88.638 104.241  69.609  0.00  0.00
ATOM   2510  CG1 ILE B  59      91.989 104.904  68.486  0.00  0.00
ATOM   2511 HG11 ILE B  59      92.122 103.911  67.997  0.00  0.00
ATOM   2512 HG12 ILE B  59      92.943 105.095  69.027  0.00  0.00
ATOM   2513  CD  ILE B  59      91.794 106.024  67.372  0.00  0.00
ATOM   2514  HD1 ILE B  59      92.645 106.011  66.670  0.00  0.00
ATOM   2515  HD2 ILE B  59      91.737 107.032  67.838  0.00  0.00
ATOM   2516  HD3 ILE B  59      90.810 105.908  66.859  0.00  0.00
ATOM   2517  C   ILE B  59      89.569 106.045  71.350  0.00  0.00
ATOM   2518  O   ILE B  59      88.660 106.815  71.184  0.00  0.00
ATOM   2519  N   GLY B  60      89.695 105.243  72.398  0.00  0.00
ATOM   2520  HN  GLY B  60      90.416 104.558  72.327  0.00  0.00
ATOM   2521  CA  GLY B  60      88.845 105.059  73.545  0.00  0.00
ATOM   2522  HA1 GLY B  60      89.343 104.314  74.152  0.00  0.00
ATOM   2523  HA2 GLY B  60      87.905 104.626  73.240  0.00  0.00
ATOM   2524  C   GLY B  60      88.512 106.233  74.314  0.00  0.00
ATOM   2525  O   GLY B  60      87.347 106.399  74.620  0.00  0.00
ATOM   2526  N   ILE B  61      89.451 107.133  74.758  0.00  0.00
ATOM   2527  HN  ILE B  61      90.432 107.104  74.573  0.00  0.00
ATOM   2528  CA  ILE B  61      89.099 108.298  75.558  0.00  0.00
ATOM   2529  HA  ILE B  61      88.206 108.032  76.108  0.00  0.00
ATOM   2530  CB  ILE B  61      90.355 108.450  76.532  0.00  0.00
ATOM   2531  HB  ILE B  61      90.512 107.512  77.103  0.00  0.00
ATOM   2532  CG2 ILE B  61      91.640 108.730  75.782  0.00  0.00
ATOM   2533 HG21 ILE B  61      91.477 109.563  75.054  0.00  0.00
ATOM   2534 HG22 ILE B  61      91.968 107.742  75.389  0.00  0.00
ATOM   2535 HG23 ILE B  61      92.489 109.046  76.423  0.00  0.00
ATOM   2536  CG1 ILE B  61      89.919 109.489  77.568  0.00  0.00
ATOM   2537 HG11 ILE B  61      88.912 109.176  77.932  0.00  0.00
ATOM   2538 HG12 ILE B  61      89.984 110.513  77.160  0.00  0.00
ATOM   2539  CD  ILE B  61      90.787 109.452  78.887  0.00  0.00
ATOM   2540  HD1 ILE B  61      91.865 109.434  78.650  0.00  0.00
ATOM   2541  HD2 ILE B  61      90.625 108.593  79.584  0.00  0.00
ATOM   2542  HD3 ILE B  61      90.491 110.383  79.411  0.00  0.00
ATOM   2543  C   ILE B  61      88.815 109.512  74.693  0.00  0.00
ATOM   2544  O   ILE B  61      87.997 110.379  75.142  0.00  0.00
ATOM   2545  N   GLY B  62      89.285 109.505  73.431  0.00  0.00
ATOM   2546  HN  GLY B  62      89.786 108.703  73.118  0.00  0.00
ATOM   2547  CA  GLY B  62      89.157 110.643  72.464  0.00  0.00
ATOM   2548  HA1 GLY B  62      88.128 110.935  72.553  0.00  0.00
ATOM   2549  HA2 GLY B  62      89.450 110.180  71.528  0.00  0.00
ATOM   2550  C   GLY B  62      89.930 111.867  72.704  0.00  0.00
ATOM   2551  O   GLY B  62      90.581 112.090  73.752  0.00  0.00
ATOM   2552  N   GLY B  63      89.929 112.779  71.760  0.00  0.00
ATOM   2553  HN  GLY B  63      89.539 112.549  70.875  0.00  0.00
ATOM   2554  CA  GLY B  63      90.462 114.088  71.963  0.00  0.00
ATOM   2555  HA1 GLY B  63      90.472 114.369  73.006  0.00  0.00
ATOM   2556  HA2 GLY B  63      89.860 114.830  71.449  0.00  0.00
ATOM   2557  C   GLY B  63      91.902 114.174  71.594  0.00  0.00
ATOM   2558  O   GLY B  63      92.465 113.406  70.879  0.00  0.00
ATOM   2559  N   GLY B  64      92.561 115.171  72.182  0.00  0.00
ATOM   2560  HN  GLY B  64      92.117 115.767  72.839  0.00  0.00
ATOM   2561  CA  GLY B  64      93.978 115.569  71.815  0.00  0.00
ATOM   2562  HA1 GLY B  64      94.686 114.754  71.728  0.00  0.00
ATOM   2563  HA2 GLY B  64      94.249 116.330  72.530  0.00  0.00
ATOM   2564  C   GLY B  64      94.247 116.357  70.568  0.00  0.00
ATOM   2565  O   GLY B  64      93.375 116.482  69.726  0.00  0.00
ATOM   2566  N   GLN B  65      95.467 116.858  70.484  0.00  0.00
ATOM   2567  HN  GLN B  65      96.195 116.647  71.141  0.00  0.00
ATOM   2568  CA  GLN B  65      95.958 117.394  69.227  0.00  0.00
ATOM   2569  HA  GLN B  65      95.248 118.128  68.886  0.00  0.00
ATOM   2570  CB  GLN B  65      97.284 118.221  69.452  0.00  0.00
ATOM   2571  HB1 GLN B  65      97.698 118.577  68.482  0.00  0.00
ATOM   2572  HB2 GLN B  65      98.007 117.536  69.961  0.00  0.00
ATOM   2573  CG  GLN B  65      97.040 119.459  70.337  0.00  0.00
ATOM   2574  HG1 GLN B  65      98.024 119.917  70.561  0.00  0.00
ATOM   2575  HG2 GLN B  65      96.584 119.018  71.251  0.00  0.00
ATOM   2576  CD  GLN B  65      96.011 120.468  69.727  0.00  0.00
ATOM   2577  OE1 GLN B  65      94.858 120.503  70.146  0.00  0.00
ATOM   2578  NE2 GLN B  65      96.425 121.213  68.647  0.00  0.00
ATOM   2579 HE21 GLN B  65      95.791 121.913  68.315  0.00  0.00
ATOM   2580 HE22 GLN B  65      97.400 121.226  68.422  0.00  0.00
ATOM   2581  C   GLN B  65      96.030 116.458  68.058  0.00  0.00
ATOM   2582  O   GLN B  65      96.414 115.326  68.277  0.00  0.00
ATOM   2583  N   THR B  66      95.704 116.861  66.825  0.00  0.00
ATOM   2584  HN  THR B  66      95.477 117.820  66.646  0.00  0.00
ATOM   2585  CA  THR B  66      95.825 116.100  65.611  0.00  0.00
ATOM   2586  HA  THR B  66      94.928 116.452  65.124  0.00  0.00
ATOM   2587  CB  THR B  66      96.989 116.600  64.808  0.00  0.00
ATOM   2588  HB  THR B  66      96.862 117.701  64.733  0.00  0.00
ATOM   2589  OG1 THR B  66      97.058 116.179  63.466  0.00  0.00
ATOM   2590  HG1 THR B  66      97.783 116.701  63.124  0.00  0.00
ATOM   2591  CG2 THR B  66      98.389 116.226  65.392  0.00  0.00
ATOM   2592 HG21 THR B  66      98.400 116.458  66.476  0.00  0.00
ATOM   2593 HG22 THR B  66      99.218 116.734  64.857  0.00  0.00
ATOM   2594 HG23 THR B  66      98.510 115.133  65.267  0.00  0.00
ATOM   2595  C   THR B  66      95.584 114.516  65.507  0.00  0.00
ATOM   2596  O   THR B  66      94.986 113.944  66.378  0.00  0.00
ATOM   2597  N   ILE B  67      95.892 113.865  64.355  0.00  0.00
ATOM   2598  HN  ILE B  67      96.407 114.331  63.640  0.00  0.00
ATOM   2599  CA  ILE B  67      95.630 112.496  64.137  0.00  0.00
ATOM   2600  HA  ILE B  67      94.764 112.249  64.735  0.00  0.00
ATOM   2601  CB  ILE B  67      95.138 112.318  62.633  0.00  0.00
ATOM   2602  HB  ILE B  67      94.389 113.099  62.402  0.00  0.00
ATOM   2603  CG2 ILE B  67      96.181 112.633  61.577  0.00  0.00
ATOM   2604 HG21 ILE B  67      96.613 113.651  61.741  0.00  0.00
ATOM   2605 HG22 ILE B  67      95.636 112.674  60.610  0.00  0.00
ATOM   2606 HG23 ILE B  67      96.964 111.850  61.507  0.00  0.00
ATOM   2607  CG1 ILE B  67      94.566 110.912  62.413  0.00  0.00
ATOM   2608 HG11 ILE B  67      93.945 110.651  63.296  0.00  0.00
ATOM   2609 HG12 ILE B  67      95.384 110.174  62.291  0.00  0.00
ATOM   2610  CD  ILE B  67      93.663 110.840  61.187  0.00  0.00
ATOM   2611  HD1 ILE B  67      93.250 109.813  61.124  0.00  0.00
ATOM   2612  HD2 ILE B  67      94.291 111.031  60.286  0.00  0.00
ATOM   2613  HD3 ILE B  67      92.829 111.575  61.260  0.00  0.00
ATOM   2614  C   ILE B  67      96.896 111.614  64.367  0.00  0.00
ATOM   2615  O   ILE B  67      98.008 112.074  64.317  0.00  0.00
ATOM   2616  N   ASP B  68      96.689 110.344  64.785  0.00  0.00
ATOM   2617  HN  ASP B  68      95.835 109.824  64.890  0.00  0.00
ATOM   2618  CA  ASP B  68      97.857 109.530  65.086  0.00  0.00
ATOM   2619  HA  ASP B  68      98.727 109.987  65.542  0.00  0.00
ATOM   2620  CB  ASP B  68      97.521 108.400  66.054  0.00  0.00
ATOM   2621  HB1 ASP B  68      98.437 107.832  66.315  0.00  0.00
ATOM   2622  HB2 ASP B  68      96.748 107.824  65.508  0.00  0.00
ATOM   2623  CG  ASP B  68      97.069 109.030  67.340  0.00  0.00
ATOM   2624  OD1 ASP B  68      95.894 108.826  67.756  0.00  0.00
ATOM   2625  OD2 ASP B  68      97.868 109.800  67.871  0.00  0.00
ATOM   2626  C   ASP B  68      98.508 108.797  63.857  0.00  0.00
ATOM   2627  O   ASP B  68      98.223 107.742  63.431  0.00  0.00
ATOM   2628  N   LEU B  69      99.523 109.477  63.324  0.00  0.00
ATOM   2629  HN  LEU B  69      99.661 110.445  63.496  0.00  0.00
ATOM   2630  CA  LEU B  69     100.274 108.936  62.158  0.00  0.00
ATOM   2631  HA  LEU B  69      99.516 108.834  61.389  0.00  0.00
ATOM   2632  CB  LEU B  69     101.256 109.947  61.636  0.00  0.00
ATOM   2633  HB1 LEU B  69     101.546 109.546  60.639  0.00  0.00
ATOM   2634  HB2 LEU B  69     102.055 110.003  62.405  0.00  0.00
ATOM   2635  CG  LEU B  69     100.717 111.366  61.434  0.00  0.00
ATOM   2636  HG  LEU B  69     100.325 111.669  62.427  0.00  0.00
ATOM   2637  CD1 LEU B  69     101.833 112.384  61.119  0.00  0.00
ATOM   2638 HD11 LEU B  69     102.474 112.481  62.021  0.00  0.00
ATOM   2639 HD12 LEU B  69     101.268 113.332  61.009  0.00  0.00
ATOM   2640 HD13 LEU B  69     102.403 112.161  60.190  0.00  0.00
ATOM   2641  CD2 LEU B  69      99.634 111.533  60.387  0.00  0.00
ATOM   2642 HD21 LEU B  69      99.992 111.688  59.343  0.00  0.00
ATOM   2643 HD22 LEU B  69      99.007 112.384  60.711  0.00  0.00
ATOM   2644 HD23 LEU B  69      99.105 110.568  60.515  0.00  0.00
ATOM   2645  C   LEU B  69     100.901 107.581  62.246  0.00  0.00
ATOM   2646  O   LEU B  69     100.818 106.836  61.207  0.00  0.00
ATOM   2647  N   ASN B  70     101.581 107.225  63.359  0.00  0.00
ATOM   2648  HN  ASN B  70     101.676 107.810  64.152  0.00  0.00
ATOM   2649  CA  ASN B  70     102.254 105.943  63.584  0.00  0.00
ATOM   2650  HA  ASN B  70     102.783 105.765  62.655  0.00  0.00
ATOM   2651  CB  ASN B  70     103.251 105.861  64.732  0.00  0.00
ATOM   2652  HB1 ASN B  70     103.870 104.948  64.859  0.00  0.00
ATOM   2653  HB2 ASN B  70     102.685 105.878  65.686  0.00  0.00
ATOM   2654  CG  ASN B  70     104.074 107.086  64.759  0.00  0.00
ATOM   2655  OD1 ASN B  70     103.686 108.093  65.364  0.00  0.00
ATOM   2656  ND2 ASN B  70     105.253 107.021  64.101  0.00  0.00
ATOM   2657 HD21 ASN B  70     105.446 106.316  63.423  0.00  0.00
ATOM   2658 HD22 ASN B  70     106.088 107.531  64.276  0.00  0.00
ATOM   2659  C   ASN B  70     101.289 104.829  63.547  0.00  0.00
ATOM   2660  O   ASN B  70     101.532 103.700  63.069  0.00  0.00
ATOM   2661  N   VAL B  71     100.108 105.021  64.143  0.00  0.00
ATOM   2662  HN  VAL B  71      99.928 105.906  64.565  0.00  0.00
ATOM   2663  CA  VAL B  71      99.027 104.001  64.196  0.00  0.00
ATOM   2664  HA  VAL B  71      99.400 103.049  64.531  0.00  0.00
ATOM   2665  CB  VAL B  71      97.908 104.545  65.212  0.00  0.00
ATOM   2666  HB  VAL B  71      97.641 105.614  65.061  0.00  0.00
ATOM   2667  CG1 VAL B  71      96.630 103.810  65.013  0.00  0.00
ATOM   2668 HG11 VAL B  71      96.866 102.719  64.965  0.00  0.00
ATOM   2669 HG12 VAL B  71      96.188 104.177  64.064  0.00  0.00
ATOM   2670 HG13 VAL B  71      95.914 104.140  65.793  0.00  0.00
ATOM   2671  CG2 VAL B  71      98.425 104.368  66.594  0.00  0.00
ATOM   2672 HG21 VAL B  71      99.402 104.883  66.556  0.00  0.00
ATOM   2673 HG22 VAL B  71      98.497 103.277  66.800  0.00  0.00
ATOM   2674 HG23 VAL B  71      97.707 104.923  67.239  0.00  0.00
ATOM   2675  C   VAL B  71      98.521 103.691  62.896  0.00  0.00
ATOM   2676  O   VAL B  71      98.274 102.520  62.552  0.00  0.00
ATOM   2677  N   LEU B  72      98.237 104.742  62.086  0.00  0.00
ATOM   2678  HN  LEU B  72      98.420 105.635  62.489  0.00  0.00
ATOM   2679  CA  LEU B  72      97.860 104.693  60.636  0.00  0.00
ATOM   2680  HA  LEU B  72      96.943 104.126  60.604  0.00  0.00
ATOM   2681  CB  LEU B  72      97.561 106.097  60.058  0.00  0.00
ATOM   2682  HB1 LEU B  72      97.532 106.133  58.947  0.00  0.00
ATOM   2683  HB2 LEU B  72      98.365 106.779  60.400  0.00  0.00
ATOM   2684  CG  LEU B  72      96.260 106.672  60.567  0.00  0.00
ATOM   2685  HG  LEU B  72      96.302 106.766  61.674  0.00  0.00
ATOM   2686  CD1 LEU B  72      96.268 108.174  60.148  0.00  0.00
ATOM   2687 HD11 LEU B  72      97.187 108.677  60.502  0.00  0.00
ATOM   2688 HD12 LEU B  72      95.336 108.619  60.561  0.00  0.00
ATOM   2689 HD13 LEU B  72      96.301 108.288  59.043  0.00  0.00
ATOM   2690  CD2 LEU B  72      94.994 106.003  60.096  0.00  0.00
ATOM   2691 HD21 LEU B  72      94.762 106.265  59.034  0.00  0.00
ATOM   2692 HD22 LEU B  72      94.119 106.261  60.712  0.00  0.00
ATOM   2693 HD23 LEU B  72      95.031 104.900  60.243  0.00  0.00
ATOM   2694  C   LEU B  72      98.901 103.888  59.820  0.00  0.00
ATOM   2695  O   LEU B  72      98.622 102.857  59.173  0.00  0.00
ATOM   2696  N   LEU B  73     100.178 104.281  60.007  0.00  0.00
ATOM   2697  HN  LEU B  73     100.309 105.010  60.666  0.00  0.00
ATOM   2698  CA  LEU B  73     101.344 103.617  59.394  0.00  0.00
ATOM   2699  HA  LEU B  73     101.248 103.745  58.322  0.00  0.00
ATOM   2700  CB  LEU B  73     102.659 104.299  59.893  0.00  0.00
ATOM   2701  HB1 LEU B  73     102.648 104.180  60.997  0.00  0.00
ATOM   2702  HB2 LEU B  73     102.453 105.350  59.592  0.00  0.00
ATOM   2703  CG  LEU B  73     104.025 103.775  59.382  0.00  0.00
ATOM   2704  HG  LEU B  73     104.159 102.730  59.715  0.00  0.00
ATOM   2705  CD1 LEU B  73     104.096 103.714  57.860  0.00  0.00
ATOM   2706 HD11 LEU B  73     103.264 103.161  57.365  0.00  0.00
ATOM   2707 HD12 LEU B  73     105.092 103.301  57.595  0.00  0.00
ATOM   2708 HD13 LEU B  73     104.010 104.741  57.436  0.00  0.00
ATOM   2709  CD2 LEU B  73     105.116 104.707  59.830  0.00  0.00
ATOM   2710 HD21 LEU B  73     105.081 105.076  60.882  0.00  0.00
ATOM   2711 HD22 LEU B  73     104.964 105.667  59.299  0.00  0.00
ATOM   2712 HD23 LEU B  73     106.151 104.440  59.530  0.00  0.00
ATOM   2713  C   LEU B  73     101.459 102.109  59.860  0.00  0.00
ATOM   2714  O   LEU B  73     101.625 101.242  59.047  0.00  0.00
ATOM   2715  N   SER B  74     101.315 101.836  61.141  0.00  0.00
ATOM   2716  HN  SER B  74     100.982 102.509  61.793  0.00  0.00
ATOM   2717  CA  SER B  74     101.548 100.479  61.630  0.00  0.00
ATOM   2718  HA  SER B  74     102.470 100.068  61.237  0.00  0.00
ATOM   2719  CB  SER B  74     101.567 100.410  63.253  0.00  0.00
ATOM   2720  HB1 SER B  74     100.641 100.717  63.779  0.00  0.00
ATOM   2721  HB2 SER B  74     102.367 101.119  63.554  0.00  0.00
ATOM   2722  OG  SER B  74     101.912  99.115  63.657  0.00  0.00
ATOM   2723  HG1 SER B  74     102.858  98.943  63.637  0.00  0.00
ATOM   2724  C   SER B  74     100.564  99.423  61.152  0.00  0.00
ATOM   2725  O   SER B  74     100.920  98.277  60.842  0.00  0.00
ATOM   2726  N   ALA B  75      99.262  99.855  61.024  0.00  0.00
ATOM   2727  HN  ALA B  75      99.058 100.792  61.316  0.00  0.00
ATOM   2728  CA  ALA B  75      98.160  99.121  60.551  0.00  0.00
ATOM   2729  HA  ALA B  75      98.166  98.186  61.085  0.00  0.00
ATOM   2730  CB  ALA B  75      96.877  99.929  60.923  0.00  0.00
ATOM   2731  HB1 ALA B  75      95.942  99.404  60.640  0.00  0.00
ATOM   2732  HB2 ALA B  75      96.932 100.892  60.367  0.00  0.00
ATOM   2733  HB3 ALA B  75      96.919 100.023  62.030  0.00  0.00
ATOM   2734  C   ALA B  75      98.192  98.848  59.006  0.00  0.00
ATOM   2735  O   ALA B  75      97.774  97.769  58.574  0.00  0.00
ATOM   2736  N   ALA B  76      98.683  99.850  58.197  0.00  0.00
ATOM   2737  HN  ALA B  76      98.958 100.732  58.568  0.00  0.00
ATOM   2738  CA  ALA B  76      99.081  99.703  56.810  0.00  0.00
ATOM   2739  HA  ALA B  76      98.172  99.278  56.394  0.00  0.00
ATOM   2740  CB  ALA B  76      99.519 101.009  56.155  0.00  0.00
ATOM   2741  HB1 ALA B  76      98.613 101.654  56.072  0.00  0.00
ATOM   2742  HB2 ALA B  76      99.868 100.878  55.109  0.00  0.00
ATOM   2743  HB3 ALA B  76     100.251 101.532  56.803  0.00  0.00
ATOM   2744  C   ALA B  76     100.187  98.652  56.718  0.00  0.00
ATOM   2745  O   ALA B  76      99.974  97.690  55.958  0.00  0.00
ATOM   2746  N   ILE B  77     101.245  98.762  57.549  0.00  0.00
ATOM   2747  HN  ILE B  77     101.432  99.545  58.125  0.00  0.00
ATOM   2748  CA  ILE B  77     102.342  97.826  57.595  0.00  0.00
ATOM   2749  HA  ILE B  77     102.622  97.737  56.559  0.00  0.00
ATOM   2750  CB  ILE B  77     103.620  98.316  58.270  0.00  0.00
ATOM   2751  HB  ILE B  77     103.423  98.608  59.319  0.00  0.00
ATOM   2752  CG2 ILE B  77     104.593  97.141  58.466  0.00  0.00
ATOM   2753 HG21 ILE B  77     105.496  97.412  59.056  0.00  0.00
ATOM   2754 HG22 ILE B  77     104.911  96.744  57.477  0.00  0.00
ATOM   2755 HG23 ILE B  77     104.193  96.272  59.038  0.00  0.00
ATOM   2756  CG1 ILE B  77     104.165  99.548  57.574  0.00  0.00
ATOM   2757 HG11 ILE B  77     103.530 100.455  57.588  0.00  0.00
ATOM   2758 HG12 ILE B  77     104.335  99.416  56.483  0.00  0.00
ATOM   2759  CD  ILE B  77     105.457 100.054  58.269  0.00  0.00
ATOM   2760  HD1 ILE B  77     106.258  99.294  58.198  0.00  0.00
ATOM   2761  HD2 ILE B  77     105.319 100.162  59.361  0.00  0.00
ATOM   2762  HD3 ILE B  77     105.915 100.932  57.765  0.00  0.00
ATOM   2763  C   ILE B  77     101.918  96.395  57.982  0.00  0.00
ATOM   2764  O   ILE B  77     102.270  95.439  57.317  0.00  0.00
ATOM   2765  N   ASN B  78     100.902  96.244  58.923  0.00  0.00
ATOM   2766  HN  ASN B  78     100.564  97.041  59.411  0.00  0.00
ATOM   2767  CA  ASN B  78     100.291  94.979  59.171  0.00  0.00
ATOM   2768  HA  ASN B  78     101.035  94.210  59.312  0.00  0.00
ATOM   2769  CB  ASN B  78      99.346  95.177  60.351  0.00  0.00
ATOM   2770  HB1 ASN B  78      98.416  94.577  60.200  0.00  0.00
ATOM   2771  HB2 ASN B  78      98.971  96.204  60.504  0.00  0.00
ATOM   2772  CG  ASN B  78     100.156  94.661  61.584  0.00  0.00
ATOM   2773  OD1 ASN B  78     101.202  93.987  61.474  0.00  0.00
ATOM   2774  ND2 ASN B  78      99.679  94.937  62.780  0.00  0.00
ATOM   2775 HD21 ASN B  78     100.213  94.656  63.574  0.00  0.00
ATOM   2776 HD22 ASN B  78      98.851  95.468  62.948  0.00  0.00
ATOM   2777  C   ASN B  78      99.407  94.526  57.994  0.00  0.00
ATOM   2778  O   ASN B  78      99.362  93.323  57.646  0.00  0.00
ATOM   2779  N   PHE B  79      98.600  95.397  57.342  0.00  0.00
ATOM   2780  HN  PHE B  79      98.506  96.327  57.691  0.00  0.00
ATOM   2781  CA  PHE B  79      97.773  94.952  56.224  0.00  0.00
ATOM   2782  HA  PHE B  79      97.186  94.105  56.551  0.00  0.00
ATOM   2783  CB  PHE B  79      96.813  96.129  55.718  0.00  0.00
ATOM   2784  HB1 PHE B  79      97.527  96.958  55.499  0.00  0.00
ATOM   2785  HB2 PHE B  79      96.137  96.380  56.559  0.00  0.00
ATOM   2786  CG  PHE B  79      95.973  95.731  54.569  0.00  0.00
ATOM   2787  CD1 PHE B  79      94.998  94.749  54.739  0.00  0.00
ATOM   2788  HD1 PHE B  79      95.022  94.174  55.654  0.00  0.00
ATOM   2789  CE1 PHE B  79      93.939  94.573  53.830  0.00  0.00
ATOM   2790  HE1 PHE B  79      93.194  93.802  53.959  0.00  0.00
ATOM   2791  CZ  PHE B  79      93.980  95.298  52.589  0.00  0.00
ATOM   2792  HZ  PHE B  79      93.276  95.152  51.781  0.00  0.00
ATOM   2793  CD2 PHE B  79      95.892  96.479  53.391  0.00  0.00
ATOM   2794  HD2 PHE B  79      96.589  97.301  53.272  0.00  0.00
ATOM   2795  CE2 PHE B  79      94.998  96.206  52.370  0.00  0.00
ATOM   2796  HE2 PHE B  79      95.156  96.818  51.490  0.00  0.00
ATOM   2797  C   PHE B  79      98.633  94.452  55.044  0.00  0.00
ATOM   2798  O   PHE B  79      98.328  93.405  54.458  0.00  0.00
ATOM   2799  N   PHE B  80      99.651  95.135  54.620  0.00  0.00
ATOM   2800  HN  PHE B  80      99.790  96.071  54.943  0.00  0.00
ATOM   2801  CA  PHE B  80     100.564  94.653  53.639  0.00  0.00
ATOM   2802  HA  PHE B  80      99.873  94.346  52.874  0.00  0.00
ATOM   2803  CB  PHE B  80     101.578  95.769  53.184  0.00  0.00
ATOM   2804  HB1 PHE B  80     102.172  95.366  52.329  0.00  0.00
ATOM   2805  HB2 PHE B  80     102.237  96.003  54.042  0.00  0.00
ATOM   2806  CG  PHE B  80     100.926  97.014  52.789  0.00  0.00
ATOM   2807  CD1 PHE B  80     101.412  98.244  53.235  0.00  0.00
ATOM   2808  HD1 PHE B  80     102.135  98.285  54.046  0.00  0.00
ATOM   2809  CE1 PHE B  80     100.789  99.413  52.791  0.00  0.00
ATOM   2810  HE1 PHE B  80     101.058 100.400  53.129  0.00  0.00
ATOM   2811  CZ  PHE B  80      99.786  99.405  51.806  0.00  0.00
ATOM   2812  HZ  PHE B  80      99.276 100.201  51.269  0.00  0.00
ATOM   2813  CD2 PHE B  80      99.915  96.948  51.775  0.00  0.00
ATOM   2814  HD2 PHE B  80      99.671  95.976  51.366  0.00  0.00
ATOM   2815  CE2 PHE B  80      99.377  98.127  51.329  0.00  0.00
ATOM   2816  HE2 PHE B  80      98.623  98.161  50.547  0.00  0.00
ATOM   2817  C   PHE B  80     101.312  93.289  53.924  0.00  0.00
ATOM   2818  O   PHE B  80     101.352  92.391  53.056  0.00  0.00
ATOM   2819  N   LEU B  81     101.762  93.108  55.208  0.00  0.00
ATOM   2820  HN  LEU B  81     101.802  93.736  55.972  0.00  0.00
ATOM   2821  CA  LEU B  81     102.250  91.751  55.611  0.00  0.00
ATOM   2822  HA  LEU B  81     103.006  91.294  54.983  0.00  0.00
ATOM   2823  CB  LEU B  81     102.775  91.763  57.108  0.00  0.00
ATOM   2824  HB1 LEU B  81     102.839  90.740  57.543  0.00  0.00
ATOM   2825  HB2 LEU B  81     102.105  92.296  57.822  0.00  0.00
ATOM   2826  CG  LEU B  81     104.247  92.307  57.277  0.00  0.00
ATOM   2827  HG  LEU B  81     104.437  93.280  56.777  0.00  0.00
ATOM   2828  CD1 LEU B  81     104.619  92.414  58.776  0.00  0.00
ATOM   2829 HD11 LEU B  81     104.513  91.354  59.095  0.00  0.00
ATOM   2830 HD12 LEU B  81     104.026  93.111  59.393  0.00  0.00
ATOM   2831 HD13 LEU B  81     105.671  92.716  58.971  0.00  0.00
ATOM   2832  CD2 LEU B  81     105.285  91.383  56.593  0.00  0.00
ATOM   2833 HD21 LEU B  81     106.255  91.921  56.615  0.00  0.00
ATOM   2834 HD22 LEU B  81     105.028  91.257  55.522  0.00  0.00
ATOM   2835 HD23 LEU B  81     105.430  90.430  57.154  0.00  0.00
ATOM   2836  C   LEU B  81     101.121  90.753  55.575  0.00  0.00
ATOM   2837  O   LEU B  81     101.355  89.645  55.137  0.00  0.00
ATOM   2838  N   ILE B  82      99.907  91.066  56.048  0.00  0.00
ATOM   2839  HN  ILE B  82      99.663  91.950  56.442  0.00  0.00
ATOM   2840  CA  ILE B  82      98.734  90.140  55.982  0.00  0.00
ATOM   2841  HA  ILE B  82      98.873  89.244  56.592  0.00  0.00
ATOM   2842  CB  ILE B  82      97.443  90.839  56.597  0.00  0.00
ATOM   2843  HB  ILE B  82      97.422  91.867  56.191  0.00  0.00
ATOM   2844  CG2 ILE B  82      96.103  90.109  56.020  0.00  0.00
ATOM   2845 HG21 ILE B  82      96.012  90.373  54.945  0.00  0.00
ATOM   2846 HG22 ILE B  82      95.138  90.563  56.333  0.00  0.00
ATOM   2847 HG23 ILE B  82      96.137  89.003  56.067  0.00  0.00
ATOM   2848  CG1 ILE B  82      97.530  90.761  58.068  0.00  0.00
ATOM   2849 HG11 ILE B  82      98.533  91.033  58.436  0.00  0.00
ATOM   2850 HG12 ILE B  82      97.430  89.710  58.408  0.00  0.00
ATOM   2851  CD  ILE B  82      96.617  91.797  58.645  0.00  0.00
ATOM   2852  HD1 ILE B  82      97.119  92.792  58.687  0.00  0.00
ATOM   2853  HD2 ILE B  82      96.507  91.666  59.742  0.00  0.00
ATOM   2854  HD3 ILE B  82      95.584  91.813  58.231  0.00  0.00
ATOM   2855  C   ILE B  82      98.423  89.722  54.579  0.00  0.00
ATOM   2856  O   ILE B  82      98.292  88.504  54.354  0.00  0.00
ATOM   2857  N   ALA B  83      98.389  90.608  53.597  0.00  0.00
ATOM   2858  HN  ALA B  83      98.567  91.560  53.829  0.00  0.00
ATOM   2859  CA  ALA B  83      98.230  90.285  52.159  0.00  0.00
ATOM   2860  HA  ALA B  83      97.305  89.757  51.975  0.00  0.00
ATOM   2861  CB  ALA B  83      98.031  91.672  51.498  0.00  0.00
ATOM   2862  HB1 ALA B  83      97.876  91.628  50.392  0.00  0.00
ATOM   2863  HB2 ALA B  83      98.987  92.224  51.629  0.00  0.00
ATOM   2864  HB3 ALA B  83      97.136  92.165  51.928  0.00  0.00
ATOM   2865  C   ALA B  83      99.384  89.509  51.669  0.00  0.00
ATOM   2866  O   ALA B  83      99.228  88.505  50.968  0.00  0.00
ATOM   2867  N   PHE B  84     100.626  89.872  51.998  0.00  0.00
ATOM   2868  HN  PHE B  84     100.796  90.619  52.625  0.00  0.00
ATOM   2869  CA  PHE B  84     101.786  89.167  51.516  0.00  0.00
ATOM   2870  HA  PHE B  84     101.668  89.186  50.438  0.00  0.00
ATOM   2871  CB  PHE B  84     103.133  89.874  51.974  0.00  0.00
ATOM   2872  HB1 PHE B  84     103.058  89.868  53.077  0.00  0.00
ATOM   2873  HB2 PHE B  84     103.132  90.927  51.627  0.00  0.00
ATOM   2874  CG  PHE B  84     104.502  89.224  51.555  0.00  0.00
ATOM   2875  CD1 PHE B  84     104.721  88.378  50.450  0.00  0.00
ATOM   2876  HD1 PHE B  84     103.951  88.212  49.724  0.00  0.00
ATOM   2877  CE1 PHE B  84     105.994  87.912  50.150  0.00  0.00
ATOM   2878  HE1 PHE B  84     106.224  87.223  49.351  0.00  0.00
ATOM   2879  CZ  PHE B  84     107.003  88.104  51.110  0.00  0.00
ATOM   2880  HZ  PHE B  84     107.976  87.676  50.946  0.00  0.00
ATOM   2881  CD2 PHE B  84     105.577  89.615  52.418  0.00  0.00
ATOM   2882  HD2 PHE B  84     105.371  90.286  53.247  0.00  0.00
ATOM   2883  CE2 PHE B  84     106.819  88.947  52.183  0.00  0.00
ATOM   2884  HE2 PHE B  84     107.645  89.055  52.870  0.00  0.00
ATOM   2885  C   PHE B  84     101.920  87.716  51.860  0.00  0.00
ATOM   2886  O   PHE B  84     102.109  86.928  50.954  0.00  0.00
ATOM   2887  N   ALA B  85     101.633  87.375  53.096  0.00  0.00
ATOM   2888  HN  ALA B  85     101.385  88.009  53.817  0.00  0.00
ATOM   2889  CA  ALA B  85     101.503  86.009  53.545  0.00  0.00
ATOM   2890  HA  ALA B  85     102.475  85.580  53.371  0.00  0.00
ATOM   2891  CB  ALA B  85     101.271  86.043  55.061  0.00  0.00
ATOM   2892  HB1 ALA B  85     101.113  85.014  55.451  0.00  0.00
ATOM   2893  HB2 ALA B  85     100.365  86.604  55.370  0.00  0.00
ATOM   2894  HB3 ALA B  85     102.110  86.590  55.546  0.00  0.00
ATOM   2895  C   ALA B  85     100.407  85.218  52.772  0.00  0.00
ATOM   2896  O   ALA B  85     100.673  84.103  52.444  0.00  0.00
ATOM   2897  N   VAL B  86      99.225  85.836  52.647  0.00  0.00
ATOM   2898  HN  VAL B  86      99.108  86.735  53.057  0.00  0.00
ATOM   2899  CA  VAL B  86      98.104  85.143  51.923  0.00  0.00
ATOM   2900  HA  VAL B  86      97.928  84.155  52.333  0.00  0.00
ATOM   2901  CB  VAL B  86      96.831  86.046  52.022  0.00  0.00
ATOM   2902  HB  VAL B  86      97.154  87.105  52.047  0.00  0.00
ATOM   2903  CG1 VAL B  86      95.858  85.804  50.872  0.00  0.00
ATOM   2904 HG11 VAL B  86      95.601  84.750  50.666  0.00  0.00
ATOM   2905 HG12 VAL B  86      96.201  86.280  49.921  0.00  0.00
ATOM   2906 HG13 VAL B  86      94.873  86.314  50.965  0.00  0.00
ATOM   2907  CG2 VAL B  86      96.158  85.796  53.367  0.00  0.00
ATOM   2908 HG21 VAL B  86      95.612  84.825  53.355  0.00  0.00
ATOM   2909 HG22 VAL B  86      95.422  86.589  53.595  0.00  0.00
ATOM   2910 HG23 VAL B  86      96.916  85.735  54.179  0.00  0.00
ATOM   2911  C   VAL B  86      98.453  84.755  50.533  0.00  0.00
ATOM   2912  O   VAL B  86      98.190  83.597  50.179  0.00  0.00
ATOM   2913  N   TYR B  87      99.147  85.676  49.751  0.00  0.00
ATOM   2914  HN  TYR B  87      99.308  86.607  50.063  0.00  0.00
ATOM   2915  CA  TYR B  87      99.494  85.317  48.410  0.00  0.00
ATOM   2916  HA  TYR B  87      98.610  84.859  47.994  0.00  0.00
ATOM   2917  CB  TYR B  87      99.963  86.648  47.734  0.00  0.00
ATOM   2918  HB1 TYR B  87     100.924  86.945  48.202  0.00  0.00
ATOM   2919  HB2 TYR B  87      99.265  87.506  47.830  0.00  0.00
ATOM   2920  CG  TYR B  87     100.292  86.364  46.342  0.00  0.00
ATOM   2921  CD1 TYR B  87      99.347  86.365  45.416  0.00  0.00
ATOM   2922  HD1 TYR B  87      98.315  86.539  45.678  0.00  0.00
ATOM   2923  CE1 TYR B  87      99.569  86.204  44.043  0.00  0.00
ATOM   2924  HE1 TYR B  87      98.722  86.279  43.372  0.00  0.00
ATOM   2925  CZ  TYR B  87     100.884  86.019  43.664  0.00  0.00
ATOM   2926  OH  TYR B  87     101.300  85.959  42.274  0.00  0.00
ATOM   2927  HH  TYR B  87     100.481  85.843  41.788  0.00  0.00
ATOM   2928  CD2 TYR B  87     101.645  86.276  45.949  0.00  0.00
ATOM   2929  HD2 TYR B  87     102.410  86.142  46.704  0.00  0.00
ATOM   2930  CE2 TYR B  87     101.926  86.222  44.573  0.00  0.00
ATOM   2931  HE2 TYR B  87     102.943  86.094  44.230  0.00  0.00
ATOM   2932  C   TYR B  87     100.619  84.289  48.328  0.00  0.00
ATOM   2933  O   TYR B  87     100.530  83.307  47.585  0.00  0.00
ATOM   2934  N   PHE B  88     101.649  84.495  49.107  0.00  0.00
ATOM   2935  HN  PHE B  88     101.667  85.322  49.676  0.00  0.00
ATOM   2936  CA  PHE B  88     102.834  83.573  49.310  0.00  0.00
ATOM   2937  HA  PHE B  88     103.444  83.562  48.414  0.00  0.00
ATOM   2938  CB  PHE B  88     103.795  84.319  50.417  0.00  0.00
ATOM   2939  HB1 PHE B  88     103.277  84.592  51.364  0.00  0.00
ATOM   2940  HB2 PHE B  88     104.108  85.302  50.014  0.00  0.00
ATOM   2941  CG  PHE B  88     105.047  83.595  50.784  0.00  0.00
ATOM   2942  CD1 PHE B  88     105.542  83.811  52.057  0.00  0.00
ATOM   2943  HD1 PHE B  88     105.037  84.394  52.805  0.00  0.00
ATOM   2944  CE1 PHE B  88     106.753  83.132  52.454  0.00  0.00
ATOM   2945  HE1 PHE B  88     107.091  83.231  53.473  0.00  0.00
ATOM   2946  CZ  PHE B  88     107.441  82.332  51.506  0.00  0.00
ATOM   2947  HZ  PHE B  88     108.381  81.828  51.625  0.00  0.00
ATOM   2948  CD2 PHE B  88     105.725  82.829  49.866  0.00  0.00
ATOM   2949  HD2 PHE B  88     105.280  82.626  48.912  0.00  0.00
ATOM   2950  CE2 PHE B  88     106.930  82.192  50.242  0.00  0.00
ATOM   2951  HE2 PHE B  88     107.516  81.648  49.520  0.00  0.00
ATOM   2952  C   PHE B  88     102.497  82.089  49.747  0.00  0.00
ATOM   2953  O   PHE B  88     103.032  81.089  49.308  0.00  0.00
ATOM   2954  N   LEU B  89     101.550  81.913  50.766  0.00  0.00
ATOM   2955  HN  LEU B  89     101.151  82.681  51.257  0.00  0.00
ATOM   2956  CA  LEU B  89     101.290  80.656  51.375  0.00  0.00
ATOM   2957  HA  LEU B  89     102.001  79.928  51.025  0.00  0.00
ATOM   2958  CB  LEU B  89     101.370  80.714  52.923  0.00  0.00
ATOM   2959  HB1 LEU B  89     101.161  79.701  53.324  0.00  0.00
ATOM   2960  HB2 LEU B  89     100.521  81.346  53.269  0.00  0.00
ATOM   2961  CG  LEU B  89     102.703  81.209  53.527  0.00  0.00
ATOM   2962  HG  LEU B  89     102.875  82.255  53.195  0.00  0.00
ATOM   2963  CD1 LEU B  89     102.675  81.178  55.149  0.00  0.00
ATOM   2964 HD11 LEU B  89     103.696  81.471  55.466  0.00  0.00
ATOM   2965 HD12 LEU B  89     102.428  80.197  55.611  0.00  0.00
ATOM   2966 HD13 LEU B  89     101.935  81.916  55.519  0.00  0.00
ATOM   2967  CD2 LEU B  89     103.899  80.356  52.907  0.00  0.00
ATOM   2968 HD21 LEU B  89     103.946  80.665  51.838  0.00  0.00
ATOM   2969 HD22 LEU B  89     103.625  79.293  53.062  0.00  0.00
ATOM   2970 HD23 LEU B  89     104.844  80.616  53.417  0.00  0.00
ATOM   2971  C   LEU B  89      99.986  80.035  51.014  0.00  0.00
ATOM   2972  O   LEU B  89      99.675  78.939  51.470  0.00  0.00
ATOM   2973  N   VAL B  90      99.109  80.672  50.160  0.00  0.00
ATOM   2974  HN  VAL B  90      99.229  81.636  49.932  0.00  0.00
ATOM   2975  CA  VAL B  90      97.897  80.055  49.776  0.00  0.00
ATOM   2976  HA  VAL B  90      97.845  79.015  50.084  0.00  0.00
ATOM   2977  CB  VAL B  90      96.678  80.782  50.299  0.00  0.00
ATOM   2978  HB  VAL B  90      96.515  81.808  49.897  0.00  0.00
ATOM   2979  CG1 VAL B  90      95.458  79.879  49.943  0.00  0.00
ATOM   2980 HG11 VAL B  90      94.594  80.217  50.567  0.00  0.00
ATOM   2981 HG12 VAL B  90      95.793  78.880  50.270  0.00  0.00
ATOM   2982 HG13 VAL B  90      95.220  79.876  48.858  0.00  0.00
ATOM   2983  CG2 VAL B  90      96.822  80.955  51.842  0.00  0.00
ATOM   2984 HG21 VAL B  90      97.440  81.853  52.023  0.00  0.00
ATOM   2985 HG22 VAL B  90      97.199  79.991  52.257  0.00  0.00
ATOM   2986 HG23 VAL B  90      95.838  81.026  52.356  0.00  0.00
ATOM   2987  C   VAL B  90      97.769  79.983  48.230  0.00  0.00
ATOM   2988  O   VAL B  90      97.675  78.947  47.609  0.00  0.00
ATOM   2989  N   VAL B  91      97.690  81.150  47.622  0.00  0.00
ATOM   2990  HN  VAL B  91      97.807  81.926  48.240  0.00  0.00
ATOM   2991  CA  VAL B  91      97.643  81.425  46.145  0.00  0.00
ATOM   2992  HA  VAL B  91      96.758  81.030  45.678  0.00  0.00
ATOM   2993  CB  VAL B  91      97.580  82.917  45.699  0.00  0.00
ATOM   2994  HB  VAL B  91      98.433  83.416  46.215  0.00  0.00
ATOM   2995  CG1 VAL B  91      97.740  83.180  44.157  0.00  0.00
ATOM   2996 HG11 VAL B  91      97.389  84.208  43.929  0.00  0.00
ATOM   2997 HG12 VAL B  91      97.113  82.646  43.406  0.00  0.00
ATOM   2998 HG13 VAL B  91      98.772  83.088  43.753  0.00  0.00
ATOM   2999  CG2 VAL B  91      96.210  83.486  46.009  0.00  0.00
ATOM   3000 HG21 VAL B  91      96.089  84.517  45.596  0.00  0.00
ATOM   3001 HG22 VAL B  91      96.166  83.406  47.113  0.00  0.00
ATOM   3002 HG23 VAL B  91      95.429  82.917  45.473  0.00  0.00
ATOM   3003  C   VAL B  91      98.858  80.742  45.421  0.00  0.00
ATOM   3004  O   VAL B  91      98.606  79.958  44.517  0.00  0.00
ATOM   3005  N   LEU B  92     100.124  81.039  45.812  0.00  0.00
ATOM   3006  HN  LEU B  92     100.119  81.724  46.535  0.00  0.00
ATOM   3007  CA  LEU B  92     101.347  80.496  45.204  0.00  0.00
ATOM   3008  HA  LEU B  92     101.269  80.712  44.140  0.00  0.00
ATOM   3009  CB  LEU B  92     102.699  81.128  45.814  0.00  0.00
ATOM   3010  HB1 LEU B  92     103.597  80.524  45.536  0.00  0.00
ATOM   3011  HB2 LEU B  92     102.646  81.118  46.916  0.00  0.00
ATOM   3012  CG  LEU B  92     103.052  82.550  45.408  0.00  0.00
ATOM   3013  HG  LEU B  92     102.348  83.205  45.970  0.00  0.00
ATOM   3014  CD1 LEU B  92     104.424  82.967  45.813  0.00  0.00
ATOM   3015 HD11 LEU B  92     104.502  84.054  45.603  0.00  0.00
ATOM   3016 HD12 LEU B  92     105.153  82.490  45.126  0.00  0.00
ATOM   3017 HD13 LEU B  92     104.602  82.684  46.866  0.00  0.00
ATOM   3018  CD2 LEU B  92     102.888  82.789  43.905  0.00  0.00
ATOM   3019 HD21 LEU B  92     101.861  82.586  43.526  0.00  0.00
ATOM   3020 HD22 LEU B  92     103.609  82.158  43.333  0.00  0.00
ATOM   3021 HD23 LEU B  92     103.265  83.821  43.739  0.00  0.00
ATOM   3022  C   LEU B  92     101.478  78.946  45.290  0.00  0.00
ATOM   3023  O   LEU B  92     101.589  78.399  44.151  0.00  0.00
ATOM   3024  N   PRO B  93     101.318  78.282  46.402  0.00  0.00
ATOM   3025  CD  PRO B  93     101.260  78.748  47.812  0.00  0.00
ATOM   3026  HD1 PRO B  93     100.458  79.490  48.034  0.00  0.00
ATOM   3027  HD2 PRO B  93     102.251  79.117  48.138  0.00  0.00
ATOM   3028  CA  PRO B  93     101.404  76.773  46.328  0.00  0.00
ATOM   3029  HA  PRO B  93     102.278  76.481  45.763  0.00  0.00
ATOM   3030  CB  PRO B  93     101.540  76.288  47.798  0.00  0.00
ATOM   3031  HB1 PRO B  93     102.611  76.274  48.081  0.00  0.00
ATOM   3032  HB2 PRO B  93     101.110  75.272  47.965  0.00  0.00
ATOM   3033  CG  PRO B  93     100.860  77.457  48.586  0.00  0.00
ATOM   3034  HG1 PRO B  93      99.787  77.209  48.400  0.00  0.00
ATOM   3035  HG2 PRO B  93     101.070  77.328  49.675  0.00  0.00
ATOM   3036  C   PRO B  93     100.247  76.083  45.585  0.00  0.00
ATOM   3037  O   PRO B  93     100.339  74.891  45.313  0.00  0.00
ATOM   3038  N   TYR B  94      99.040  76.782  45.408  0.00  0.00
ATOM   3039  HN  TYR B  94      99.007  77.726  45.735  0.00  0.00
ATOM   3040  CA  TYR B  94      97.965  76.376  44.505  0.00  0.00
ATOM   3041  HA  TYR B  94      97.782  75.332  44.696  0.00  0.00
ATOM   3042  CB  TYR B  94      96.718  77.262  44.954  0.00  0.00
ATOM   3043  HB1 TYR B  94      97.037  78.314  45.069  0.00  0.00
ATOM   3044  HB2 TYR B  94      96.395  76.989  45.980  0.00  0.00
ATOM   3045  CG  TYR B  94      95.554  77.307  44.032  0.00  0.00
ATOM   3046  CD1 TYR B  94      95.199  78.431  43.292  0.00  0.00
ATOM   3047  HD1 TYR B  94      95.861  79.274  43.334  0.00  0.00
ATOM   3048  CE1 TYR B  94      94.155  78.549  42.415  0.00  0.00
ATOM   3049  HE1 TYR B  94      93.977  79.411  41.787  0.00  0.00
ATOM   3050  CZ  TYR B  94      93.233  77.474  42.296  0.00  0.00
ATOM   3051  OH  TYR B  94      92.089  77.368  41.477  0.00  0.00
ATOM   3052  HH  TYR B  94      92.143  78.072  40.828  0.00  0.00
ATOM   3053  CD2 TYR B  94      94.741  76.178  43.772  0.00  0.00
ATOM   3054  HD2 TYR B  94      94.962  75.195  44.161  0.00  0.00
ATOM   3055  CE2 TYR B  94      93.511  76.350  43.098  0.00  0.00
ATOM   3056  HE2 TYR B  94      92.816  75.530  43.007  0.00  0.00
ATOM   3057  C   TYR B  94      98.306  76.398  43.045  0.00  0.00
ATOM   3058  O   TYR B  94      98.071  75.490  42.243  0.00  0.00
ATOM   3059  N   ASN B  95      98.927  77.547  42.659  0.00  0.00
ATOM   3060  HN  ASN B  95      99.045  78.358  43.226  0.00  0.00
ATOM   3061  CA  ASN B  95      99.430  77.792  41.339  0.00  0.00
ATOM   3062  HA  ASN B  95      98.676  77.776  40.568  0.00  0.00
ATOM   3063  CB  ASN B  95     100.027  79.249  41.167  0.00  0.00
ATOM   3064  HB1 ASN B  95     100.426  79.295  40.135  0.00  0.00
ATOM   3065  HB2 ASN B  95     100.857  79.507  41.859  0.00  0.00
ATOM   3066  CG  ASN B  95      98.912  80.224  41.381  0.00  0.00
ATOM   3067  OD1 ASN B  95      97.719  79.921  41.269  0.00  0.00
ATOM   3068  ND2 ASN B  95      99.339  81.460  41.798  0.00  0.00
ATOM   3069 HD21 ASN B  95     100.321  81.575  41.991  0.00  0.00
ATOM   3070 HD22 ASN B  95      98.655  82.158  41.978  0.00  0.00
ATOM   3071  C   ASN B  95     100.471  76.823  40.827  0.00  0.00
ATOM   3072  O   ASN B  95     100.619  76.323  39.675  0.00  0.00
ATOM   3073  N   THR B  96     101.425  76.573  41.740  0.00  0.00
ATOM   3074  HN  THR B  96     101.487  77.196  42.513  0.00  0.00
ATOM   3075  CA  THR B  96     102.432  75.574  41.639  0.00  0.00
ATOM   3076  HA  THR B  96     102.957  75.794  40.720  0.00  0.00
ATOM   3077  CB  THR B  96     103.553  75.633  42.710  0.00  0.00
ATOM   3078  HB  THR B  96     103.200  75.306  43.708  0.00  0.00
ATOM   3079  OG1 THR B  96     103.961  76.976  42.925  0.00  0.00
ATOM   3080  HG1 THR B  96     103.340  77.476  43.459  0.00  0.00
ATOM   3081  CG2 THR B  96     104.859  74.788  42.488  0.00  0.00
ATOM   3082 HG21 THR B  96     105.280  75.022  41.491  0.00  0.00
ATOM   3083 HG22 THR B  96     104.599  73.712  42.602  0.00  0.00
ATOM   3084 HG23 THR B  96     105.635  74.977  43.274  0.00  0.00
ATOM   3085  C   THR B  96     101.881  74.178  41.439  0.00  0.00
ATOM   3086  O   THR B  96     102.360  73.335  40.698  0.00  0.00
ATOM   3087  N   LEU B  97     100.819  73.841  42.265  0.00  0.00
ATOM   3088  HN  LEU B  97     100.338  74.535  42.790  0.00  0.00
ATOM   3089  CA  LEU B  97     100.112  72.521  42.167  0.00  0.00
ATOM   3090  HA  LEU B  97     100.818  71.719  42.309  0.00  0.00
ATOM   3091  CB  LEU B  97      99.014  72.443  43.307  0.00  0.00
ATOM   3092  HB1 LEU B  97      98.185  73.090  42.932  0.00  0.00
ATOM   3093  HB2 LEU B  97      99.405  72.917  44.236  0.00  0.00
ATOM   3094  CG  LEU B  97      98.431  70.954  43.570  0.00  0.00
ATOM   3095  HG  LEU B  97      98.183  70.419  42.630  0.00  0.00
ATOM   3096  CD1 LEU B  97      99.363  70.144  44.388  0.00  0.00
ATOM   3097 HD11 LEU B  97      98.955  69.169  44.723  0.00  0.00
ATOM   3098 HD12 LEU B  97      99.721  70.706  45.285  0.00  0.00
ATOM   3099 HD13 LEU B  97     100.215  70.003  43.689  0.00  0.00
ATOM   3100  CD2 LEU B  97      97.074  71.148  44.271  0.00  0.00
ATOM   3101 HD21 LEU B  97      97.109  71.525  45.321  0.00  0.00
ATOM   3102 HD22 LEU B  97      96.664  70.125  44.337  0.00  0.00
ATOM   3103 HD23 LEU B  97      96.453  71.771  43.600  0.00  0.00
ATOM   3104  C   LEU B  97      99.371  72.251  40.762  0.00  0.00
ATOM   3105  O   LEU B  97      99.473  71.236  40.094  0.00  0.00
ATOM   3106  N   ARG B  98      98.594  73.288  40.365  0.00  0.00
ATOM   3107  HN  ARG B  98      98.332  74.019  40.983  0.00  0.00
ATOM   3108  CA  ARG B  98      97.844  73.362  39.091  0.00  0.00
ATOM   3109  HA  ARG B  98      97.491  72.347  38.956  0.00  0.00
ATOM   3110  CB  ARG B  98      96.648  74.283  39.268  0.00  0.00
ATOM   3111  HB1 ARG B  98      96.227  74.177  40.292  0.00  0.00
ATOM   3112  HB2 ARG B  98      95.833  74.076  38.544  0.00  0.00
ATOM   3113  CG  ARG B  98      96.868  75.843  39.013  0.00  0.00
ATOM   3114  HG1 ARG B  98      96.789  76.123  37.937  0.00  0.00
ATOM   3115  HG2 ARG B  98      97.881  76.045  39.412  0.00  0.00
ATOM   3116  CD  ARG B  98      95.804  76.603  39.861  0.00  0.00
ATOM   3117  HD1 ARG B  98      95.895  76.210  40.899  0.00  0.00
ATOM   3118  HD2 ARG B  98      94.762  76.413  39.522  0.00  0.00
ATOM   3119  NE  ARG B  98      95.995  78.044  39.870  0.00  0.00
ATOM   3120  HE  ARG B  98      96.547  78.531  40.543  0.00  0.00
ATOM   3121  CZ  ARG B  98      95.415  78.866  38.973  0.00  0.00
ATOM   3122  NH1 ARG B  98      94.819  78.471  37.907  0.00  0.00
ATOM   3123 HH11 ARG B  98      94.873  77.489  37.691  0.00  0.00
ATOM   3124 HH12 ARG B  98      94.100  79.016  37.482  0.00  0.00
ATOM   3125  NH2 ARG B  98      95.328  80.145  39.313  0.00  0.00
ATOM   3126 HH21 ARG B  98      95.862  80.398  40.113  0.00  0.00
ATOM   3127 HH22 ARG B  98      95.110  80.859  38.640  0.00  0.00
ATOM   3128  C   ARG B  98      98.642  73.787  37.899  0.00  0.00
ATOM   3129  O   ARG B  98      98.154  73.789  36.781  0.00  0.00
ATOM   3130  N   LYS B  99      99.865  74.274  38.106  0.00  0.00
ATOM   3131  HN  LYS B  99     100.236  74.254  39.037  0.00  0.00
ATOM   3132  CA  LYS B  99     100.804  74.779  37.168  0.00  0.00
ATOM   3133  HA  LYS B  99     101.453  75.391  37.786  0.00  0.00
ATOM   3134  CB  LYS B  99     101.514  73.551  36.441  0.00  0.00
ATOM   3135  HB1 LYS B  99     102.362  73.874  35.801  0.00  0.00
ATOM   3136  HB2 LYS B  99     100.803  73.073  35.751  0.00  0.00
ATOM   3137  CG  LYS B  99     102.128  72.514  37.382  0.00  0.00
ATOM   3138  HG1 LYS B  99     101.252  71.947  37.759  0.00  0.00
ATOM   3139  HG2 LYS B  99     102.661  73.024  38.216  0.00  0.00
ATOM   3140  CD  LYS B  99     103.210  71.612  36.807  0.00  0.00
ATOM   3141  HD1 LYS B  99     103.491  71.090  37.744  0.00  0.00
ATOM   3142  HD2 LYS B  99     104.136  72.129  36.470  0.00  0.00
ATOM   3143  CE  LYS B  99     102.591  70.784  35.613  0.00  0.00
ATOM   3144  HE1 LYS B  99     102.524  71.353  34.660  0.00  0.00
ATOM   3145  HE2 LYS B  99     101.552  70.480  35.888  0.00  0.00
ATOM   3146  NZ  LYS B  99     103.453  69.616  35.451  0.00  0.00
ATOM   3147  HZ1 LYS B  99     104.427  69.967  35.377  0.00  0.00
ATOM   3148  HZ2 LYS B  99     103.275  69.105  34.558  0.00  0.00
ATOM   3149  HZ3 LYS B  99     103.267  68.905  36.184  0.00  0.00
ATOM   3150  C   LYS B  99     100.418  75.914  36.169  0.00  0.00
ATOM   3151  O   LYS B  99     100.902  75.841  35.067  0.00  0.00
ATOM   3152  N   LYS B 100      99.545  76.887  36.596  0.00  0.00
ATOM   3153  HN  LYS B 100      99.188  76.815  37.528  0.00  0.00
ATOM   3154  CA  LYS B 100      99.189  78.090  35.924  0.00  0.00
ATOM   3155  HA  LYS B 100      99.866  78.310  35.111  0.00  0.00
ATOM   3156  CB  LYS B 100      97.794  78.035  35.241  0.00  0.00
ATOM   3157  HB1 LYS B 100      97.485  79.052  34.903  0.00  0.00
ATOM   3158  HB2 LYS B 100      97.094  77.705  36.038  0.00  0.00
ATOM   3159  CG  LYS B 100      97.743  77.040  34.037  0.00  0.00
ATOM   3160  HG1 LYS B 100      98.005  75.996  34.337  0.00  0.00
ATOM   3161  HG2 LYS B 100      98.487  77.377  33.289  0.00  0.00
ATOM   3162  CD  LYS B 100      96.418  77.011  33.161  0.00  0.00
ATOM   3163  HD1 LYS B 100      96.069  77.993  32.774  0.00  0.00
ATOM   3164  HD2 LYS B 100      95.649  76.707  33.899  0.00  0.00
ATOM   3165  CE  LYS B 100      96.399  76.056  31.975  0.00  0.00
ATOM   3166  HE1 LYS B 100      95.338  75.971  31.644  0.00  0.00
ATOM   3167  HE2 LYS B 100      96.729  75.033  32.253  0.00  0.00
ATOM   3168  NZ  LYS B 100      97.230  76.523  30.861  0.00  0.00
ATOM   3169  HZ1 LYS B 100      97.001  76.076  29.948  0.00  0.00
ATOM   3170  HZ2 LYS B 100      98.222  76.471  31.187  0.00  0.00
ATOM   3171  HZ3 LYS B 100      96.971  77.521  30.722  0.00  0.00
ATOM   3172  C   LYS B 100      99.109  79.277  36.847  0.00  0.00
ATOM   3173  O   LYS B 100      98.591  79.111  37.945  0.00  0.00
ATOM   3174  N   GLY B 101      99.696  80.366  36.524  0.00  0.00
ATOM   3175  HN  GLY B 101     100.058  80.396  35.603  0.00  0.00
ATOM   3176  CA  GLY B 101      99.993  81.531  37.327  0.00  0.00
ATOM   3177  HA1 GLY B 101      99.773  81.228  38.341  0.00  0.00
ATOM   3178  HA2 GLY B 101      99.479  82.401  36.938  0.00  0.00
ATOM   3179  C   GLY B 101     101.370  81.892  37.163  0.00  0.00
ATOM   3180  O   GLY B 101     102.146  81.201  36.500  0.00  0.00
ATOM   3181  N   GLU B 102     101.754  83.090  37.673  0.00  0.00
ATOM   3182  HN  GLU B 102     101.104  83.733  38.063  0.00  0.00
ATOM   3183  CA  GLU B 102     103.189  83.491  37.706  0.00  0.00
ATOM   3184  HA  GLU B 102     103.816  82.656  37.461  0.00  0.00
ATOM   3185  CB  GLU B 102     103.432  84.746  36.757  0.00  0.00
ATOM   3186  HB1 GLU B 102     104.448  85.082  37.073  0.00  0.00
ATOM   3187  HB2 GLU B 102     102.783  85.600  37.052  0.00  0.00
ATOM   3188  CG  GLU B 102     103.292  84.334  35.350  0.00  0.00
ATOM   3189  HG1 GLU B 102     102.204  84.262  35.130  0.00  0.00
ATOM   3190  HG2 GLU B 102     103.823  83.394  35.060  0.00  0.00
ATOM   3191  CD  GLU B 102     103.882  85.447  34.476  0.00  0.00
ATOM   3192  OE1 GLU B 102     104.860  85.127  33.719  0.00  0.00
ATOM   3193  OE2 GLU B 102     103.342  86.605  34.390  0.00  0.00
ATOM   3194  C   GLU B 102     103.505  83.769  39.192  0.00  0.00
ATOM   3195  O   GLU B 102     102.543  83.785  40.006  0.00  0.00
ATOM   3196  N   VAL B 103     104.778  83.914  39.476  0.00  0.00
ATOM   3197  HN  VAL B 103     105.483  83.812  38.780  0.00  0.00
ATOM   3198  CA  VAL B 103     105.205  84.302  40.836  0.00  0.00
ATOM   3199  HA  VAL B 103     104.535  83.882  41.574  0.00  0.00
ATOM   3200  CB  VAL B 103     106.573  83.792  41.214  0.00  0.00
ATOM   3201  HB  VAL B 103     107.391  84.189  40.583  0.00  0.00
ATOM   3202  CG1 VAL B 103     106.888  84.149  42.738  0.00  0.00
ATOM   3203 HG11 VAL B 103     105.994  83.768  43.271  0.00  0.00
ATOM   3204 HG12 VAL B 103     107.007  85.254  42.807  0.00  0.00
ATOM   3205 HG13 VAL B 103     107.868  83.695  42.995  0.00  0.00
ATOM   3206  CG2 VAL B 103     106.452  82.279  41.116  0.00  0.00
ATOM   3207 HG21 VAL B 103     105.852  81.769  41.914  0.00  0.00
ATOM   3208 HG22 VAL B 103     107.429  81.774  41.003  0.00  0.00
ATOM   3209 HG23 VAL B 103     105.949  82.033  40.154  0.00  0.00
ATOM   3210  C   VAL B 103     105.164  85.852  40.917  0.00  0.00
ATOM   3211  O   VAL B 103     106.180  86.532  40.674  0.00  0.00
ATOM   3212  NT  VAL B 103     104.003  86.476  41.281  0.00  0.00
ATOM   3213  HT1 VAL B 103     104.026  87.477  41.305  0.00  0.00
ATOM   3214  HT2 VAL B 103     103.258  85.850  41.506  0.00  0.00
ATOM   3215  N   MET C   1      55.889 110.201  41.554  0.00  0.00
ATOM   3216  HT1 MET C   1      56.567 109.692  40.950  0.00  0.00
ATOM   3217  HT2 MET C   1      56.055 111.206  41.324  0.00  0.00
ATOM   3218  HT3 MET C   1      54.969 109.988  41.123  0.00  0.00
ATOM   3219  CA  MET C   1      56.157 109.723  42.951  0.00  0.00
ATOM   3220  HA  MET C   1      56.849 110.422  43.396  0.00  0.00
ATOM   3221  CB  MET C   1      54.824 109.995  43.798  0.00  0.00
ATOM   3222  HB1 MET C   1      55.055 109.876  44.886  0.00  0.00
ATOM   3223  HB2 MET C   1      54.011 109.253  43.648  0.00  0.00
ATOM   3224  CG  MET C   1      54.383 111.490  43.591  0.00  0.00
ATOM   3225  HG1 MET C   1      53.982 111.618  42.558  0.00  0.00
ATOM   3226  HG2 MET C   1      55.291 112.128  43.642  0.00  0.00
ATOM   3227  SD  MET C   1      53.184 112.093  44.797  0.00  0.00
ATOM   3228  CE  MET C   1      52.780 113.705  43.896  0.00  0.00
ATOM   3229  HE1 MET C   1      52.722 113.623  42.789  0.00  0.00
ATOM   3230  HE2 MET C   1      53.634 114.369  44.137  0.00  0.00
ATOM   3231  HE3 MET C   1      51.908 114.244  44.315  0.00  0.00
ATOM   3232  C   MET C   1      56.551 108.281  43.218  0.00  0.00
ATOM   3233  O   MET C   1      57.620 108.002  43.788  0.00  0.00
ATOM   3234  N   LEU C   2      55.695 107.355  42.773  0.00  0.00
ATOM   3235  HN  LEU C   2      54.884 107.638  42.266  0.00  0.00
ATOM   3236  CA  LEU C   2      56.001 105.980  43.010  0.00  0.00
ATOM   3237  HA  LEU C   2      56.867 105.669  43.576  0.00  0.00
ATOM   3238  CB  LEU C   2      54.840 105.436  43.704  0.00  0.00
ATOM   3239  HB1 LEU C   2      54.828 104.321  43.633  0.00  0.00
ATOM   3240  HB2 LEU C   2      53.935 105.857  43.216  0.00  0.00
ATOM   3241  CG  LEU C   2      54.595 105.924  45.179  0.00  0.00
ATOM   3242  HG  LEU C   2      54.769 107.019  45.126  0.00  0.00
ATOM   3243  CD1 LEU C   2      53.221 105.741  45.669  0.00  0.00
ATOM   3244 HD11 LEU C   2      53.213 105.949  46.754  0.00  0.00
ATOM   3245 HD12 LEU C   2      52.868 104.711  45.484  0.00  0.00
ATOM   3246 HD13 LEU C   2      52.560 106.425  45.098  0.00  0.00
ATOM   3247  CD2 LEU C   2      55.701 105.414  46.084  0.00  0.00
ATOM   3248 HD21 LEU C   2      55.868 104.366  45.776  0.00  0.00
ATOM   3249 HD22 LEU C   2      55.473 105.440  47.180  0.00  0.00
ATOM   3250 HD23 LEU C   2      56.656 105.967  45.926  0.00  0.00
ATOM   3251  C   LEU C   2      56.275 105.334  41.649  0.00  0.00
ATOM   3252  O   LEU C   2      56.197 104.087  41.412  0.00  0.00
ATOM   3253  N   LYS C   3      56.522 106.109  40.562  0.00  0.00
ATOM   3254  HN  LYS C   3      56.483 107.096  40.618  0.00  0.00
ATOM   3255  CA  LYS C   3      56.753 105.409  39.263  0.00  0.00
ATOM   3256  HA  LYS C   3      55.953 104.716  39.021  0.00  0.00
ATOM   3257  CB  LYS C   3      56.779 106.389  38.037  0.00  0.00
ATOM   3258  HB1 LYS C   3      56.854 105.780  37.120  0.00  0.00
ATOM   3259  HB2 LYS C   3      57.604 107.131  38.077  0.00  0.00
ATOM   3260  CG  LYS C   3      55.407 107.137  37.772  0.00  0.00
ATOM   3261  HG1 LYS C   3      55.193 107.766  38.662  0.00  0.00
ATOM   3262  HG2 LYS C   3      54.551 106.454  37.602  0.00  0.00
ATOM   3263  CD  LYS C   3      55.374 108.155  36.637  0.00  0.00
ATOM   3264  HD1 LYS C   3      55.547 107.410  35.831  0.00  0.00
ATOM   3265  HD2 LYS C   3      56.204 108.904  36.666  0.00  0.00
ATOM   3266  CE  LYS C   3      54.066 108.871  36.512  0.00  0.00
ATOM   3267  HE1 LYS C   3      54.026 109.688  37.262  0.00  0.00
ATOM   3268  HE2 LYS C   3      53.243 108.209  36.830  0.00  0.00
ATOM   3269  NZ  LYS C   3      53.700 109.483  35.244  0.00  0.00
ATOM   3270  HZ1 LYS C   3      54.327 110.234  34.899  0.00  0.00
ATOM   3271  HZ2 LYS C   3      52.697 109.745  35.153  0.00  0.00
ATOM   3272  HZ3 LYS C   3      53.693 108.767  34.482  0.00  0.00
ATOM   3273  C   LYS C   3      57.974 104.438  39.267  0.00  0.00
ATOM   3274  O   LYS C   3      57.963 103.327  38.725  0.00  0.00
ATOM   3275  N   GLY C   4      59.046 104.972  39.876  0.00  0.00
ATOM   3276  HN  GLY C   4      58.921 105.912  40.195  0.00  0.00
ATOM   3277  CA  GLY C   4      60.281 104.179  40.125  0.00  0.00
ATOM   3278  HA1 GLY C   4      61.110 104.778  40.479  0.00  0.00
ATOM   3279  HA2 GLY C   4      60.555 103.693  39.200  0.00  0.00
ATOM   3280  C   GLY C   4      60.056 103.012  41.091  0.00  0.00
ATOM   3281  O   GLY C   4      60.756 102.042  41.058  0.00  0.00
ATOM   3282  N   PHE C   5      58.968 102.950  41.901  0.00  0.00
ATOM   3283  HN  PHE C   5      58.444 103.787  42.033  0.00  0.00
ATOM   3284  CA  PHE C   5      58.636 101.874  42.737  0.00  0.00
ATOM   3285  HA  PHE C   5      59.566 101.532  43.163  0.00  0.00
ATOM   3286  CB  PHE C   5      57.899 102.448  44.022  0.00  0.00
ATOM   3287  HB1 PHE C   5      56.901 102.879  43.787  0.00  0.00
ATOM   3288  HB2 PHE C   5      58.635 103.187  44.425  0.00  0.00
ATOM   3289  CG  PHE C   5      57.600 101.397  45.107  0.00  0.00
ATOM   3290  CD1 PHE C   5      56.369 101.153  45.635  0.00  0.00
ATOM   3291  HD1 PHE C   5      55.576 101.829  45.378  0.00  0.00
ATOM   3292  CE1 PHE C   5      56.187 100.235  46.634  0.00  0.00
ATOM   3293  HE1 PHE C   5      55.184 100.138  47.042  0.00  0.00
ATOM   3294  CZ  PHE C   5      57.275  99.560  47.234  0.00  0.00
ATOM   3295  HZ  PHE C   5      57.239  98.942  48.121  0.00  0.00
ATOM   3296  CD2 PHE C   5      58.725 100.688  45.587  0.00  0.00
ATOM   3297  HD2 PHE C   5      59.743 100.853  45.267  0.00  0.00
ATOM   3298  CE2 PHE C   5      58.542  99.800  46.695  0.00  0.00
ATOM   3299  HE2 PHE C   5      59.423  99.316  47.075  0.00  0.00
ATOM   3300  C   PHE C   5      58.014 100.617  42.115  0.00  0.00
ATOM   3301  O   PHE C   5      58.342  99.510  42.465  0.00  0.00
ATOM   3302  N   LYS C   6      57.163 100.868  41.059  0.00  0.00
ATOM   3303  HN  LYS C   6      57.119 101.850  40.895  0.00  0.00
ATOM   3304  CA  LYS C   6      56.613  99.884  40.138  0.00  0.00
ATOM   3305  HA  LYS C   6      56.096  99.092  40.652  0.00  0.00
ATOM   3306  CB  LYS C   6      55.731 100.517  39.084  0.00  0.00
ATOM   3307  HB1 LYS C   6      55.369  99.738  38.382  0.00  0.00
ATOM   3308  HB2 LYS C   6      56.369 101.236  38.519  0.00  0.00
ATOM   3309  CG  LYS C   6      54.488 101.180  39.749  0.00  0.00
ATOM   3310  HG1 LYS C   6      54.855 101.820  40.584  0.00  0.00
ATOM   3311  HG2 LYS C   6      53.882 100.406  40.244  0.00  0.00
ATOM   3312  CD  LYS C   6      53.656 102.005  38.778  0.00  0.00
ATOM   3313  HD1 LYS C   6      52.763 101.421  38.486  0.00  0.00
ATOM   3314  HD2 LYS C   6      54.160 102.266  37.828  0.00  0.00
ATOM   3315  CE  LYS C   6      53.289 103.281  39.496  0.00  0.00
ATOM   3316  HE1 LYS C   6      54.238 103.710  39.871  0.00  0.00
ATOM   3317  HE2 LYS C   6      52.656 103.068  40.388  0.00  0.00
ATOM   3318  NZ  LYS C   6      52.523 104.159  38.582  0.00  0.00
ATOM   3319  HZ1 LYS C   6      52.880 104.101  37.604  0.00  0.00
ATOM   3320  HZ2 LYS C   6      52.539 105.164  38.847  0.00  0.00
ATOM   3321  HZ3 LYS C   6      51.529 103.881  38.525  0.00  0.00
ATOM   3322  C   LYS C   6      57.650  99.121  39.310  0.00  0.00
ATOM   3323  O   LYS C   6      57.514  97.930  39.034  0.00  0.00
ATOM   3324  N   GLU C   7      58.675  99.846  38.835  0.00  0.00
ATOM   3325  HN  GLU C   7      58.661 100.831  38.971  0.00  0.00
ATOM   3326  CA  GLU C   7      59.889  99.244  38.169  0.00  0.00
ATOM   3327  HA  GLU C   7      59.503  98.596  37.395  0.00  0.00
ATOM   3328  CB  GLU C   7      60.910 100.288  37.626  0.00  0.00
ATOM   3329  HB1 GLU C   7      61.669  99.753  37.020  0.00  0.00
ATOM   3330  HB2 GLU C   7      61.549 100.935  38.264  0.00  0.00
ATOM   3331  CG  GLU C   7      60.123 101.203  36.612  0.00  0.00
ATOM   3332  HG1 GLU C   7      59.811 102.015  37.300  0.00  0.00
ATOM   3333  HG2 GLU C   7      59.223 100.806  36.115  0.00  0.00
ATOM   3334  CD  GLU C   7      61.027 101.779  35.504  0.00  0.00
ATOM   3335  OE1 GLU C   7      61.272 102.981  35.397  0.00  0.00
ATOM   3336  OE2 GLU C   7      61.381 100.940  34.656  0.00  0.00
ATOM   3337  C   GLU C   7      60.621  98.242  39.147  0.00  0.00
ATOM   3338  O   GLU C   7      61.054  97.243  38.651  0.00  0.00
ATOM   3339  N   PHE C   8      60.661  98.754  40.444  0.00  0.00
ATOM   3340  HN  PHE C   8      60.375  99.699  40.627  0.00  0.00
ATOM   3341  CA  PHE C   8      61.379  98.138  41.552  0.00  0.00
ATOM   3342  HA  PHE C   8      62.406  97.942  41.250  0.00  0.00
ATOM   3343  CB  PHE C   8      61.484  99.120  42.835  0.00  0.00
ATOM   3344  HB1 PHE C   8      60.462  99.403  43.154  0.00  0.00
ATOM   3345  HB2 PHE C   8      61.960 100.099  42.648  0.00  0.00
ATOM   3346  CG  PHE C   8      62.134  98.434  44.007  0.00  0.00
ATOM   3347  CD1 PHE C   8      61.521  98.051  45.153  0.00  0.00
ATOM   3348  HD1 PHE C   8      60.457  98.266  45.214  0.00  0.00
ATOM   3349  CE1 PHE C   8      62.246  97.493  46.229  0.00  0.00
ATOM   3350  HE1 PHE C   8      61.729  97.330  47.167  0.00  0.00
ATOM   3351  CZ  PHE C   8      63.590  97.295  46.080  0.00  0.00
ATOM   3352  HZ  PHE C   8      64.107  96.798  46.890  0.00  0.00
ATOM   3353  CD2 PHE C   8      63.477  98.171  43.809  0.00  0.00
ATOM   3354  HD2 PHE C   8      63.997  98.305  42.872  0.00  0.00
ATOM   3355  CE2 PHE C   8      64.180  97.552  44.847  0.00  0.00
ATOM   3356  HE2 PHE C   8      65.239  97.363  44.735  0.00  0.00
ATOM   3357  C   PHE C   8      60.860  96.715  41.861  0.00  0.00
ATOM   3358  O   PHE C   8      61.585  95.727  41.898  0.00  0.00
ATOM   3359  N   LEU C   9      59.543  96.593  41.888  0.00  0.00
ATOM   3360  HN  LEU C   9      58.960  97.389  41.773  0.00  0.00
ATOM   3361  CA  LEU C   9      58.884  95.282  42.239  0.00  0.00
ATOM   3362  HA  LEU C   9      59.546  94.937  43.011  0.00  0.00
ATOM   3363  CB  LEU C   9      57.526  95.476  42.919  0.00  0.00
ATOM   3364  HB1 LEU C   9      57.075  94.495  43.206  0.00  0.00
ATOM   3365  HB2 LEU C   9      56.803  95.871  42.177  0.00  0.00
ATOM   3366  CG  LEU C   9      57.464  96.423  44.207  0.00  0.00
ATOM   3367  HG  LEU C   9      57.843  97.409  43.882  0.00  0.00
ATOM   3368  CD1 LEU C   9      56.021  96.510  44.682  0.00  0.00
ATOM   3369 HD11 LEU C   9      55.338  96.973  43.927  0.00  0.00
ATOM   3370 HD12 LEU C   9      55.835  97.043  45.644  0.00  0.00
ATOM   3371 HD13 LEU C   9      55.731  95.444  44.787  0.00  0.00
ATOM   3372  CD2 LEU C   9      58.345  95.935  45.328  0.00  0.00
ATOM   3373 HD21 LEU C   9      59.404  96.005  45.009  0.00  0.00
ATOM   3374 HD22 LEU C   9      58.044  94.869  45.513  0.00  0.00
ATOM   3375 HD23 LEU C   9      58.265  96.635  46.183  0.00  0.00
ATOM   3376  C   LEU C   9      58.856  94.299  41.124  0.00  0.00
ATOM   3377  O   LEU C   9      58.910  93.072  41.384  0.00  0.00
ATOM   3378  N   ALA C  10      58.982  94.728  39.869  0.00  0.00
ATOM   3379  HN  ALA C  10      58.783  95.674  39.620  0.00  0.00
ATOM   3380  CA  ALA C  10      59.045  93.812  38.730  0.00  0.00
ATOM   3381  HA  ALA C  10      58.208  93.119  38.699  0.00  0.00
ATOM   3382  CB  ALA C  10      58.787  94.657  37.474  0.00  0.00
ATOM   3383  HB1 ALA C  10      58.885  94.191  36.473  0.00  0.00
ATOM   3384  HB2 ALA C  10      59.550  95.451  37.334  0.00  0.00
ATOM   3385  HB3 ALA C  10      57.779  95.107  37.498  0.00  0.00
ATOM   3386  C   ALA C  10      60.387  93.013  38.486  0.00  0.00
ATOM   3387  O   ALA C  10      60.510  92.140  37.624  0.00  0.00
ATOM   3388  N   ARG C  11      61.420  93.319  39.262  0.00  0.00
ATOM   3389  HN  ARG C  11      61.092  93.817  40.068  0.00  0.00
ATOM   3390  CA  ARG C  11      62.796  92.756  39.191  0.00  0.00
ATOM   3391  HA  ARG C  11      63.025  92.796  38.134  0.00  0.00
ATOM   3392  CB  ARG C  11      63.843  93.597  39.944  0.00  0.00
ATOM   3393  HB1 ARG C  11      64.796  93.014  39.944  0.00  0.00
ATOM   3394  HB2 ARG C  11      63.596  93.599  41.031  0.00  0.00
ATOM   3395  CG  ARG C  11      64.006  95.022  39.393  0.00  0.00
ATOM   3396  HG1 ARG C  11      63.026  95.461  39.106  0.00  0.00
ATOM   3397  HG2 ARG C  11      64.562  95.025  38.438  0.00  0.00
ATOM   3398  CD  ARG C  11      64.719  95.955  40.341  0.00  0.00
ATOM   3399  HD1 ARG C  11      64.195  96.106  41.312  0.00  0.00
ATOM   3400  HD2 ARG C  11      64.728  96.957  39.855  0.00  0.00
ATOM   3401  NE  ARG C  11      66.131  95.469  40.598  0.00  0.00
ATOM   3402  HE  ARG C  11      66.509  94.691  40.098  0.00  0.00
ATOM   3403  CZ  ARG C  11      67.012  96.294  41.225  0.00  0.00
ATOM   3404  NH1 ARG C  11      68.178  95.802  41.328  0.00  0.00
ATOM   3405 HH11 ARG C  11      68.428  94.925  40.903  0.00  0.00
ATOM   3406 HH12 ARG C  11      68.922  96.424  41.543  0.00  0.00
ATOM   3407  NH2 ARG C  11      66.725  97.544  41.641  0.00  0.00
ATOM   3408 HH21 ARG C  11      66.044  98.136  41.223  0.00  0.00
ATOM   3409 HH22 ARG C  11      67.510  98.038  42.008  0.00  0.00
ATOM   3410  C   ARG C  11      62.901  91.268  39.617  0.00  0.00
ATOM   3411  O   ARG C  11      63.006  90.908  40.784  0.00  0.00
ATOM   3412  N   GLY C  12      62.909  90.265  38.682  0.00  0.00
ATOM   3413  HN  GLY C  12      62.844  90.578  37.735  0.00  0.00
ATOM   3414  CA  GLY C  12      62.652  88.851  38.974  0.00  0.00
ATOM   3415  HA1 GLY C  12      62.201  88.365  38.118  0.00  0.00
ATOM   3416  HA2 GLY C  12      62.013  88.680  39.836  0.00  0.00
ATOM   3417  C   GLY C  12      63.905  88.146  39.240  0.00  0.00
ATOM   3418  O   GLY C  12      63.907  87.061  39.758  0.00  0.00
ATOM   3419  N   ASN C  13      65.088  88.714  39.146  0.00  0.00
ATOM   3420  HN  ASN C  13      65.168  89.627  38.760  0.00  0.00
ATOM   3421  CA  ASN C  13      66.299  88.084  39.491  0.00  0.00
ATOM   3422  HA  ASN C  13      66.295  87.044  39.218  0.00  0.00
ATOM   3423  CB  ASN C  13      67.444  88.656  38.557  0.00  0.00
ATOM   3424  HB1 ASN C  13      68.374  88.043  38.609  0.00  0.00
ATOM   3425  HB2 ASN C  13      67.630  89.750  38.664  0.00  0.00
ATOM   3426  CG  ASN C  13      67.066  88.656  37.065  0.00  0.00
ATOM   3427  OD1 ASN C  13      67.060  89.703  36.479  0.00  0.00
ATOM   3428  ND2 ASN C  13      66.784  87.475  36.452  0.00  0.00
ATOM   3429 HD21 ASN C  13      66.522  87.294  35.503  0.00  0.00
ATOM   3430 HD22 ASN C  13      66.922  86.627  36.971  0.00  0.00
ATOM   3431  C   ASN C  13      66.703  88.393  40.944  0.00  0.00
ATOM   3432  O   ASN C  13      67.454  87.613  41.525  0.00  0.00
ATOM   3433  N   ILE C  14      65.973  89.353  41.599  0.00  0.00
ATOM   3434  HN  ILE C  14      65.378  89.975  41.097  0.00  0.00
ATOM   3435  CA  ILE C  14      66.014  89.476  43.055  0.00  0.00
ATOM   3436  HA  ILE C  14      67.014  89.434  43.461  0.00  0.00
ATOM   3437  CB  ILE C  14      65.553  90.843  43.613  0.00  0.00
ATOM   3438  HB  ILE C  14      64.482  91.052  43.404  0.00  0.00
ATOM   3439  CG2 ILE C  14      65.576  90.910  45.191  0.00  0.00
ATOM   3440 HG21 ILE C  14      64.709  90.322  45.559  0.00  0.00
ATOM   3441 HG22 ILE C  14      65.487  91.928  45.618  0.00  0.00
ATOM   3442 HG23 ILE C  14      66.521  90.492  45.608  0.00  0.00
ATOM   3443  CG1 ILE C  14      66.317  92.031  42.932  0.00  0.00
ATOM   3444 HG11 ILE C  14      65.978  92.956  43.428  0.00  0.00
ATOM   3445 HG12 ILE C  14      65.878  92.062  41.912  0.00  0.00
ATOM   3446  CD  ILE C  14      67.844  91.789  42.990  0.00  0.00
ATOM   3447  HD1 ILE C  14      68.375  92.486  42.308  0.00  0.00
ATOM   3448  HD2 ILE C  14      68.180  90.761  42.707  0.00  0.00
ATOM   3449  HD3 ILE C  14      68.302  92.008  43.973  0.00  0.00
ATOM   3450  C   ILE C  14      65.248  88.302  43.765  0.00  0.00
ATOM   3451  O   ILE C  14      65.632  87.715  44.751  0.00  0.00
ATOM   3452  N   VAL C  15      64.109  87.974  43.152  0.00  0.00
ATOM   3453  HN  VAL C  15      63.844  88.581  42.413  0.00  0.00
ATOM   3454  CA  VAL C  15      63.284  86.792  43.494  0.00  0.00
ATOM   3455  HA  VAL C  15      63.068  86.946  44.546  0.00  0.00
ATOM   3456  CB  VAL C  15      62.001  86.719  42.658  0.00  0.00
ATOM   3457  HB  VAL C  15      62.236  86.637  41.573  0.00  0.00
ATOM   3458  CG1 VAL C  15      61.189  85.472  43.181  0.00  0.00
ATOM   3459 HG11 VAL C  15      60.260  85.346  42.577  0.00  0.00
ATOM   3460 HG12 VAL C  15      60.733  85.596  44.190  0.00  0.00
ATOM   3461 HG13 VAL C  15      61.765  84.521  43.150  0.00  0.00
ATOM   3462  CG2 VAL C  15      61.184  88.042  42.815  0.00  0.00
ATOM   3463 HG21 VAL C  15      61.181  88.435  43.856  0.00  0.00
ATOM   3464 HG22 VAL C  15      60.146  87.888  42.475  0.00  0.00
ATOM   3465 HG23 VAL C  15      61.646  88.860  42.212  0.00  0.00
ATOM   3466  C   VAL C  15      64.091  85.490  43.356  0.00  0.00
ATOM   3467  O   VAL C  15      64.075  84.718  44.287  0.00  0.00
ATOM   3468  N   ASP C  16      64.716  85.176  42.207  0.00  0.00
ATOM   3469  HN  ASP C  16      64.650  85.842  41.462  0.00  0.00
ATOM   3470  CA  ASP C  16      65.551  84.039  41.975  0.00  0.00
ATOM   3471  HA  ASP C  16      64.877  83.260  42.302  0.00  0.00
ATOM   3472  CB  ASP C  16      66.011  83.939  40.465  0.00  0.00
ATOM   3473  HB1 ASP C  16      66.799  83.162  40.364  0.00  0.00
ATOM   3474  HB2 ASP C  16      66.367  84.913  40.061  0.00  0.00
ATOM   3475  CG  ASP C  16      64.884  83.434  39.536  0.00  0.00
ATOM   3476  OD1 ASP C  16      63.870  82.966  39.994  0.00  0.00
ATOM   3477  OD2 ASP C  16      65.137  83.522  38.316  0.00  0.00
ATOM   3478  C   ASP C  16      66.729  84.010  42.936  0.00  0.00
ATOM   3479  O   ASP C  16      67.241  82.991  43.379  0.00  0.00
ATOM   3480  N   ALA C  17      67.368  85.161  43.191  0.00  0.00
ATOM   3481  HN  ALA C  17      66.919  85.967  42.821  0.00  0.00
ATOM   3482  CA  ALA C  17      68.494  85.261  44.150  0.00  0.00
ATOM   3483  HA  ALA C  17      69.198  84.491  43.862  0.00  0.00
ATOM   3484  CB  ALA C  17      69.211  86.642  44.097  0.00  0.00
ATOM   3485  HB1 ALA C  17      70.047  86.681  44.825  0.00  0.00
ATOM   3486  HB2 ALA C  17      68.496  87.446  44.375  0.00  0.00
ATOM   3487  HB3 ALA C  17      69.646  86.879  43.099  0.00  0.00
ATOM   3488  C   ALA C  17      68.067  85.014  45.598  0.00  0.00
ATOM   3489  O   ALA C  17      68.804  84.473  46.454  0.00  0.00
ATOM   3490  N   ALA C  18      66.814  85.505  45.958  0.00  0.00
ATOM   3491  HN  ALA C  18      66.319  85.884  45.180  0.00  0.00
ATOM   3492  CA  ALA C  18      66.030  85.260  47.165  0.00  0.00
ATOM   3493  HA  ALA C  18      66.650  85.736  47.917  0.00  0.00
ATOM   3494  CB  ALA C  18      64.764  86.092  47.216  0.00  0.00
ATOM   3495  HB1 ALA C  18      64.044  86.008  46.376  0.00  0.00
ATOM   3496  HB2 ALA C  18      65.055  87.159  47.171  0.00  0.00
ATOM   3497  HB3 ALA C  18      64.147  85.867  48.118  0.00  0.00
ATOM   3498  C   ALA C  18      65.780  83.871  47.567  0.00  0.00
ATOM   3499  O   ALA C  18      66.153  83.399  48.640  0.00  0.00
ATOM   3500  N   VAL C  19      65.272  83.118  46.569  0.00  0.00
ATOM   3501  HN  VAL C  19      64.946  83.696  45.812  0.00  0.00
ATOM   3502  CA  VAL C  19      65.224  81.681  46.586  0.00  0.00
ATOM   3503  HA  VAL C  19      64.620  81.328  47.421  0.00  0.00
ATOM   3504  CB  VAL C  19      64.484  81.185  45.307  0.00  0.00
ATOM   3505  HB  VAL C  19      65.077  81.493  44.413  0.00  0.00
ATOM   3506  CG1 VAL C  19      64.510  79.617  45.116  0.00  0.00
ATOM   3507 HG11 VAL C  19      63.938  79.350  44.197  0.00  0.00
ATOM   3508 HG12 VAL C  19      64.281  78.997  45.998  0.00  0.00
ATOM   3509 HG13 VAL C  19      65.544  79.219  45.000  0.00  0.00
ATOM   3510  CG2 VAL C  19      62.960  81.624  45.415  0.00  0.00
ATOM   3511 HG21 VAL C  19      62.400  81.436  44.483  0.00  0.00
ATOM   3512 HG22 VAL C  19      62.804  82.719  45.531  0.00  0.00
ATOM   3513 HG23 VAL C  19      62.431  81.188  46.290  0.00  0.00
ATOM   3514  C   VAL C  19      66.490  80.960  46.733  0.00  0.00
ATOM   3515  O   VAL C  19      66.561  80.186  47.731  0.00  0.00
ATOM   3516  N   ALA C  20      67.577  81.280  45.976  0.00  0.00
ATOM   3517  HN  ALA C  20      67.666  81.966  45.256  0.00  0.00
ATOM   3518  CA  ALA C  20      68.876  80.746  46.317  0.00  0.00
ATOM   3519  HA  ALA C  20      68.690  79.685  46.359  0.00  0.00
ATOM   3520  CB  ALA C  20      69.864  81.105  45.262  0.00  0.00
ATOM   3521  HB1 ALA C  20      70.885  80.800  45.564  0.00  0.00
ATOM   3522  HB2 ALA C  20      69.899  82.203  45.103  0.00  0.00
ATOM   3523  HB3 ALA C  20      69.606  80.702  44.258  0.00  0.00
ATOM   3524  C   ALA C  20      69.439  81.016  47.707  0.00  0.00
ATOM   3525  O   ALA C  20      69.998  80.056  48.297  0.00  0.00
ATOM   3526  N   ALA C  21      69.288  82.229  48.260  0.00  0.00
ATOM   3527  HN  ALA C  21      69.030  83.085  47.814  0.00  0.00
ATOM   3528  CA  ALA C  21      69.809  82.542  49.599  0.00  0.00
ATOM   3529  HA  ALA C  21      70.889  82.477  49.473  0.00  0.00
ATOM   3530  CB  ALA C  21      69.539  84.025  49.849  0.00  0.00
ATOM   3531  HB1 ALA C  21      68.432  84.106  49.855  0.00  0.00
ATOM   3532  HB2 ALA C  21      69.947  84.647  49.032  0.00  0.00
ATOM   3533  HB3 ALA C  21      69.859  84.442  50.830  0.00  0.00
ATOM   3534  C   ALA C  21      69.270  81.654  50.687  0.00  0.00
ATOM   3535  O   ALA C  21      69.892  81.193  51.583  0.00  0.00
ATOM   3536  N   VAL C  22      67.988  81.350  50.677  0.00  0.00
ATOM   3537  HN  VAL C  22      67.496  81.636  49.862  0.00  0.00
ATOM   3538  CA  VAL C  22      67.301  80.599  51.674  0.00  0.00
ATOM   3539  HA  VAL C  22      67.748  80.951  52.594  0.00  0.00
ATOM   3540  CB  VAL C  22      65.883  81.157  51.776  0.00  0.00
ATOM   3541  HB  VAL C  22      65.948  82.258  51.917  0.00  0.00
ATOM   3542  CG1 VAL C  22      64.876  80.903  50.618  0.00  0.00
ATOM   3543 HG11 VAL C  22      63.853  80.925  51.044  0.00  0.00
ATOM   3544 HG12 VAL C  22      64.956  79.858  50.272  0.00  0.00
ATOM   3545 HG13 VAL C  22      65.121  81.641  49.822  0.00  0.00
ATOM   3546  CG2 VAL C  22      65.309  80.611  53.066  0.00  0.00
ATOM   3547 HG21 VAL C  22      65.244  79.510  52.915  0.00  0.00
ATOM   3548 HG22 VAL C  22      64.317  81.046  53.320  0.00  0.00
ATOM   3549 HG23 VAL C  22      65.946  80.622  53.970  0.00  0.00
ATOM   3550  C   VAL C  22      67.315  79.178  51.460  0.00  0.00
ATOM   3551  O   VAL C  22      67.410  78.385  52.438  0.00  0.00
ATOM   3552  N   ILE C  23      67.440  78.779  50.166  0.00  0.00
ATOM   3553  HN  ILE C  23      67.326  79.433  49.422  0.00  0.00
ATOM   3554  CA  ILE C  23      67.752  77.383  49.763  0.00  0.00
ATOM   3555  HA  ILE C  23      67.116  76.779  50.386  0.00  0.00
ATOM   3556  CB  ILE C  23      67.414  77.011  48.331  0.00  0.00
ATOM   3557  HB  ILE C  23      67.904  77.753  47.659  0.00  0.00
ATOM   3558  CG2 ILE C  23      67.852  75.532  48.007  0.00  0.00
ATOM   3559 HG21 ILE C  23      67.688  75.168  46.970  0.00  0.00
ATOM   3560 HG22 ILE C  23      67.372  74.835  48.717  0.00  0.00
ATOM   3561 HG23 ILE C  23      68.955  75.526  48.169  0.00  0.00
ATOM   3562  CG1 ILE C  23      65.861  77.109  47.998  0.00  0.00
ATOM   3563 HG11 ILE C  23      65.673  77.104  46.902  0.00  0.00
ATOM   3564 HG12 ILE C  23      65.564  78.087  48.430  0.00  0.00
ATOM   3565  CD  ILE C  23      64.959  75.957  48.510  0.00  0.00
ATOM   3566  HD1 ILE C  23      65.200  75.804  49.579  0.00  0.00
ATOM   3567  HD2 ILE C  23      64.940  75.064  47.853  0.00  0.00
ATOM   3568  HD3 ILE C  23      63.904  76.282  48.619  0.00  0.00
ATOM   3569  C   ILE C  23      69.144  76.983  50.178  0.00  0.00
ATOM   3570  O   ILE C  23      69.452  75.898  50.659  0.00  0.00
ATOM   3571  N   GLY C  24      70.159  77.886  50.089  0.00  0.00
ATOM   3572  HN  GLY C  24      70.022  78.735  49.591  0.00  0.00
ATOM   3573  CA  GLY C  24      71.497  77.644  50.512  0.00  0.00
ATOM   3574  HA1 GLY C  24      72.206  78.259  49.988  0.00  0.00
ATOM   3575  HA2 GLY C  24      71.731  76.600  50.352  0.00  0.00
ATOM   3576  C   GLY C  24      71.687  77.778  51.984  0.00  0.00
ATOM   3577  O   GLY C  24      72.609  77.247  52.605  0.00  0.00
ATOM   3578  N   THR C  25      70.801  78.506  52.699  0.00  0.00
ATOM   3579  HN  THR C  25      70.074  78.993  52.225  0.00  0.00
ATOM   3580  CA  THR C  25      70.697  78.348  54.147  0.00  0.00
ATOM   3581  HA  THR C  25      71.705  78.414  54.519  0.00  0.00
ATOM   3582  CB  THR C  25      69.717  79.427  54.774  0.00  0.00
ATOM   3583  HB  THR C  25      68.633  79.264  54.566  0.00  0.00
ATOM   3584  OG1 THR C  25      70.183  80.735  54.369  0.00  0.00
ATOM   3585  HG1 THR C  25      69.835  80.751  53.467  0.00  0.00
ATOM   3586  CG2 THR C  25      69.862  79.407  56.282  0.00  0.00
ATOM   3587 HG21 THR C  25      70.835  79.768  56.679  0.00  0.00
ATOM   3588 HG22 THR C  25      69.711  78.371  56.633  0.00  0.00
ATOM   3589 HG23 THR C  25      69.064  80.006  56.768  0.00  0.00
ATOM   3590  C   THR C  25      70.206  77.024  54.593  0.00  0.00
ATOM   3591  O   THR C  25      70.826  76.319  55.396  0.00  0.00
ATOM   3592  N   ALA C  26      69.094  76.535  54.014  0.00  0.00
ATOM   3593  HN  ALA C  26      68.581  77.086  53.352  0.00  0.00
ATOM   3594  CA  ALA C  26      68.545  75.171  54.273  0.00  0.00
ATOM   3595  HA  ALA C  26      68.201  75.196  55.301  0.00  0.00
ATOM   3596  CB  ALA C  26      67.265  75.086  53.527  0.00  0.00
ATOM   3597  HB1 ALA C  26      66.547  75.869  53.845  0.00  0.00
ATOM   3598  HB2 ALA C  26      66.781  74.097  53.625  0.00  0.00
ATOM   3599  HB3 ALA C  26      67.406  75.321  52.457  0.00  0.00
ATOM   3600  C   ALA C  26      69.561  73.957  54.087  0.00  0.00
ATOM   3601  O   ALA C  26      69.640  73.081  54.928  0.00  0.00
ATOM   3602  N   PHE C  27      70.299  73.965  53.008  0.00  0.00
ATOM   3603  HN  PHE C  27      70.176  74.719  52.361  0.00  0.00
ATOM   3604  CA  PHE C  27      71.365  73.026  52.744  0.00  0.00
ATOM   3605  HA  PHE C  27      70.931  72.052  52.930  0.00  0.00
ATOM   3606  CB  PHE C  27      71.704  73.224  51.200  0.00  0.00
ATOM   3607  HB1 PHE C  27      72.310  74.143  51.091  0.00  0.00
ATOM   3608  HB2 PHE C  27      70.835  73.290  50.510  0.00  0.00
ATOM   3609  CG  PHE C  27      72.459  72.085  50.679  0.00  0.00
ATOM   3610  CD1 PHE C  27      71.902  70.809  50.776  0.00  0.00
ATOM   3611  HD1 PHE C  27      70.880  70.673  51.106  0.00  0.00
ATOM   3612  CE1 PHE C  27      72.642  69.648  50.606  0.00  0.00
ATOM   3613  HE1 PHE C  27      72.266  68.698  50.940  0.00  0.00
ATOM   3614  CZ  PHE C  27      73.874  69.796  49.981  0.00  0.00
ATOM   3615  HZ  PHE C  27      74.367  68.854  49.802  0.00  0.00
ATOM   3616  CD2 PHE C  27      73.858  72.153  50.301  0.00  0.00
ATOM   3617  HD2 PHE C  27      74.261  73.150  50.386  0.00  0.00
ATOM   3618  CE2 PHE C  27      74.498  71.028  49.783  0.00  0.00
ATOM   3619  HE2 PHE C  27      75.478  71.129  49.345  0.00  0.00
ATOM   3620  C   PHE C  27      72.565  73.204  53.600  0.00  0.00
ATOM   3621  O   PHE C  27      73.183  72.255  54.038  0.00  0.00
ATOM   3622  N   THR C  28      72.914  74.453  54.059  0.00  0.00
ATOM   3623  HN  THR C  28      72.329  75.232  53.834  0.00  0.00
ATOM   3624  CA  THR C  28      73.983  74.610  55.009  0.00  0.00
ATOM   3625  HA  THR C  28      74.799  74.064  54.571  0.00  0.00
ATOM   3626  CB  THR C  28      74.309  76.156  55.191  0.00  0.00
ATOM   3627  HB  THR C  28      73.361  76.729  55.311  0.00  0.00
ATOM   3628  OG1 THR C  28      74.987  76.525  54.023  0.00  0.00
ATOM   3629  HG1 THR C  28      74.333  76.587  53.318  0.00  0.00
ATOM   3630  CG2 THR C  28      75.121  76.566  56.401  0.00  0.00
ATOM   3631 HG21 THR C  28      76.018  75.989  56.693  0.00  0.00
ATOM   3632 HG22 THR C  28      74.363  76.486  57.212  0.00  0.00
ATOM   3633 HG23 THR C  28      75.399  77.647  56.416  0.00  0.00
ATOM   3634  C   THR C  28      73.574  73.950  56.367  0.00  0.00
ATOM   3635  O   THR C  28      74.257  73.148  56.980  0.00  0.00
ATOM   3636  N   ALA C  29      72.283  74.181  56.784  0.00  0.00
ATOM   3637  HN  ALA C  29      71.765  74.789  56.171  0.00  0.00
ATOM   3638  CA  ALA C  29      71.671  73.701  58.033  0.00  0.00
ATOM   3639  HA  ALA C  29      72.191  74.083  58.900  0.00  0.00
ATOM   3640  CB  ALA C  29      70.209  74.251  58.296  0.00  0.00
ATOM   3641  HB1 ALA C  29      69.449  73.726  57.689  0.00  0.00
ATOM   3642  HB2 ALA C  29      70.187  75.310  57.980  0.00  0.00
ATOM   3643  HB3 ALA C  29      69.750  74.161  59.311  0.00  0.00
ATOM   3644  C   ALA C  29      71.708  72.177  58.181  0.00  0.00
ATOM   3645  O   ALA C  29      72.114  71.651  59.224  0.00  0.00
ATOM   3646  N   LEU C  30      71.310  71.500  57.127  0.00  0.00
ATOM   3647  HN  LEU C  30      71.004  72.088  56.380  0.00  0.00
ATOM   3648  CA  LEU C  30      71.445  70.087  56.930  0.00  0.00
ATOM   3649  HA  LEU C  30      70.994  69.524  57.736  0.00  0.00
ATOM   3650  CB  LEU C  30      70.800  69.745  55.614  0.00  0.00
ATOM   3651  HB1 LEU C  30      71.344  70.378  54.874  0.00  0.00
ATOM   3652  HB2 LEU C  30      69.738  70.094  55.582  0.00  0.00
ATOM   3653  CG  LEU C  30      70.769  68.286  55.172  0.00  0.00
ATOM   3654  HG  LEU C  30      71.822  67.989  55.363  0.00  0.00
ATOM   3655  CD1 LEU C  30      69.787  67.451  55.959  0.00  0.00
ATOM   3656 HD11 LEU C  30      68.749  67.830  55.855  0.00  0.00
ATOM   3657 HD12 LEU C  30      69.968  67.576  57.052  0.00  0.00
ATOM   3658 HD13 LEU C  30      69.833  66.362  55.745  0.00  0.00
ATOM   3659  CD2 LEU C  30      70.468  68.187  53.681  0.00  0.00
ATOM   3660 HD21 LEU C  30      69.497  68.445  53.209  0.00  0.00
ATOM   3661 HD22 LEU C  30      70.814  67.256  53.186  0.00  0.00
ATOM   3662 HD23 LEU C  30      71.236  68.876  53.274  0.00  0.00
ATOM   3663  C   LEU C  30      72.903  69.596  57.035  0.00  0.00
ATOM   3664  O   LEU C  30      73.159  68.638  57.744  0.00  0.00
ATOM   3665  N   VAL C  31      73.879  70.276  56.403  0.00  0.00
ATOM   3666  HN  VAL C  31      73.574  71.024  55.821  0.00  0.00
ATOM   3667  CA  VAL C  31      75.275  70.028  56.593  0.00  0.00
ATOM   3668  HA  VAL C  31      75.448  68.970  56.466  0.00  0.00
ATOM   3669  CB  VAL C  31      76.112  70.551  55.418  0.00  0.00
ATOM   3670  HB  VAL C  31      75.540  71.443  55.070  0.00  0.00
ATOM   3671  CG1 VAL C  31      77.562  70.822  55.924  0.00  0.00
ATOM   3672 HG11 VAL C  31      78.056  71.311  55.069  0.00  0.00
ATOM   3673 HG12 VAL C  31      78.116  69.891  56.204  0.00  0.00
ATOM   3674 HG13 VAL C  31      77.594  71.585  56.735  0.00  0.00
ATOM   3675  CG2 VAL C  31      75.978  69.547  54.236  0.00  0.00
ATOM   3676 HG21 VAL C  31      75.002  69.425  53.734  0.00  0.00
ATOM   3677 HG22 VAL C  31      76.062  68.534  54.700  0.00  0.00
ATOM   3678 HG23 VAL C  31      76.800  69.643  53.492  0.00  0.00
ATOM   3679  C   VAL C  31      75.689  70.302  58.007  0.00  0.00
ATOM   3680  O   VAL C  31      76.484  69.562  58.556  0.00  0.00
ATOM   3681  N   THR C  32      75.220  71.351  58.702  0.00  0.00
ATOM   3682  HN  THR C  32      74.627  72.024  58.240  0.00  0.00
ATOM   3683  CA  THR C  32      75.645  71.688  60.034  0.00  0.00
ATOM   3684  HA  THR C  32      76.723  71.668  60.007  0.00  0.00
ATOM   3685  CB  THR C  32      75.253  73.097  60.448  0.00  0.00
ATOM   3686  HB  THR C  32      74.196  72.947  60.729  0.00  0.00
ATOM   3687  OG1 THR C  32      75.293  74.061  59.402  0.00  0.00
ATOM   3688  HG1 THR C  32      75.220  73.747  58.501  0.00  0.00
ATOM   3689  CG2 THR C  32      76.095  73.642  61.524  0.00  0.00
ATOM   3690 HG21 THR C  32      77.159  73.735  61.234  0.00  0.00
ATOM   3691 HG22 THR C  32      76.058  72.974  62.412  0.00  0.00
ATOM   3692 HG23 THR C  32      75.673  74.624  61.830  0.00  0.00
ATOM   3693  C   THR C  32      75.289  70.629  61.081  0.00  0.00
ATOM   3694  O   THR C  32      76.067  70.286  61.960  0.00  0.00
ATOM   3695  N   LYS C  33      74.047  70.036  61.017  0.00  0.00
ATOM   3696  HN  LYS C  33      73.332  70.393  60.426  0.00  0.00
ATOM   3697  CA  LYS C  33      73.781  68.818  61.806  0.00  0.00
ATOM   3698  HA  LYS C  33      74.199  69.004  62.781  0.00  0.00
ATOM   3699  CB  LYS C  33      72.122  68.618  61.773  0.00  0.00
ATOM   3700  HB1 LYS C  33      71.863  67.605  62.156  0.00  0.00
ATOM   3701  HB2 LYS C  33      71.771  68.809  60.737  0.00  0.00
ATOM   3702  CG  LYS C  33      71.464  69.684  62.653  0.00  0.00
ATOM   3703  HG1 LYS C  33      71.622  70.744  62.382  0.00  0.00
ATOM   3704  HG2 LYS C  33      71.889  69.537  63.677  0.00  0.00
ATOM   3705  CD  LYS C  33      69.941  69.510  62.737  0.00  0.00
ATOM   3706  HD1 LYS C  33      69.827  68.425  62.927  0.00  0.00
ATOM   3707  HD2 LYS C  33      69.491  69.639  61.724  0.00  0.00
ATOM   3708  CE  LYS C  33      69.214  70.357  63.774  0.00  0.00
ATOM   3709  HE1 LYS C  33      69.924  70.575  64.601  0.00  0.00
ATOM   3710  HE2 LYS C  33      68.311  69.837  64.151  0.00  0.00
ATOM   3711  NZ  LYS C  33      68.707  71.609  63.225  0.00  0.00
ATOM   3712  HZ1 LYS C  33      67.698  71.650  63.490  0.00  0.00
ATOM   3713  HZ2 LYS C  33      68.932  71.628  62.208  0.00  0.00
ATOM   3714  HZ3 LYS C  33      69.088  72.463  63.684  0.00  0.00
ATOM   3715  C   LYS C  33      74.454  67.526  61.261  0.00  0.00
ATOM   3716  O   LYS C  33      74.868  66.689  62.032  0.00  0.00
ATOM   3717  N   PHE C  34      74.608  67.407  59.909  0.00  0.00
ATOM   3718  HN  PHE C  34      74.264  68.107  59.290  0.00  0.00
ATOM   3719  CA  PHE C  34      75.351  66.253  59.399  0.00  0.00
ATOM   3720  HA  PHE C  34      74.907  65.361  59.814  0.00  0.00
ATOM   3721  CB  PHE C  34      75.431  66.235  57.867  0.00  0.00
ATOM   3722  HB1 PHE C  34      76.025  67.044  57.391  0.00  0.00
ATOM   3723  HB2 PHE C  34      74.370  66.393  57.580  0.00  0.00
ATOM   3724  CG  PHE C  34      75.761  64.831  57.314  0.00  0.00
ATOM   3725  CD1 PHE C  34      76.928  64.704  56.507  0.00  0.00
ATOM   3726  HD1 PHE C  34      77.530  65.584  56.319  0.00  0.00
ATOM   3727  CE1 PHE C  34      77.256  63.506  55.959  0.00  0.00
ATOM   3728  HE1 PHE C  34      78.185  63.349  55.429  0.00  0.00
ATOM   3729  CZ  PHE C  34      76.393  62.407  56.069  0.00  0.00
ATOM   3730  HZ  PHE C  34      76.692  61.431  55.726  0.00  0.00
ATOM   3731  CD2 PHE C  34      74.907  63.727  57.484  0.00  0.00
ATOM   3732  HD2 PHE C  34      74.010  63.811  58.075  0.00  0.00
ATOM   3733  CE2 PHE C  34      75.212  62.518  56.857  0.00  0.00
ATOM   3734  HE2 PHE C  34      74.495  61.719  56.835  0.00  0.00
ATOM   3735  C   PHE C  34      76.719  66.290  60.044  0.00  0.00
ATOM   3736  O   PHE C  34      77.227  65.234  60.458  0.00  0.00
ATOM   3737  N   THR C  35      77.381  67.455  60.178  0.00  0.00
ATOM   3738  HN  THR C  35      76.873  68.219  59.801  0.00  0.00
ATOM   3739  CA  THR C  35      78.659  67.765  60.807  0.00  0.00
ATOM   3740  HA  THR C  35      79.408  67.119  60.385  0.00  0.00
ATOM   3741  CB  THR C  35      79.138  69.219  60.488  0.00  0.00
ATOM   3742  HB  THR C  35      78.402  69.979  60.848  0.00  0.00
ATOM   3743  OG1 THR C  35      79.215  69.504  59.128  0.00  0.00
ATOM   3744  HG1 THR C  35      78.298  69.602  58.869  0.00  0.00
ATOM   3745  CG2 THR C  35      80.572  69.487  60.925  0.00  0.00
ATOM   3746 HG21 THR C  35      80.639  69.306  62.018  0.00  0.00
ATOM   3747 HG22 THR C  35      80.809  70.551  60.702  0.00  0.00
ATOM   3748 HG23 THR C  35      81.344  68.968  60.328  0.00  0.00
ATOM   3749  C   THR C  35      78.778  67.406  62.235  0.00  0.00
ATOM   3750  O   THR C  35      79.733  66.693  62.518  0.00  0.00
ATOM   3751  N   ASP C  36      77.802  67.678  63.113  0.00  0.00
ATOM   3752  HN  ASP C  36      76.984  68.033  62.665  0.00  0.00
ATOM   3753  CA  ASP C  36      77.628  67.432  64.485  0.00  0.00
ATOM   3754  HA  ASP C  36      78.574  67.564  64.987  0.00  0.00
ATOM   3755  CB  ASP C  36      76.613  68.352  65.218  0.00  0.00
ATOM   3756  HB1 ASP C  36      76.389  67.754  66.119  0.00  0.00
ATOM   3757  HB2 ASP C  36      75.659  68.517  64.677  0.00  0.00
ATOM   3758  CG  ASP C  36      77.210  69.725  65.447  0.00  0.00
ATOM   3759  OD1 ASP C  36      76.628  70.549  66.222  0.00  0.00
ATOM   3760  OD2 ASP C  36      78.316  70.003  64.922  0.00  0.00
ATOM   3761  C   ASP C  36      77.215  65.933  64.694  0.00  0.00
ATOM   3762  O   ASP C  36      77.383  65.459  65.832  0.00  0.00
ATOM   3763  N   SER C  37      76.615  65.290  63.695  0.00  0.00
ATOM   3764  HN  SER C  37      76.374  65.734  62.839  0.00  0.00
ATOM   3765  CA  SER C  37      76.257  63.846  63.811  0.00  0.00
ATOM   3766  HA  SER C  37      75.857  63.671  64.796  0.00  0.00
ATOM   3767  CB  SER C  37      75.050  63.678  62.765  0.00  0.00
ATOM   3768  HB1 SER C  37      74.907  62.575  62.617  0.00  0.00
ATOM   3769  HB2 SER C  37      75.365  64.150  61.814  0.00  0.00
ATOM   3770  OG  SER C  37      73.837  64.317  63.140  0.00  0.00
ATOM   3771  HG1 SER C  37      74.080  65.239  63.260  0.00  0.00
ATOM   3772  C   SER C  37      77.290  62.835  63.340  0.00  0.00
ATOM   3773  O   SER C  37      77.420  61.750  63.834  0.00  0.00
ATOM   3774  N   ILE C  38      78.124  63.190  62.329  0.00  0.00
ATOM   3775  HN  ILE C  38      77.947  64.101  61.960  0.00  0.00
ATOM   3776  CA  ILE C  38      78.795  62.172  61.597  0.00  0.00
ATOM   3777  HA  ILE C  38      78.824  61.203  62.071  0.00  0.00
ATOM   3778  CB  ILE C  38      78.122  61.924  60.190  0.00  0.00
ATOM   3779  HB  ILE C  38      78.216  62.921  59.701  0.00  0.00
ATOM   3780  CG2 ILE C  38      78.973  60.877  59.434  0.00  0.00
ATOM   3781 HG21 ILE C  38      78.527  60.623  58.451  0.00  0.00
ATOM   3782 HG22 ILE C  38      79.119  60.085  60.201  0.00  0.00
ATOM   3783 HG23 ILE C  38      79.968  61.318  59.177  0.00  0.00
ATOM   3784  CG1 ILE C  38      76.676  61.539  60.336  0.00  0.00
ATOM   3785 HG11 ILE C  38      76.308  61.450  59.297  0.00  0.00
ATOM   3786 HG12 ILE C  38      76.065  62.427  60.630  0.00  0.00
ATOM   3787  CD  ILE C  38      76.437  60.179  60.978  0.00  0.00
ATOM   3788  HD1 ILE C  38      77.184  59.482  60.546  0.00  0.00
ATOM   3789  HD2 ILE C  38      75.392  59.919  60.721  0.00  0.00
ATOM   3790  HD3 ILE C  38      76.485  60.102  62.089  0.00  0.00
ATOM   3791  C   ILE C  38      80.236  62.598  61.449  0.00  0.00
ATOM   3792  O   ILE C  38      81.122  61.830  61.817  0.00  0.00
ATOM   3793  N   ILE C  39      80.456  63.773  60.883  0.00  0.00
ATOM   3794  HN  ILE C  39      79.662  64.381  60.798  0.00  0.00
ATOM   3795  CA  ILE C  39      81.764  64.146  60.330  0.00  0.00
ATOM   3796  HA  ILE C  39      82.048  63.249  59.795  0.00  0.00
ATOM   3797  CB  ILE C  39      81.604  65.374  59.382  0.00  0.00
ATOM   3798  HB  ILE C  39      81.346  66.206  60.078  0.00  0.00
ATOM   3799  CG2 ILE C  39      82.976  65.845  58.765  0.00  0.00
ATOM   3800 HG21 ILE C  39      83.445  66.517  59.526  0.00  0.00
ATOM   3801 HG22 ILE C  39      82.788  66.422  57.834  0.00  0.00
ATOM   3802 HG23 ILE C  39      83.698  65.016  58.598  0.00  0.00
ATOM   3803  CG1 ILE C  39      80.472  65.186  58.365  0.00  0.00
ATOM   3804 HG11 ILE C  39      80.342  66.141  57.804  0.00  0.00
ATOM   3805 HG12 ILE C  39      79.532  65.022  58.934  0.00  0.00
ATOM   3806  CD  ILE C  39      80.765  64.045  57.356  0.00  0.00
ATOM   3807  HD1 ILE C  39      79.948  64.143  56.614  0.00  0.00
ATOM   3808  HD2 ILE C  39      80.578  63.027  57.767  0.00  0.00
ATOM   3809  HD3 ILE C  39      81.712  64.153  56.789  0.00  0.00
ATOM   3810  C   ILE C  39      82.747  64.482  61.477  0.00  0.00
ATOM   3811  O   ILE C  39      83.829  63.884  61.695  0.00  0.00
ATOM   3812  N   THR C  40      82.358  65.373  62.325  0.00  0.00
ATOM   3813  HN  THR C  40      81.435  65.738  62.229  0.00  0.00
ATOM   3814  CA  THR C  40      83.079  65.602  63.582  0.00  0.00
ATOM   3815  HA  THR C  40      84.093  65.875  63.299  0.00  0.00
ATOM   3816  CB  THR C  40      82.645  66.826  64.242  0.00  0.00
ATOM   3817  HB  THR C  40      81.544  66.945  64.337  0.00  0.00
ATOM   3818  OG1 THR C  40      83.018  67.953  63.563  0.00  0.00
ATOM   3819  HG1 THR C  40      82.443  68.577  64.002  0.00  0.00
ATOM   3820  CG2 THR C  40      83.340  66.956  65.672  0.00  0.00
ATOM   3821 HG21 THR C  40      83.542  68.037  65.799  0.00  0.00
ATOM   3822 HG22 THR C  40      84.265  66.367  65.893  0.00  0.00
ATOM   3823 HG23 THR C  40      82.667  66.579  66.459  0.00  0.00
ATOM   3824  C   THR C  40      83.236  64.468  64.577  0.00  0.00
ATOM   3825  O   THR C  40      84.370  64.209  65.025  0.00  0.00
ATOM   3826  N   PRO C  41      82.227  63.619  64.855  0.00  0.00
ATOM   3827  CD  PRO C  41      80.827  64.120  64.848  0.00  0.00
ATOM   3828  HD1 PRO C  41      80.475  63.905  63.821  0.00  0.00
ATOM   3829  HD2 PRO C  41      80.701  65.188  65.144  0.00  0.00
ATOM   3830  CA  PRO C  41      82.240  62.273  65.419  0.00  0.00
ATOM   3831  HA  PRO C  41      82.758  62.456  66.352  0.00  0.00
ATOM   3832  CB  PRO C  41      80.754  61.854  65.498  0.00  0.00
ATOM   3833  HB1 PRO C  41      80.604  61.316  66.466  0.00  0.00
ATOM   3834  HB2 PRO C  41      80.363  61.232  64.673  0.00  0.00
ATOM   3835  CG  PRO C  41      80.020  63.152  65.683  0.00  0.00
ATOM   3836  HG1 PRO C  41      78.971  63.082  65.342  0.00  0.00
ATOM   3837  HG2 PRO C  41      80.046  63.534  66.724  0.00  0.00
ATOM   3838  C   PRO C  41      83.213  61.314  64.778  0.00  0.00
ATOM   3839  O   PRO C  41      84.005  60.714  65.534  0.00  0.00
ATOM   3840  N   LEU C  42      83.209  61.140  63.412  0.00  0.00
ATOM   3841  HN  LEU C  42      82.597  61.644  62.804  0.00  0.00
ATOM   3842  CA  LEU C  42      84.180  60.260  62.779  0.00  0.00
ATOM   3843  HA  LEU C  42      83.997  59.248  63.100  0.00  0.00
ATOM   3844  CB  LEU C  42      83.864  60.145  61.239  0.00  0.00
ATOM   3845  HB1 LEU C  42      83.688  61.184  60.897  0.00  0.00
ATOM   3846  HB2 LEU C  42      82.860  59.676  61.287  0.00  0.00
ATOM   3847  CG  LEU C  42      84.693  59.296  60.249  0.00  0.00
ATOM   3848  HG  LEU C  42      84.729  58.255  60.655  0.00  0.00
ATOM   3849  CD1 LEU C  42      84.017  59.142  58.899  0.00  0.00
ATOM   3850 HD11 LEU C  42      82.955  58.824  59.025  0.00  0.00
ATOM   3851 HD12 LEU C  42      84.539  58.337  58.336  0.00  0.00
ATOM   3852 HD13 LEU C  42      84.027  60.033  58.226  0.00  0.00
ATOM   3853  CD2 LEU C  42      86.098  59.872  59.968  0.00  0.00
ATOM   3854 HD21 LEU C  42      86.745  59.476  60.772  0.00  0.00
ATOM   3855 HD22 LEU C  42      86.042  60.983  59.921  0.00  0.00
ATOM   3856 HD23 LEU C  42      86.533  59.462  59.027  0.00  0.00
ATOM   3857  C   LEU C  42      85.678  60.546  63.064  0.00  0.00
ATOM   3858  O   LEU C  42      86.364  59.669  63.459  0.00  0.00
ATOM   3859  N   ILE C  43      86.001  61.831  63.043  0.00  0.00
ATOM   3860  HN  ILE C  43      85.379  62.563  62.780  0.00  0.00
ATOM   3861  CA  ILE C  43      87.374  62.379  63.254  0.00  0.00
ATOM   3862  HA  ILE C  43      88.019  61.780  62.622  0.00  0.00
ATOM   3863  CB  ILE C  43      87.455  63.845  62.764  0.00  0.00
ATOM   3864  HB  ILE C  43      86.625  64.404  63.241  0.00  0.00
ATOM   3865  CG2 ILE C  43      88.688  64.617  63.273  0.00  0.00
ATOM   3866 HG21 ILE C  43      88.688  65.656  62.887  0.00  0.00
ATOM   3867 HG22 ILE C  43      89.611  64.128  62.872  0.00  0.00
ATOM   3868 HG23 ILE C  43      88.708  64.716  64.381  0.00  0.00
ATOM   3869  CG1 ILE C  43      87.323  63.931  61.254  0.00  0.00
ATOM   3870 HG11 ILE C  43      86.552  63.211  60.922  0.00  0.00
ATOM   3871 HG12 ILE C  43      88.330  63.645  60.896  0.00  0.00
ATOM   3872  CD  ILE C  43      86.912  65.401  60.747  0.00  0.00
ATOM   3873  HD1 ILE C  43      87.726  66.144  60.917  0.00  0.00
ATOM   3874  HD2 ILE C  43      86.069  65.798  61.349  0.00  0.00
ATOM   3875  HD3 ILE C  43      86.740  65.207  59.666  0.00  0.00
ATOM   3876  C   ILE C  43      87.691  62.222  64.721  0.00  0.00
ATOM   3877  O   ILE C  43      88.830  61.857  64.911  0.00  0.00
ATOM   3878  N   ASN C  44      86.776  62.460  65.629  0.00  0.00
ATOM   3879  HN  ASN C  44      85.901  62.854  65.331  0.00  0.00
ATOM   3880  CA  ASN C  44      86.910  62.280  67.051  0.00  0.00
ATOM   3881  HA  ASN C  44      87.782  62.772  67.466  0.00  0.00
ATOM   3882  CB  ASN C  44      85.565  62.781  67.703  0.00  0.00
ATOM   3883  HB1 ASN C  44      84.725  62.152  67.350  0.00  0.00
ATOM   3884  HB2 ASN C  44      85.359  63.848  67.451  0.00  0.00
ATOM   3885  CG  ASN C  44      85.895  62.754  69.186  0.00  0.00
ATOM   3886  OD1 ASN C  44      87.015  63.027  69.611  0.00  0.00
ATOM   3887  ND2 ASN C  44      84.853  62.362  69.973  0.00  0.00
ATOM   3888 HD21 ASN C  44      85.011  61.974  70.880  0.00  0.00
ATOM   3889 HD22 ASN C  44      83.946  62.229  69.569  0.00  0.00
ATOM   3890  C   ASN C  44      87.178  60.743  67.263  0.00  0.00
ATOM   3891  O   ASN C  44      87.986  60.388  68.102  0.00  0.00
ATOM   3892  N   ARG C  45      86.517  59.792  66.564  0.00  0.00
ATOM   3893  HN  ARG C  45      85.759  60.030  65.967  0.00  0.00
ATOM   3894  CA  ARG C  45      86.789  58.359  66.604  0.00  0.00
ATOM   3895  HA  ARG C  45      86.862  58.185  67.667  0.00  0.00
ATOM   3896  CB  ARG C  45      85.616  57.500  66.065  0.00  0.00
ATOM   3897  HB1 ARG C  45      85.872  56.419  66.016  0.00  0.00
ATOM   3898  HB2 ARG C  45      85.479  57.917  65.037  0.00  0.00
ATOM   3899  CG  ARG C  45      84.268  57.626  66.817  0.00  0.00
ATOM   3900  HG1 ARG C  45      84.300  58.716  66.998  0.00  0.00
ATOM   3901  HG2 ARG C  45      84.348  57.138  67.818  0.00  0.00
ATOM   3902  CD  ARG C  45      83.033  57.338  66.015  0.00  0.00
ATOM   3903  HD1 ARG C  45      82.993  57.925  65.080  0.00  0.00
ATOM   3904  HD2 ARG C  45      82.212  57.356  66.766  0.00  0.00
ATOM   3905  NE  ARG C  45      83.282  55.941  65.624  0.00  0.00
ATOM   3906  HE  ARG C  45      83.807  55.758  64.795  0.00  0.00
ATOM   3907  CZ  ARG C  45      83.094  54.873  66.316  0.00  0.00
ATOM   3908  NH1 ARG C  45      82.469  54.781  67.475  0.00  0.00
ATOM   3909 HH11 ARG C  45      82.153  55.622  67.912  0.00  0.00
ATOM   3910 HH12 ARG C  45      82.024  53.890  67.630  0.00  0.00
ATOM   3911  NH2 ARG C  45      83.544  53.684  65.855  0.00  0.00
ATOM   3912 HH21 ARG C  45      83.910  53.622  64.927  0.00  0.00
ATOM   3913 HH22 ARG C  45      83.423  52.863  66.409  0.00  0.00
ATOM   3914  C   ARG C  45      88.183  57.951  66.048  0.00  0.00
ATOM   3915  O   ARG C  45      88.840  57.133  66.682  0.00  0.00
ATOM   3916  N   ILE C  46      88.573  58.536  64.932  0.00  0.00
ATOM   3917  HN  ILE C  46      87.960  59.216  64.550  0.00  0.00
ATOM   3918  CA  ILE C  46      89.844  58.232  64.257  0.00  0.00
ATOM   3919  HA  ILE C  46      89.941  57.159  64.172  0.00  0.00
ATOM   3920  CB  ILE C  46      89.811  58.880  62.851  0.00  0.00
ATOM   3921  HB  ILE C  46      89.174  59.783  63.024  0.00  0.00
ATOM   3922  CG2 ILE C  46      91.205  59.200  62.347  0.00  0.00
ATOM   3923 HG21 ILE C  46      91.861  59.821  62.994  0.00  0.00
ATOM   3924 HG22 ILE C  46      91.301  59.573  61.304  0.00  0.00
ATOM   3925 HG23 ILE C  46      91.735  58.225  62.368  0.00  0.00
ATOM   3926  CG1 ILE C  46      89.068  58.006  61.851  0.00  0.00
ATOM   3927 HG11 ILE C  46      88.895  58.635  60.939  0.00  0.00
ATOM   3928 HG12 ILE C  46      88.126  57.726  62.363  0.00  0.00
ATOM   3929  CD  ILE C  46      89.875  56.803  61.381  0.00  0.00
ATOM   3930  HD1 ILE C  46      90.683  57.091  60.673  0.00  0.00
ATOM   3931  HD2 ILE C  46      89.313  56.060  60.774  0.00  0.00
ATOM   3932  HD3 ILE C  46      90.338  56.366  62.281  0.00  0.00
ATOM   3933  C   ILE C  46      90.982  58.654  65.208  0.00  0.00
ATOM   3934  O   ILE C  46      91.958  57.905  65.332  0.00  0.00
ATOM   3935  N   GLY C  47      90.798  59.856  65.803  0.00  0.00
ATOM   3936  HN  GLY C  47      89.997  60.456  65.738  0.00  0.00
ATOM   3937  CA  GLY C  47      91.723  60.411  66.835  0.00  0.00
ATOM   3938  HA1 GLY C  47      92.124  59.574  67.387  0.00  0.00
ATOM   3939  HA2 GLY C  47      91.051  61.041  67.417  0.00  0.00
ATOM   3940  C   GLY C  47      92.854  61.336  66.433  0.00  0.00
ATOM   3941  O   GLY C  47      93.909  61.297  67.017  0.00  0.00
ATOM   3942  N   VAL C  48      92.697  62.033  65.348  0.00  0.00
ATOM   3943  HN  VAL C  48      91.776  62.013  64.952  0.00  0.00
ATOM   3944  CA  VAL C  48      93.709  62.969  64.788  0.00  0.00
ATOM   3945  HA  VAL C  48      94.645  62.445  64.688  0.00  0.00
ATOM   3946  CB  VAL C  48      93.320  63.518  63.433  0.00  0.00
ATOM   3947  HB  VAL C  48      94.177  63.756  62.775  0.00  0.00
ATOM   3948  CG1 VAL C  48      92.480  62.488  62.640  0.00  0.00
ATOM   3949 HG11 VAL C  48      93.121  61.606  62.436  0.00  0.00
ATOM   3950 HG12 VAL C  48      92.336  62.911  61.623  0.00  0.00
ATOM   3951 HG13 VAL C  48      91.463  62.275  63.052  0.00  0.00
ATOM   3952  CG2 VAL C  48      92.597  64.848  63.398  0.00  0.00
ATOM   3953 HG21 VAL C  48      91.840  64.932  64.196  0.00  0.00
ATOM   3954 HG22 VAL C  48      92.171  65.009  62.384  0.00  0.00
ATOM   3955 HG23 VAL C  48      93.348  65.642  63.609  0.00  0.00
ATOM   3956  C   VAL C  48      94.133  64.132  65.788  0.00  0.00
ATOM   3957  O   VAL C  48      93.284  64.812  66.363  0.00  0.00
ATOM   3958  N   ASN C  49      95.503  64.370  65.887  0.00  0.00
ATOM   3959  HN  ASN C  49      96.155  63.811  65.385  0.00  0.00
ATOM   3960  CA  ASN C  49      96.032  65.540  66.585  0.00  0.00
ATOM   3961  HA  ASN C  49      95.275  66.308  66.494  0.00  0.00
ATOM   3962  CB  ASN C  49      96.099  65.177  68.153  0.00  0.00
ATOM   3963  HB1 ASN C  49      95.091  65.137  68.610  0.00  0.00
ATOM   3964  HB2 ASN C  49      96.658  66.031  68.607  0.00  0.00
ATOM   3965  CG  ASN C  49      96.822  63.942  68.597  0.00  0.00
ATOM   3966  OD1 ASN C  49      96.290  63.097  69.382  0.00  0.00
ATOM   3967  ND2 ASN C  49      97.972  63.695  67.933  0.00  0.00
ATOM   3968 HD21 ASN C  49      98.634  62.966  68.105  0.00  0.00
ATOM   3969 HD22 ASN C  49      98.326  64.327  67.247  0.00  0.00
ATOM   3970  C   ASN C  49      97.323  66.118  66.057  0.00  0.00
ATOM   3971  O   ASN C  49      98.073  65.394  65.365  0.00  0.00
ATOM   3972  N   ALA C  50      97.678  67.360  66.486  0.00  0.00
ATOM   3973  HN  ALA C  50      96.962  67.903  66.911  0.00  0.00
ATOM   3974  CA  ALA C  50      98.939  67.978  66.328  0.00  0.00
ATOM   3975  HA  ALA C  50      99.715  67.233  66.437  0.00  0.00
ATOM   3976  CB  ALA C  50      99.082  68.591  64.928  0.00  0.00
ATOM   3977  HB1 ALA C  50      98.352  69.395  64.696  0.00  0.00
ATOM   3978  HB2 ALA C  50      98.977  67.701  64.273  0.00  0.00
ATOM   3979  HB3 ALA C  50     100.105  68.987  64.732  0.00  0.00
ATOM   3980  C   ALA C  50      98.994  69.061  67.310  0.00  0.00
ATOM   3981  O   ALA C  50      97.945  69.716  67.520  0.00  0.00
ATOM   3982  N   GLN C  51     100.115  69.366  67.914  0.00  0.00
ATOM   3983  HN  GLN C  51     100.942  68.834  67.726  0.00  0.00
ATOM   3984  CA  GLN C  51     100.239  70.456  68.853  0.00  0.00
ATOM   3985  HA  GLN C  51      99.598  71.293  68.608  0.00  0.00
ATOM   3986  CB  GLN C  51      99.925  69.982  70.335  0.00  0.00
ATOM   3987  HB1 GLN C  51      98.821  69.871  70.376  0.00  0.00
ATOM   3988  HB2 GLN C  51     100.318  70.785  70.994  0.00  0.00
ATOM   3989  CG  GLN C  51     100.621  68.711  70.930  0.00  0.00
ATOM   3990  HG1 GLN C  51     100.581  68.717  72.041  0.00  0.00
ATOM   3991  HG2 GLN C  51     101.667  68.523  70.587  0.00  0.00
ATOM   3992  CD  GLN C  51      99.819  67.433  70.652  0.00  0.00
ATOM   3993  OE1 GLN C  51      98.835  67.165  71.275  0.00  0.00
ATOM   3994  NE2 GLN C  51     100.309  66.656  69.599  0.00  0.00
ATOM   3995 HE21 GLN C  51      99.872  65.794  69.382  0.00  0.00
ATOM   3996 HE22 GLN C  51     101.189  66.953  69.219  0.00  0.00
ATOM   3997  C   GLN C  51     101.695  70.951  68.784  0.00  0.00
ATOM   3998  O   GLN C  51     102.564  70.197  68.340  0.00  0.00
ATOM   3999  N   SER C  52     101.910  72.208  69.086  0.00  0.00
ATOM   4000  HN  SER C  52     101.168  72.850  69.269  0.00  0.00
ATOM   4001  CA  SER C  52     103.176  72.834  68.918  0.00  0.00
ATOM   4002  HA  SER C  52     103.955  72.203  69.324  0.00  0.00
ATOM   4003  CB  SER C  52     103.506  73.232  67.408  0.00  0.00
ATOM   4004  HB1 SER C  52     102.870  74.043  66.984  0.00  0.00
ATOM   4005  HB2 SER C  52     103.383  72.369  66.733  0.00  0.00
ATOM   4006  OG  SER C  52     104.826  73.619  67.115  0.00  0.00
ATOM   4007  HG1 SER C  52     104.828  74.576  67.190  0.00  0.00
ATOM   4008  C   SER C  52     103.431  74.075  69.810  0.00  0.00
ATOM   4009  O   SER C  52     102.564  74.813  70.234  0.00  0.00
ATOM   4010  N   ASP C  53     104.742  74.317  70.071  0.00  0.00
ATOM   4011  HN  ASP C  53     105.325  73.522  69.966  0.00  0.00
ATOM   4012  CA  ASP C  53     105.243  75.501  70.638  0.00  0.00
ATOM   4013  HA  ASP C  53     104.473  76.185  70.961  0.00  0.00
ATOM   4014  CB  ASP C  53     106.215  75.240  71.891  0.00  0.00
ATOM   4015  HB1 ASP C  53     106.662  76.179  72.276  0.00  0.00
ATOM   4016  HB2 ASP C  53     107.111  74.617  71.704  0.00  0.00
ATOM   4017  CG  ASP C  53     105.463  74.792  73.122  0.00  0.00
ATOM   4018  OD1 ASP C  53     106.054  74.178  74.004  0.00  0.00
ATOM   4019  OD2 ASP C  53     104.230  74.953  73.260  0.00  0.00
ATOM   4020  C   ASP C  53     105.887  76.344  69.520  0.00  0.00
ATOM   4021  O   ASP C  53     106.298  75.871  68.471  0.00  0.00
ATOM   4022  N   VAL C  54     105.876  77.672  69.716  0.00  0.00
ATOM   4023  HN  VAL C  54     105.349  78.032  70.481  0.00  0.00
ATOM   4024  CA  VAL C  54     106.407  78.693  68.866  0.00  0.00
ATOM   4025  HA  VAL C  54     107.108  78.263  68.169  0.00  0.00
ATOM   4026  CB  VAL C  54     105.383  79.435  68.063  0.00  0.00
ATOM   4027  HB  VAL C  54     104.567  79.751  68.756  0.00  0.00
ATOM   4028  CG1 VAL C  54     105.945  80.610  67.238  0.00  0.00
ATOM   4029 HG11 VAL C  54     106.899  80.321  66.741  0.00  0.00
ATOM   4030 HG12 VAL C  54     106.099  81.546  67.811  0.00  0.00
ATOM   4031 HG13 VAL C  54     105.351  80.831  66.317  0.00  0.00
ATOM   4032  CG2 VAL C  54     104.612  78.493  67.046  0.00  0.00
ATOM   4033 HG21 VAL C  54     103.766  78.942  66.496  0.00  0.00
ATOM   4034 HG22 VAL C  54     104.135  77.672  67.619  0.00  0.00
ATOM   4035 HG23 VAL C  54     105.418  78.246  66.321  0.00  0.00
ATOM   4036  C   VAL C  54     107.306  79.556  69.812  0.00  0.00
ATOM   4037  O   VAL C  54     107.038  79.772  71.034  0.00  0.00
ATOM   4038  N   GLY C  55     108.398  80.139  69.299  0.00  0.00
ATOM   4039  HN  GLY C  55     108.674  80.158  68.341  0.00  0.00
ATOM   4040  CA  GLY C  55     109.318  81.045  70.163  0.00  0.00
ATOM   4041  HA1 GLY C  55     110.244  81.288  69.673  0.00  0.00
ATOM   4042  HA2 GLY C  55     109.421  80.458  71.066  0.00  0.00
ATOM   4043  C   GLY C  55     108.746  82.402  70.513  0.00  0.00
ATOM   4044  O   GLY C  55     107.651  82.775  70.161  0.00  0.00
ATOM   4045  N   ILE C  56     109.597  83.238  71.130  0.00  0.00
ATOM   4046  HN  ILE C  56     110.555  83.000  71.272  0.00  0.00
ATOM   4047  CA  ILE C  56     109.228  84.448  71.789  0.00  0.00
ATOM   4048  HA  ILE C  56     108.358  84.307  72.396  0.00  0.00
ATOM   4049  CB  ILE C  56     110.483  84.874  72.607  0.00  0.00
ATOM   4050  HB  ILE C  56     111.369  84.695  71.959  0.00  0.00
ATOM   4051  CG2 ILE C  56     110.420  86.344  73.062  0.00  0.00
ATOM   4052 HG21 ILE C  56     109.495  86.636  73.588  0.00  0.00
ATOM   4053 HG22 ILE C  56     110.681  86.990  72.198  0.00  0.00
ATOM   4054 HG23 ILE C  56     111.276  86.441  73.758  0.00  0.00
ATOM   4055  CG1 ILE C  56     110.537  84.106  74.006  0.00  0.00
ATOM   4056 HG11 ILE C  56     109.625  84.366  74.593  0.00  0.00
ATOM   4057 HG12 ILE C  56     111.390  84.395  74.657  0.00  0.00
ATOM   4058  CD  ILE C  56     110.651  82.586  73.892  0.00  0.00
ATOM   4059  HD1 ILE C  56     110.756  82.194  74.930  0.00  0.00
ATOM   4060  HD2 ILE C  56     111.342  82.273  73.082  0.00  0.00
ATOM   4061  HD3 ILE C  56     109.709  82.150  73.497  0.00  0.00
ATOM   4062  C   ILE C  56     109.121  85.501  70.705  0.00  0.00
ATOM   4063  O   ILE C  56     109.925  85.527  69.783  0.00  0.00
ATOM   4064  N   LEU C  57     108.119  86.344  70.829  0.00  0.00
ATOM   4065  HN  LEU C  57     107.588  86.342  71.673  0.00  0.00
ATOM   4066  CA  LEU C  57     107.796  87.316  69.812  0.00  0.00
ATOM   4067  HA  LEU C  57     107.963  86.823  68.869  0.00  0.00
ATOM   4068  CB  LEU C  57     106.286  87.790  69.818  0.00  0.00
ATOM   4069  HB1 LEU C  57     106.119  88.506  68.983  0.00  0.00
ATOM   4070  HB2 LEU C  57     106.084  88.384  70.729  0.00  0.00
ATOM   4071  CG  LEU C  57     105.380  86.492  69.844  0.00  0.00
ATOM   4072  HG  LEU C  57     105.276  86.189  70.905  0.00  0.00
ATOM   4073  CD1 LEU C  57     104.031  86.866  69.329  0.00  0.00
ATOM   4074 HD11 LEU C  57     103.588  87.723  69.889  0.00  0.00
ATOM   4075 HD12 LEU C  57     103.293  86.039  69.449  0.00  0.00
ATOM   4076 HD13 LEU C  57     103.979  87.099  68.243  0.00  0.00
ATOM   4077  CD2 LEU C  57     105.904  85.352  68.929  0.00  0.00
ATOM   4078 HD21 LEU C  57     105.127  84.591  68.718  0.00  0.00
ATOM   4079 HD22 LEU C  57     106.850  84.918  69.316  0.00  0.00
ATOM   4080 HD23 LEU C  57     106.281  85.710  67.940  0.00  0.00
ATOM   4081  C   LEU C  57     108.712  88.531  69.827  0.00  0.00
ATOM   4082  O   LEU C  57     109.143  89.040  70.834  0.00  0.00
ATOM   4083  N   ARG C  58     109.036  89.113  68.633  0.00  0.00
ATOM   4084  HN  ARG C  58     108.672  88.687  67.813  0.00  0.00
ATOM   4085  CA  ARG C  58     109.635  90.394  68.545  0.00  0.00
ATOM   4086  HA  ARG C  58     110.539  90.487  69.140  0.00  0.00
ATOM   4087  CB  ARG C  58     110.141  90.707  67.094  0.00  0.00
ATOM   4088  HB1 ARG C  58     110.327  91.787  66.921  0.00  0.00
ATOM   4089  HB2 ARG C  58     109.417  90.488  66.277  0.00  0.00
ATOM   4090  CG  ARG C  58     111.390  89.856  66.603  0.00  0.00
ATOM   4091  HG1 ARG C  58     111.527  89.876  65.508  0.00  0.00
ATOM   4092  HG2 ARG C  58     111.122  88.834  66.936  0.00  0.00
ATOM   4093  CD  ARG C  58     112.719  90.314  67.188  0.00  0.00
ATOM   4094  HD1 ARG C  58     113.477  89.532  66.988  0.00  0.00
ATOM   4095  HD2 ARG C  58     112.674  90.476  68.286  0.00  0.00
ATOM   4096  NE  ARG C  58     113.134  91.686  66.732  0.00  0.00
ATOM   4097  HE  ARG C  58     112.404  92.201  66.287  0.00  0.00
ATOM   4098  CZ  ARG C  58     114.343  92.189  66.788  0.00  0.00
ATOM   4099  NH1 ARG C  58     114.695  93.352  66.269  0.00  0.00
ATOM   4100 HH11 ARG C  58     113.961  93.830  65.776  0.00  0.00
ATOM   4101 HH12 ARG C  58     115.484  93.868  66.606  0.00  0.00
ATOM   4102  NH2 ARG C  58     115.391  91.528  67.279  0.00  0.00
ATOM   4103 HH21 ARG C  58     115.285  90.550  67.457  0.00  0.00
ATOM   4104 HH22 ARG C  58     116.367  91.670  67.110  0.00  0.00
ATOM   4105  C   ARG C  58     108.646  91.480  68.903  0.00  0.00
ATOM   4106  O   ARG C  58     108.957  92.534  69.479  0.00  0.00
ATOM   4107  N   ILE C  59     107.341  91.229  68.543  0.00  0.00
ATOM   4108  HN  ILE C  59     107.057  90.320  68.273  0.00  0.00
ATOM   4109  CA  ILE C  59     106.296  92.214  68.504  0.00  0.00
ATOM   4110  HA  ILE C  59     106.764  93.182  68.498  0.00  0.00
ATOM   4111  CB  ILE C  59     105.523  92.211  67.133  0.00  0.00
ATOM   4112  HB  ILE C  59     105.200  91.152  67.078  0.00  0.00
ATOM   4113  CG2 ILE C  59     104.352  93.213  67.247  0.00  0.00
ATOM   4114 HG21 ILE C  59     104.673  94.267  67.423  0.00  0.00
ATOM   4115 HG22 ILE C  59     103.588  92.802  67.948  0.00  0.00
ATOM   4116 HG23 ILE C  59     103.902  93.278  66.237  0.00  0.00
ATOM   4117  CG1 ILE C  59     106.458  92.583  65.989  0.00  0.00
ATOM   4118 HG11 ILE C  59     105.955  92.387  65.026  0.00  0.00
ATOM   4119 HG12 ILE C  59     107.312  91.874  66.005  0.00  0.00
ATOM   4120  CD  ILE C  59     107.026  93.986  65.809  0.00  0.00
ATOM   4121  HD1 ILE C  59     107.481  94.168  64.812  0.00  0.00
ATOM   4122  HD2 ILE C  59     107.679  94.262  66.655  0.00  0.00
ATOM   4123  HD3 ILE C  59     106.230  94.754  65.859  0.00  0.00
ATOM   4124  C   ILE C  59     105.381  91.916  69.656  0.00  0.00
ATOM   4125  O   ILE C  59     105.059  90.712  69.785  0.00  0.00
ATOM   4126  N   GLY C  60     104.894  92.908  70.454  0.00  0.00
ATOM   4127  HN  GLY C  60     105.197  93.846  70.292  0.00  0.00
ATOM   4128  CA  GLY C  60     103.928  92.675  71.585  0.00  0.00
ATOM   4129  HA1 GLY C  60     102.997  92.270  71.219  0.00  0.00
ATOM   4130  HA2 GLY C  60     103.850  93.624  72.083  0.00  0.00
ATOM   4131  C   GLY C  60     104.268  91.628  72.634  0.00  0.00
ATOM   4132  O   GLY C  60     105.394  91.552  73.057  0.00  0.00
ATOM   4133  N   ILE C  61     103.312  90.797  73.099  0.00  0.00
ATOM   4134  HN  ILE C  61     102.413  91.095  72.785  0.00  0.00
ATOM   4135  CA  ILE C  61     103.296  89.749  74.107  0.00  0.00
ATOM   4136  HA  ILE C  61     103.079  90.292  75.019  0.00  0.00
ATOM   4137  CB  ILE C  61     102.105  88.851  73.820  0.00  0.00
ATOM   4138  HB  ILE C  61     101.270  89.585  73.853  0.00  0.00
ATOM   4139  CG2 ILE C  61     102.220  88.278  72.441  0.00  0.00
ATOM   4140 HG21 ILE C  61     101.356  87.600  72.260  0.00  0.00
ATOM   4141 HG22 ILE C  61     103.066  87.559  72.368  0.00  0.00
ATOM   4142 HG23 ILE C  61     102.124  89.003  71.604  0.00  0.00
ATOM   4143  CG1 ILE C  61     101.760  87.693  74.839  0.00  0.00
ATOM   4144 HG11 ILE C  61     102.605  86.988  74.776  0.00  0.00
ATOM   4145 HG12 ILE C  61     100.818  87.209  74.505  0.00  0.00
ATOM   4146  CD  ILE C  61     101.732  88.100  76.311  0.00  0.00
ATOM   4147  HD1 ILE C  61     100.901  88.822  76.443  0.00  0.00
ATOM   4148  HD2 ILE C  61     102.645  88.645  76.644  0.00  0.00
ATOM   4149  HD3 ILE C  61     101.504  87.158  76.851  0.00  0.00
ATOM   4150  C   ILE C  61     104.557  88.973  74.365  0.00  0.00
ATOM   4151  O   ILE C  61     105.151  88.391  73.514  0.00  0.00
ATOM   4152  N   GLY C  62     105.009  88.957  75.655  0.00  0.00
ATOM   4153  HN  GLY C  62     104.467  89.574  76.233  0.00  0.00
ATOM   4154  CA  GLY C  62     106.250  88.282  76.100  0.00  0.00
ATOM   4155  HA1 GLY C  62     106.572  88.881  76.938  0.00  0.00
ATOM   4156  HA2 GLY C  62     106.973  88.416  75.308  0.00  0.00
ATOM   4157  C   GLY C  62     106.246  86.851  76.457  0.00  0.00
ATOM   4158  O   GLY C  62     105.199  86.262  76.759  0.00  0.00
ATOM   4159  N   GLY C  63     107.427  86.202  76.434  0.00  0.00
ATOM   4160  HN  GLY C  63     108.292  86.688  76.329  0.00  0.00
ATOM   4161  CA  GLY C  63     107.710  84.733  76.444  0.00  0.00
ATOM   4162  HA1 GLY C  63     107.325  84.301  77.355  0.00  0.00
ATOM   4163  HA2 GLY C  63     108.782  84.625  76.359  0.00  0.00
ATOM   4164  C   GLY C  63     107.059  83.960  75.340  0.00  0.00
ATOM   4165  O   GLY C  63     106.217  84.448  74.598  0.00  0.00
ATOM   4166  N   GLY C  64     107.480  82.702  75.091  0.00  0.00
ATOM   4167  HN  GLY C  64     108.094  82.378  75.794  0.00  0.00
ATOM   4168  CA  GLY C  64     106.951  81.809  74.026  0.00  0.00
ATOM   4169  HA1 GLY C  64     107.221  80.823  74.355  0.00  0.00
ATOM   4170  HA2 GLY C  64     107.311  82.209  73.086  0.00  0.00
ATOM   4171  C   GLY C  64     105.488  81.680  73.897  0.00  0.00
ATOM   4172  O   GLY C  64     104.631  81.797  74.816  0.00  0.00
ATOM   4173  N   GLN C  65     105.092  81.250  72.707  0.00  0.00
ATOM   4174  HN  GLN C  65     105.785  80.955  72.056  0.00  0.00
ATOM   4175  CA  GLN C  65     103.707  81.173  72.284  0.00  0.00
ATOM   4176  HA  GLN C  65     102.954  81.603  72.923  0.00  0.00
ATOM   4177  CB  GLN C  65     103.472  81.871  70.971  0.00  0.00
ATOM   4178  HB1 GLN C  65     102.417  81.793  70.620  0.00  0.00
ATOM   4179  HB2 GLN C  65     104.172  81.489  70.193  0.00  0.00
ATOM   4180  CG  GLN C  65     103.754  83.346  71.067  0.00  0.00
ATOM   4181  HG1 GLN C  65     103.521  83.881  70.128  0.00  0.00
ATOM   4182  HG2 GLN C  65     104.828  83.481  71.326  0.00  0.00
ATOM   4183  CD  GLN C  65     102.905  84.022  72.102  0.00  0.00
ATOM   4184  OE1 GLN C  65     101.665  84.128  72.041  0.00  0.00
ATOM   4185  NE2 GLN C  65     103.558  84.538  73.173  0.00  0.00
ATOM   4186 HE21 GLN C  65     104.537  84.439  73.380  0.00  0.00
ATOM   4187 HE22 GLN C  65     103.038  84.793  73.990  0.00  0.00
ATOM   4188  C   GLN C  65     103.273  79.733  72.002  0.00  0.00
ATOM   4189  O   GLN C  65     103.938  79.144  71.119  0.00  0.00
ATOM   4190  N   THR C  66     102.240  79.175  72.673  0.00  0.00
ATOM   4191  HN  THR C  66     101.708  79.772  73.261  0.00  0.00
ATOM   4192  CA  THR C  66     101.872  77.801  72.477  0.00  0.00
ATOM   4193  HA  THR C  66     102.688  77.290  71.989  0.00  0.00
ATOM   4194  CB  THR C  66     101.679  76.996  73.823  0.00  0.00
ATOM   4195  HB  THR C  66     102.536  77.256  74.485  0.00  0.00
ATOM   4196  OG1 THR C  66     101.610  75.550  73.592  0.00  0.00
ATOM   4197  HG1 THR C  66     102.495  75.400  73.263  0.00  0.00
ATOM   4198  CG2 THR C  66     100.385  77.383  74.537  0.00  0.00
ATOM   4199 HG21 THR C  66     100.099  78.460  74.517  0.00  0.00
ATOM   4200 HG22 THR C  66     100.415  76.896  75.539  0.00  0.00
ATOM   4201 HG23 THR C  66      99.555  76.914  73.960  0.00  0.00
ATOM   4202  C   THR C  66     100.604  77.700  71.581  0.00  0.00
ATOM   4203  O   THR C  66      99.561  78.199  71.815  0.00  0.00
ATOM   4204  N   ILE C  67     100.747  77.063  70.403  0.00  0.00
ATOM   4205  HN  ILE C  67     101.622  76.576  70.323  0.00  0.00
ATOM   4206  CA  ILE C  67      99.663  76.953  69.413  0.00  0.00
ATOM   4207  HA  ILE C  67      98.720  77.403  69.716  0.00  0.00
ATOM   4208  CB  ILE C  67     100.048  77.324  68.003  0.00  0.00
ATOM   4209  HB  ILE C  67     100.635  76.488  67.579  0.00  0.00
ATOM   4210  CG2 ILE C  67      98.762  77.587  67.218  0.00  0.00
ATOM   4211 HG21 ILE C  67      98.115  76.682  67.218  0.00  0.00
ATOM   4212 HG22 ILE C  67      99.011  77.943  66.192  0.00  0.00
ATOM   4213 HG23 ILE C  67      98.181  78.300  67.835  0.00  0.00
ATOM   4214  CG1 ILE C  67     101.003  78.541  67.877  0.00  0.00
ATOM   4215 HG11 ILE C  67     101.083  78.876  66.826  0.00  0.00
ATOM   4216 HG12 ILE C  67     102.064  78.303  68.096  0.00  0.00
ATOM   4217  CD  ILE C  67     100.512  79.788  68.629  0.00  0.00
ATOM   4218  HD1 ILE C  67     101.268  80.604  68.568  0.00  0.00
ATOM   4219  HD2 ILE C  67     100.211  79.640  69.681  0.00  0.00
ATOM   4220  HD3 ILE C  67      99.579  80.142  68.133  0.00  0.00
ATOM   4221  C   ILE C  67      99.224  75.456  69.462  0.00  0.00
ATOM   4222  O   ILE C  67     100.098  74.562  69.393  0.00  0.00
ATOM   4223  N   ASP C  68      97.902  75.198  69.513  0.00  0.00
ATOM   4224  HN  ASP C  68      97.174  75.873  69.534  0.00  0.00
ATOM   4225  CA  ASP C  68      97.386  73.814  69.351  0.00  0.00
ATOM   4226  HA  ASP C  68      98.112  73.037  69.562  0.00  0.00
ATOM   4227  CB  ASP C  68      96.337  73.476  70.357  0.00  0.00
ATOM   4228  HB1 ASP C  68      95.836  72.532  70.054  0.00  0.00
ATOM   4229  HB2 ASP C  68      95.517  74.230  70.249  0.00  0.00
ATOM   4230  CG  ASP C  68      96.784  73.403  71.718  0.00  0.00
ATOM   4231  OD1 ASP C  68      97.992  73.271  72.061  0.00  0.00
ATOM   4232  OD2 ASP C  68      95.831  73.350  72.565  0.00  0.00
ATOM   4233  C   ASP C  68      96.986  73.769  67.861  0.00  0.00
ATOM   4234  O   ASP C  68      96.630  74.729  67.166  0.00  0.00
ATOM   4235  N   LEU C  69      97.115  72.545  67.269  0.00  0.00
ATOM   4236  HN  LEU C  69      97.268  71.765  67.865  0.00  0.00
ATOM   4237  CA  LEU C  69      96.928  72.334  65.828  0.00  0.00
ATOM   4238  HA  LEU C  69      96.613  73.247  65.353  0.00  0.00
ATOM   4239  CB  LEU C  69      98.283  71.990  65.162  0.00  0.00
ATOM   4240  HB1 LEU C  69      98.099  71.958  64.067  0.00  0.00
ATOM   4241  HB2 LEU C  69      98.623  71.045  65.648  0.00  0.00
ATOM   4242  CG  LEU C  69      99.446  72.967  65.317  0.00  0.00
ATOM   4243  HG  LEU C  69      99.380  73.119  66.416  0.00  0.00
ATOM   4244  CD1 LEU C  69     100.779  72.336  64.959  0.00  0.00
ATOM   4245 HD11 LEU C  69     100.919  71.330  65.402  0.00  0.00
ATOM   4246 HD12 LEU C  69     101.632  72.966  65.302  0.00  0.00
ATOM   4247 HD13 LEU C  69     100.895  72.297  63.857  0.00  0.00
ATOM   4248  CD2 LEU C  69      99.145  74.289  64.561  0.00  0.00
ATOM   4249 HD21 LEU C  69      98.319  74.952  64.885  0.00  0.00
ATOM   4250 HD22 LEU C  69      98.836  74.001  63.535  0.00  0.00
ATOM   4251 HD23 LEU C  69     100.100  74.858  64.492  0.00  0.00
ATOM   4252  C   LEU C  69      95.756  71.460  65.530  0.00  0.00
ATOM   4253  O   LEU C  69      95.591  71.079  64.393  0.00  0.00
ATOM   4254  N   ASN C  70      94.954  70.950  66.494  0.00  0.00
ATOM   4255  HN  ASN C  70      95.219  71.280  67.400  0.00  0.00
ATOM   4256  CA  ASN C  70      93.790  70.117  66.405  0.00  0.00
ATOM   4257  HA  ASN C  70      94.119  69.260  65.828  0.00  0.00
ATOM   4258  CB  ASN C  70      93.229  69.474  67.737  0.00  0.00
ATOM   4259  HB1 ASN C  70      92.302  68.895  67.535  0.00  0.00
ATOM   4260  HB2 ASN C  70      92.823  70.280  68.377  0.00  0.00
ATOM   4261  CG  ASN C  70      94.315  68.731  68.478  0.00  0.00
ATOM   4262  OD1 ASN C  70      95.306  68.232  67.915  0.00  0.00
ATOM   4263  ND2 ASN C  70      94.225  68.785  69.800  0.00  0.00
ATOM   4264 HD21 ASN C  70      95.043  68.625  70.344  0.00  0.00
ATOM   4265 HD22 ASN C  70      93.376  69.224  70.111  0.00  0.00
ATOM   4266  C   ASN C  70      92.605  70.670  65.631  0.00  0.00
ATOM   4267  O   ASN C  70      92.104  69.957  64.801  0.00  0.00
ATOM   4268  N   VAL C  71      92.209  71.895  65.870  0.00  0.00
ATOM   4269  HN  VAL C  71      92.792  72.456  66.451  0.00  0.00
ATOM   4270  CA  VAL C  71      91.108  72.523  65.141  0.00  0.00
ATOM   4271  HA  VAL C  71      90.187  71.965  65.229  0.00  0.00
ATOM   4272  CB  VAL C  71      90.549  73.879  65.721  0.00  0.00
ATOM   4273  HB  VAL C  71      91.419  74.565  65.602  0.00  0.00
ATOM   4274  CG1 VAL C  71      89.309  74.346  64.911  0.00  0.00
ATOM   4275 HG11 VAL C  71      89.425  74.421  63.805  0.00  0.00
ATOM   4276 HG12 VAL C  71      88.935  75.308  65.326  0.00  0.00
ATOM   4277 HG13 VAL C  71      88.481  73.631  65.110  0.00  0.00
ATOM   4278  CG2 VAL C  71      90.117  73.740  67.217  0.00  0.00
ATOM   4279 HG21 VAL C  71      89.214  73.107  67.366  0.00  0.00
ATOM   4280 HG22 VAL C  71      89.892  74.680  67.759  0.00  0.00
ATOM   4281 HG23 VAL C  71      90.889  73.132  67.743  0.00  0.00
ATOM   4282  C   VAL C  71      91.387  72.758  63.657  0.00  0.00
ATOM   4283  O   VAL C  71      90.669  72.402  62.724  0.00  0.00
ATOM   4284  N   LEU C  72      92.618  73.243  63.393  0.00  0.00
ATOM   4285  HN  LEU C  72      93.102  73.561  64.213  0.00  0.00
ATOM   4286  CA  LEU C  72      93.191  73.318  62.086  0.00  0.00
ATOM   4287  HA  LEU C  72      92.501  73.884  61.479  0.00  0.00
ATOM   4288  CB  LEU C  72      94.563  73.978  62.244  0.00  0.00
ATOM   4289  HB1 LEU C  72      95.278  73.314  62.773  0.00  0.00
ATOM   4290  HB2 LEU C  72      94.412  74.947  62.764  0.00  0.00
ATOM   4291  CG  LEU C  72      95.225  74.167  60.782  0.00  0.00
ATOM   4292  HG  LEU C  72      95.542  73.164  60.429  0.00  0.00
ATOM   4293  CD1 LEU C  72      94.381  74.912  59.773  0.00  0.00
ATOM   4294 HD11 LEU C  72      93.317  74.593  59.839  0.00  0.00
ATOM   4295 HD12 LEU C  72      94.795  74.896  58.743  0.00  0.00
ATOM   4296 HD13 LEU C  72      94.319  75.980  60.088  0.00  0.00
ATOM   4297  CD2 LEU C  72      96.533  75.005  60.947  0.00  0.00
ATOM   4298 HD21 LEU C  72      97.169  74.529  61.733  0.00  0.00
ATOM   4299 HD22 LEU C  72      96.312  76.000  61.368  0.00  0.00
ATOM   4300 HD23 LEU C  72      96.989  75.123  59.942  0.00  0.00
ATOM   4301  C   LEU C  72      93.380  71.928  61.366  0.00  0.00
ATOM   4302  O   LEU C  72      93.140  71.744  60.176  0.00  0.00
ATOM   4303  N   LEU C  73      93.866  70.891  62.071  0.00  0.00
ATOM   4304  HN  LEU C  73      94.303  71.085  62.955  0.00  0.00
ATOM   4305  CA  LEU C  73      94.000  69.512  61.502  0.00  0.00
ATOM   4306  HA  LEU C  73      94.368  69.534  60.481  0.00  0.00
ATOM   4307  CB  LEU C  73      94.783  68.609  62.426  0.00  0.00
ATOM   4308  HB1 LEU C  73      94.253  68.510  63.392  0.00  0.00
ATOM   4309  HB2 LEU C  73      95.744  69.134  62.608  0.00  0.00
ATOM   4310  CG  LEU C  73      95.002  67.142  61.937  0.00  0.00
ATOM   4311  HG  LEU C  73      93.999  66.659  61.965  0.00  0.00
ATOM   4312  CD1 LEU C  73      95.609  67.099  60.572  0.00  0.00
ATOM   4313 HD11 LEU C  73      96.092  66.146  60.274  0.00  0.00
ATOM   4314 HD12 LEU C  73      96.270  67.973  60.413  0.00  0.00
ATOM   4315 HD13 LEU C  73      94.778  67.147  59.841  0.00  0.00
ATOM   4316  CD2 LEU C  73      95.939  66.450  62.911  0.00  0.00
ATOM   4317 HD21 LEU C  73      96.843  67.082  63.052  0.00  0.00
ATOM   4318 HD22 LEU C  73      96.410  65.516  62.533  0.00  0.00
ATOM   4319 HD23 LEU C  73      95.537  66.304  63.936  0.00  0.00
ATOM   4320  C   LEU C  73      92.574  68.896  61.374  0.00  0.00
ATOM   4321  O   LEU C  73      92.245  68.258  60.398  0.00  0.00
ATOM   4322  N   SER C  74      91.703  69.141  62.331  0.00  0.00
ATOM   4323  HN  SER C  74      91.970  69.668  63.141  0.00  0.00
ATOM   4324  CA  SER C  74      90.314  68.701  62.227  0.00  0.00
ATOM   4325  HA  SER C  74      90.356  67.639  62.013  0.00  0.00
ATOM   4326  CB  SER C  74      89.514  68.790  63.526  0.00  0.00
ATOM   4327  HB1 SER C  74      88.410  68.811  63.394  0.00  0.00
ATOM   4328  HB2 SER C  74      89.758  69.695  64.127  0.00  0.00
ATOM   4329  OG  SER C  74      89.857  67.668  64.367  0.00  0.00
ATOM   4330  HG1 SER C  74      90.716  67.851  64.750  0.00  0.00
ATOM   4331  C   SER C  74      89.522  69.286  61.132  0.00  0.00
ATOM   4332  O   SER C  74      88.903  68.602  60.324  0.00  0.00
ATOM   4333  N   ALA C  75      89.570  70.612  60.897  0.00  0.00
ATOM   4334  HN  ALA C  75      90.006  71.178  61.591  0.00  0.00
ATOM   4335  CA  ALA C  75      89.004  71.372  59.731  0.00  0.00
ATOM   4336  HA  ALA C  75      87.936  71.389  59.838  0.00  0.00
ATOM   4337  CB  ALA C  75      89.523  72.807  59.961  0.00  0.00
ATOM   4338  HB1 ALA C  75      89.125  73.425  59.115  0.00  0.00
ATOM   4339  HB2 ALA C  75      90.621  72.879  59.801  0.00  0.00
ATOM   4340  HB3 ALA C  75      89.121  73.180  60.933  0.00  0.00
ATOM   4341  C   ALA C  75      89.529  70.934  58.328  0.00  0.00
ATOM   4342  O   ALA C  75      88.795  70.880  57.347  0.00  0.00
ATOM   4343  N   ALA C  76      90.834  70.588  58.153  0.00  0.00
ATOM   4344  HN  ALA C  76      91.500  70.784  58.872  0.00  0.00
ATOM   4345  CA  ALA C  76      91.498  69.903  57.093  0.00  0.00
ATOM   4346  HA  ALA C  76      91.314  70.517  56.231  0.00  0.00
ATOM   4347  CB  ALA C  76      93.038  69.870  57.495  0.00  0.00
ATOM   4348  HB1 ALA C  76      93.412  70.895  57.679  0.00  0.00
ATOM   4349  HB2 ALA C  76      93.642  69.446  56.660  0.00  0.00
ATOM   4350  HB3 ALA C  76      93.136  69.275  58.428  0.00  0.00
ATOM   4351  C   ALA C  76      90.934  68.524  56.762  0.00  0.00
ATOM   4352  O   ALA C  76      90.631  68.227  55.617  0.00  0.00
ATOM   4353  N   ILE C  77      90.744  67.612  57.771  0.00  0.00
ATOM   4354  HN  ILE C  77      91.116  67.706  58.690  0.00  0.00
ATOM   4355  CA  ILE C  77      90.115  66.312  57.480  0.00  0.00
ATOM   4356  HA  ILE C  77      90.547  65.994  56.546  0.00  0.00
ATOM   4357  CB  ILE C  77      90.457  65.331  58.617  0.00  0.00
ATOM   4358  HB  ILE C  77      90.053  65.668  59.589  0.00  0.00
ATOM   4359  CG2 ILE C  77      89.822  63.926  58.429  0.00  0.00
ATOM   4360 HG21 ILE C  77      90.473  63.085  58.734  0.00  0.00
ATOM   4361 HG22 ILE C  77      89.463  63.703  57.393  0.00  0.00
ATOM   4362 HG23 ILE C  77      88.856  63.857  58.976  0.00  0.00
ATOM   4363  CG1 ILE C  77      91.909  65.121  58.926  0.00  0.00
ATOM   4364 HG11 ILE C  77      92.031  64.703  59.954  0.00  0.00
ATOM   4365 HG12 ILE C  77      92.394  66.109  59.098  0.00  0.00
ATOM   4366  CD  ILE C  77      92.769  64.411  57.891  0.00  0.00
ATOM   4367  HD1 ILE C  77      93.781  64.514  58.333  0.00  0.00
ATOM   4368  HD2 ILE C  77      92.638  65.059  56.997  0.00  0.00
ATOM   4369  HD3 ILE C  77      92.487  63.374  57.644  0.00  0.00
ATOM   4370  C   ILE C  77      88.560  66.390  57.248  0.00  0.00
ATOM   4371  O   ILE C  77      88.097  65.758  56.335  0.00  0.00
ATOM   4372  N   ASN C  78      87.858  67.305  57.963  0.00  0.00
ATOM   4373  HN  ASN C  78      88.358  67.822  58.657  0.00  0.00
ATOM   4374  CA  ASN C  78      86.471  67.710  57.738  0.00  0.00
ATOM   4375  HA  ASN C  78      85.805  66.862  57.786  0.00  0.00
ATOM   4376  CB  ASN C  78      86.289  68.781  58.836  0.00  0.00
ATOM   4377  HB1 ASN C  78      87.109  69.519  58.716  0.00  0.00
ATOM   4378  HB2 ASN C  78      86.453  68.304  59.834  0.00  0.00
ATOM   4379  CG  ASN C  78      84.921  69.436  58.824  0.00  0.00
ATOM   4380  OD1 ASN C  78      84.049  68.931  58.128  0.00  0.00
ATOM   4381  ND2 ASN C  78      84.658  70.519  59.633  0.00  0.00
ATOM   4382 HD21 ASN C  78      85.387  70.877  60.216  0.00  0.00
ATOM   4383 HD22 ASN C  78      83.796  71.010  59.463  0.00  0.00
ATOM   4384  C   ASN C  78      86.205  68.239  56.360  0.00  0.00
ATOM   4385  O   ASN C  78      85.237  67.708  55.688  0.00  0.00
ATOM   4386  N   PHE C  79      86.981  69.102  55.738  0.00  0.00
ATOM   4387  HN  PHE C  79      87.692  69.548  56.289  0.00  0.00
ATOM   4388  CA  PHE C  79      86.856  69.582  54.348  0.00  0.00
ATOM   4389  HA  PHE C  79      85.820  69.900  54.346  0.00  0.00
ATOM   4390  CB  PHE C  79      87.866  70.789  54.121  0.00  0.00
ATOM   4391  HB1 PHE C  79      88.868  70.556  54.552  0.00  0.00
ATOM   4392  HB2 PHE C  79      87.502  71.697  54.658  0.00  0.00
ATOM   4393  CG  PHE C  79      88.106  71.185  52.694  0.00  0.00
ATOM   4394  CD1 PHE C  79      87.043  71.731  51.957  0.00  0.00
ATOM   4395  HD1 PHE C  79      86.160  71.980  52.523  0.00  0.00
ATOM   4396  CE1 PHE C  79      87.249  72.132  50.630  0.00  0.00
ATOM   4397  HE1 PHE C  79      86.496  72.795  50.242  0.00  0.00
ATOM   4398  CZ  PHE C  79      88.473  71.946  50.053  0.00  0.00
ATOM   4399  HZ  PHE C  79      88.616  72.232  49.022  0.00  0.00
ATOM   4400  CD2 PHE C  79      89.346  70.971  52.077  0.00  0.00
ATOM   4401  HD2 PHE C  79      90.113  70.550  52.719  0.00  0.00
ATOM   4402  CE2 PHE C  79      89.521  71.268  50.724  0.00  0.00
ATOM   4403  HE2 PHE C  79      90.490  71.160  50.252  0.00  0.00
ATOM   4404  C   PHE C  79      86.880  68.408  53.286  0.00  0.00
ATOM   4405  O   PHE C  79      86.054  68.431  52.396  0.00  0.00
ATOM   4406  N   PHE C  80      87.844  67.416  53.447  0.00  0.00
ATOM   4407  HN  PHE C  80      88.388  67.422  54.284  0.00  0.00
ATOM   4408  CA  PHE C  80      87.947  66.306  52.632  0.00  0.00
ATOM   4409  HA  PHE C  80      87.942  66.696  51.622  0.00  0.00
ATOM   4410  CB  PHE C  80      89.177  65.426  52.854  0.00  0.00
ATOM   4411  HB1 PHE C  80      89.146  64.565  52.146  0.00  0.00
ATOM   4412  HB2 PHE C  80      89.044  65.120  53.915  0.00  0.00
ATOM   4413  CG  PHE C  80      90.634  66.001  52.902  0.00  0.00
ATOM   4414  CD1 PHE C  80      91.729  65.350  53.591  0.00  0.00
ATOM   4415  HD1 PHE C  80      91.512  64.439  54.130  0.00  0.00
ATOM   4416  CE1 PHE C  80      92.969  65.941  53.574  0.00  0.00
ATOM   4417  HE1 PHE C  80      93.763  65.362  54.019  0.00  0.00
ATOM   4418  CZ  PHE C  80      93.255  67.231  53.034  0.00  0.00
ATOM   4419  HZ  PHE C  80      94.263  67.591  53.179  0.00  0.00
ATOM   4420  CD2 PHE C  80      90.973  67.262  52.351  0.00  0.00
ATOM   4421  HD2 PHE C  80      90.113  67.820  52.008  0.00  0.00
ATOM   4422  CE2 PHE C  80      92.239  67.900  52.432  0.00  0.00
ATOM   4423  HE2 PHE C  80      92.344  68.879  51.994  0.00  0.00
ATOM   4424  C   PHE C  80      86.670  65.361  52.629  0.00  0.00
ATOM   4425  O   PHE C  80      86.046  65.043  51.622  0.00  0.00
ATOM   4426  N   LEU C  81      86.225  65.207  53.835  0.00  0.00
ATOM   4427  HN  LEU C  81      86.869  65.633  54.468  0.00  0.00
ATOM   4428  CA  LEU C  81      84.996  64.546  54.183  0.00  0.00
ATOM   4429  HA  LEU C  81      84.982  63.627  53.617  0.00  0.00
ATOM   4430  CB  LEU C  81      84.875  64.252  55.695  0.00  0.00
ATOM   4431  HB1 LEU C  81      83.818  64.038  55.958  0.00  0.00
ATOM   4432  HB2 LEU C  81      85.138  65.166  56.275  0.00  0.00
ATOM   4433  CG  LEU C  81      85.791  63.133  56.150  0.00  0.00
ATOM   4434  HG  LEU C  81      86.698  63.321  55.542  0.00  0.00
ATOM   4435  CD1 LEU C  81      86.354  63.112  57.578  0.00  0.00
ATOM   4436 HD11 LEU C  81      86.667  64.139  57.854  0.00  0.00
ATOM   4437 HD12 LEU C  81      87.193  62.398  57.755  0.00  0.00
ATOM   4438 HD13 LEU C  81      85.596  62.709  58.288  0.00  0.00
ATOM   4439  CD2 LEU C  81      85.142  61.744  55.812  0.00  0.00
ATOM   4440 HD21 LEU C  81      85.864  60.914  55.895  0.00  0.00
ATOM   4441 HD22 LEU C  81      84.669  61.650  54.816  0.00  0.00
ATOM   4442 HD23 LEU C  81      84.398  61.616  56.635  0.00  0.00
ATOM   4443  C   LEU C  81      83.710  65.262  53.578  0.00  0.00
ATOM   4444  O   LEU C  81      82.905  64.630  52.914  0.00  0.00
ATOM   4445  N   ILE C  82      83.568  66.552  53.759  0.00  0.00
ATOM   4446  HN  ILE C  82      84.270  67.103  54.207  0.00  0.00
ATOM   4447  CA  ILE C  82      82.431  67.294  53.248  0.00  0.00
ATOM   4448  HA  ILE C  82      81.539  66.803  53.604  0.00  0.00
ATOM   4449  CB  ILE C  82      82.261  68.774  53.725  0.00  0.00
ATOM   4450  HB  ILE C  82      83.106  69.350  53.299  0.00  0.00
ATOM   4451  CG2 ILE C  82      80.996  69.449  53.160  0.00  0.00
ATOM   4452 HG21 ILE C  82      80.745  70.324  53.804  0.00  0.00
ATOM   4453 HG22 ILE C  82      80.111  68.776  53.290  0.00  0.00
ATOM   4454 HG23 ILE C  82      81.027  69.900  52.147  0.00  0.00
ATOM   4455  CG1 ILE C  82      82.307  68.934  55.251  0.00  0.00
ATOM   4456 HG11 ILE C  82      81.947  69.964  55.434  0.00  0.00
ATOM   4457 HG12 ILE C  82      83.353  69.033  55.622  0.00  0.00
ATOM   4458  CD  ILE C  82      81.574  67.916  56.016  0.00  0.00
ATOM   4459  HD1 ILE C  82      80.491  68.109  55.819  0.00  0.00
ATOM   4460  HD2 ILE C  82      81.679  68.074  57.110  0.00  0.00
ATOM   4461  HD3 ILE C  82      81.718  66.839  55.800  0.00  0.00
ATOM   4462  C   ILE C  82      82.513  67.376  51.703  0.00  0.00
ATOM   4463  O   ILE C  82      81.469  67.266  51.102  0.00  0.00
ATOM   4464  N   ALA C  83      83.702  67.534  51.098  0.00  0.00
ATOM   4465  HN  ALA C  83      84.559  67.797  51.520  0.00  0.00
ATOM   4466  CA  ALA C  83      83.792  67.627  49.653  0.00  0.00
ATOM   4467  HA  ALA C  83      83.058  68.298  49.224  0.00  0.00
ATOM   4468  CB  ALA C  83      85.173  68.205  49.293  0.00  0.00
ATOM   4469  HB1 ALA C  83      85.201  68.491  48.214  0.00  0.00
ATOM   4470  HB2 ALA C  83      85.909  67.424  49.584  0.00  0.00
ATOM   4471  HB3 ALA C  83      85.254  69.113  49.928  0.00  0.00
ATOM   4472  C   ALA C  83      83.319  66.268  49.109  0.00  0.00
ATOM   4473  O   ALA C  83      82.477  66.303  48.189  0.00  0.00
ATOM   4474  N   PHE C  84      83.811  65.093  49.667  0.00  0.00
ATOM   4475  HN  PHE C  84      84.407  65.183  50.460  0.00  0.00
ATOM   4476  CA  PHE C  84      83.351  63.816  49.171  0.00  0.00
ATOM   4477  HA  PHE C  84      83.497  63.831  48.096  0.00  0.00
ATOM   4478  CB  PHE C  84      84.311  62.815  49.902  0.00  0.00
ATOM   4479  HB1 PHE C  84      84.277  62.829  51.014  0.00  0.00
ATOM   4480  HB2 PHE C  84      85.320  62.905  49.454  0.00  0.00
ATOM   4481  CG  PHE C  84      83.907  61.397  49.509  0.00  0.00
ATOM   4482  CD1 PHE C  84      83.323  60.550  50.456  0.00  0.00
ATOM   4483  HD1 PHE C  84      83.023  60.956  51.414  0.00  0.00
ATOM   4484  CE1 PHE C  84      82.938  59.270  50.088  0.00  0.00
ATOM   4485  HE1 PHE C  84      82.555  58.680  50.903  0.00  0.00
ATOM   4486  CZ  PHE C  84      83.198  58.703  48.835  0.00  0.00
ATOM   4487  HZ  PHE C  84      82.948  57.692  48.577  0.00  0.00
ATOM   4488  CD2 PHE C  84      84.123  60.888  48.225  0.00  0.00
ATOM   4489  HD2 PHE C  84      84.529  61.540  47.468  0.00  0.00
ATOM   4490  CE2 PHE C  84      83.733  59.601  47.878  0.00  0.00
ATOM   4491  HE2 PHE C  84      83.886  59.156  46.904  0.00  0.00
ATOM   4492  C   PHE C  84      81.839  63.590  49.425  0.00  0.00
ATOM   4493  O   PHE C  84      81.030  63.132  48.617  0.00  0.00
ATOM   4494  N   ALA C  85      81.332  63.955  50.650  0.00  0.00
ATOM   4495  HN  ALA C  85      81.958  64.408  51.283  0.00  0.00
ATOM   4496  CA  ALA C  85      79.884  63.794  50.911  0.00  0.00
ATOM   4497  HA  ALA C  85      79.599  62.785  50.664  0.00  0.00
ATOM   4498  CB  ALA C  85      79.516  63.947  52.387  0.00  0.00
ATOM   4499  HB1 ALA C  85      79.648  65.002  52.687  0.00  0.00
ATOM   4500  HB2 ALA C  85      80.122  63.177  52.912  0.00  0.00
ATOM   4501  HB3 ALA C  85      78.441  63.758  52.620  0.00  0.00
ATOM   4502  C   ALA C  85      78.857  64.598  50.016  0.00  0.00
ATOM   4503  O   ALA C  85      77.936  63.963  49.505  0.00  0.00
ATOM   4504  N   VAL C  86      79.154  65.916  49.695  0.00  0.00
ATOM   4505  HN  VAL C  86      79.927  66.396  50.103  0.00  0.00
ATOM   4506  CA  VAL C  86      78.408  66.803  48.771  0.00  0.00
ATOM   4507  HA  VAL C  86      77.375  66.635  49.071  0.00  0.00
ATOM   4508  CB  VAL C  86      78.888  68.287  48.851  0.00  0.00
ATOM   4509  HB  VAL C  86      79.962  68.182  48.586  0.00  0.00
ATOM   4510  CG1 VAL C  86      78.230  69.334  47.910  0.00  0.00
ATOM   4511 HG11 VAL C  86      78.702  70.339  47.942  0.00  0.00
ATOM   4512 HG12 VAL C  86      77.157  69.389  48.216  0.00  0.00
ATOM   4513 HG13 VAL C  86      78.216  68.966  46.859  0.00  0.00
ATOM   4514  CG2 VAL C  86      78.701  68.800  50.193  0.00  0.00
ATOM   4515 HG21 VAL C  86      79.294  69.749  50.224  0.00  0.00
ATOM   4516 HG22 VAL C  86      79.183  68.178  50.977  0.00  0.00
ATOM   4517 HG23 VAL C  86      77.624  68.933  50.447  0.00  0.00
ATOM   4518  C   VAL C  86      78.615  66.169  47.361  0.00  0.00
ATOM   4519  O   VAL C  86      77.666  66.003  46.628  0.00  0.00
ATOM   4520  N   TYR C  87      79.818  65.793  47.009  0.00  0.00
ATOM   4521  HN  TYR C  87      80.588  65.765  47.651  0.00  0.00
ATOM   4522  CA  TYR C  87      80.025  65.191  45.738  0.00  0.00
ATOM   4523  HA  TYR C  87      79.643  65.891  45.020  0.00  0.00
ATOM   4524  CB  TYR C  87      81.526  64.902  45.447  0.00  0.00
ATOM   4525  HB1 TYR C  87      81.982  64.247  46.213  0.00  0.00
ATOM   4526  HB2 TYR C  87      81.969  65.919  45.530  0.00  0.00
ATOM   4527  CG  TYR C  87      81.786  64.547  44.089  0.00  0.00
ATOM   4528  CD1 TYR C  87      81.893  65.547  43.040  0.00  0.00
ATOM   4529  HD1 TYR C  87      81.831  66.600  43.295  0.00  0.00
ATOM   4530  CE1 TYR C  87      82.204  65.127  41.692  0.00  0.00
ATOM   4531  HE1 TYR C  87      82.441  65.887  40.966  0.00  0.00
ATOM   4532  CZ  TYR C  87      82.188  63.750  41.347  0.00  0.00
ATOM   4533  OH  TYR C  87      82.408  63.391  40.060  0.00  0.00
ATOM   4534  HH  TYR C  87      82.561  64.189  39.555  0.00  0.00
ATOM   4535  CD2 TYR C  87      81.883  63.168  43.721  0.00  0.00
ATOM   4536  HD2 TYR C  87      81.980  62.428  44.508  0.00  0.00
ATOM   4537  CE2 TYR C  87      82.037  62.758  42.387  0.00  0.00
ATOM   4538  HE2 TYR C  87      82.127  61.709  42.151  0.00  0.00
ATOM   4539  C   TYR C  87      79.218  63.842  45.523  0.00  0.00
ATOM   4540  O   TYR C  87      78.593  63.750  44.451  0.00  0.00
ATOM   4541  N   PHE C  88      79.221  62.837  46.409  0.00  0.00
ATOM   4542  HN  PHE C  88      79.710  62.950  47.265  0.00  0.00
ATOM   4543  CA  PHE C  88      78.662  61.578  46.005  0.00  0.00
ATOM   4544  HA  PHE C  88      78.888  61.404  44.963  0.00  0.00
ATOM   4545  CB  PHE C  88      79.269  60.611  46.965  0.00  0.00
ATOM   4546  HB1 PHE C  88      78.968  60.755  48.030  0.00  0.00
ATOM   4547  HB2 PHE C  88      80.368  60.764  46.923  0.00  0.00
ATOM   4548  CG  PHE C  88      79.039  59.075  46.710  0.00  0.00
ATOM   4549  CD1 PHE C  88      78.436  58.542  45.568  0.00  0.00
ATOM   4550  HD1 PHE C  88      78.060  59.250  44.849  0.00  0.00
ATOM   4551  CE1 PHE C  88      78.575  57.183  45.239  0.00  0.00
ATOM   4552  HE1 PHE C  88      78.214  56.763  44.308  0.00  0.00
ATOM   4553  CZ  PHE C  88      79.160  56.320  46.157  0.00  0.00
ATOM   4554  HZ  PHE C  88      79.352  55.336  45.737  0.00  0.00
ATOM   4555  CD2 PHE C  88      79.638  58.212  47.607  0.00  0.00
ATOM   4556  HD2 PHE C  88      80.295  58.670  48.319  0.00  0.00
ATOM   4557  CE2 PHE C  88      79.849  56.849  47.297  0.00  0.00
ATOM   4558  HE2 PHE C  88      80.399  56.232  47.989  0.00  0.00
ATOM   4559  C   PHE C  88      77.176  61.580  46.113  0.00  0.00
ATOM   4560  O   PHE C  88      76.527  60.823  45.399  0.00  0.00
ATOM   4561  N   LEU C  89      76.658  62.322  47.038  0.00  0.00
ATOM   4562  HN  LEU C  89      77.234  62.889  47.630  0.00  0.00
ATOM   4563  CA  LEU C  89      75.271  62.303  47.294  0.00  0.00
ATOM   4564  HA  LEU C  89      74.882  61.358  46.928  0.00  0.00
ATOM   4565  CB  LEU C  89      74.976  62.337  48.812  0.00  0.00
ATOM   4566  HB1 LEU C  89      73.902  62.119  48.965  0.00  0.00
ATOM   4567  HB2 LEU C  89      75.261  63.362  49.139  0.00  0.00
ATOM   4568  CG  LEU C  89      75.684  61.194  49.614  0.00  0.00
ATOM   4569  HG  LEU C  89      76.737  61.481  49.779  0.00  0.00
ATOM   4570  CD1 LEU C  89      75.002  61.044  51.036  0.00  0.00
ATOM   4571 HD11 LEU C  89      73.994  60.572  50.963  0.00  0.00
ATOM   4572 HD12 LEU C  89      74.874  62.043  51.504  0.00  0.00
ATOM   4573 HD13 LEU C  89      75.561  60.408  51.748  0.00  0.00
ATOM   4574  CD2 LEU C  89      75.627  59.832  48.919  0.00  0.00
ATOM   4575 HD21 LEU C  89      76.153  59.105  49.565  0.00  0.00
ATOM   4576 HD22 LEU C  89      76.074  59.728  47.910  0.00  0.00
ATOM   4577 HD23 LEU C  89      74.550  59.594  48.853  0.00  0.00
ATOM   4578  C   LEU C  89      74.467  63.487  46.564  0.00  0.00
ATOM   4579  O   LEU C  89      73.205  63.452  46.387  0.00  0.00
ATOM   4580  N   VAL C  90      75.199  64.502  45.989  0.00  0.00
ATOM   4581  HN  VAL C  90      76.182  64.474  46.125  0.00  0.00
ATOM   4582  CA  VAL C  90      74.654  65.690  45.362  0.00  0.00
ATOM   4583  HA  VAL C  90      73.587  65.595  45.262  0.00  0.00
ATOM   4584  CB  VAL C  90      74.575  66.975  46.222  0.00  0.00
ATOM   4585  HB  VAL C  90      75.594  66.959  46.677  0.00  0.00
ATOM   4586  CG1 VAL C  90      74.109  68.234  45.442  0.00  0.00
ATOM   4587 HG11 VAL C  90      74.254  69.142  46.075  0.00  0.00
ATOM   4588 HG12 VAL C  90      73.115  68.153  44.959  0.00  0.00
ATOM   4589 HG13 VAL C  90      74.778  68.395  44.580  0.00  0.00
ATOM   4590  CG2 VAL C  90      73.659  66.757  47.442  0.00  0.00
ATOM   4591 HG21 VAL C  90      73.713  67.516  48.252  0.00  0.00
ATOM   4592 HG22 VAL C  90      74.070  65.819  47.896  0.00  0.00
ATOM   4593 HG23 VAL C  90      72.631  66.470  47.135  0.00  0.00
ATOM   4594  C   VAL C  90      75.158  65.905  43.953  0.00  0.00
ATOM   4595  O   VAL C  90      74.407  65.700  42.987  0.00  0.00
ATOM   4596  N   VAL C  91      76.453  66.292  43.780  0.00  0.00
ATOM   4597  HN  VAL C  91      77.151  66.349  44.491  0.00  0.00
ATOM   4598  CA  VAL C  91      77.046  66.668  42.435  0.00  0.00
ATOM   4599  HA  VAL C  91      76.360  67.351  41.964  0.00  0.00
ATOM   4600  CB  VAL C  91      78.258  67.544  42.612  0.00  0.00
ATOM   4601  HB  VAL C  91      78.976  66.997  43.258  0.00  0.00
ATOM   4602  CG1 VAL C  91      78.826  67.953  41.286  0.00  0.00
ATOM   4603 HG11 VAL C  91      79.842  68.404  41.328  0.00  0.00
ATOM   4604 HG12 VAL C  91      78.209  68.693  40.722  0.00  0.00
ATOM   4605 HG13 VAL C  91      79.012  67.126  40.572  0.00  0.00
ATOM   4606  CG2 VAL C  91      77.748  68.849  43.202  0.00  0.00
ATOM   4607 HG21 VAL C  91      77.513  68.753  44.291  0.00  0.00
ATOM   4608 HG22 VAL C  91      76.803  69.188  42.717  0.00  0.00
ATOM   4609 HG23 VAL C  91      78.585  69.575  43.122  0.00  0.00
ATOM   4610  C   VAL C  91      77.125  65.578  41.370  0.00  0.00
ATOM   4611  O   VAL C  91      76.769  65.731  40.254  0.00  0.00
ATOM   4612  N   LEU C  92      77.399  64.338  41.785  0.00  0.00
ATOM   4613  HN  LEU C  92      77.755  64.202  42.710  0.00  0.00
ATOM   4614  CA  LEU C  92      77.217  63.108  40.990  0.00  0.00
ATOM   4615  HA  LEU C  92      77.727  63.327  40.061  0.00  0.00
ATOM   4616  CB  LEU C  92      78.069  61.953  41.758  0.00  0.00
ATOM   4617  HB1 LEU C  92      77.558  61.749  42.727  0.00  0.00
ATOM   4618  HB2 LEU C  92      79.071  62.385  42.002  0.00  0.00
ATOM   4619  CG  LEU C  92      78.248  60.568  40.998  0.00  0.00
ATOM   4620  HG  LEU C  92      77.220  60.232  40.753  0.00  0.00
ATOM   4621  CD1 LEU C  92      78.961  60.853  39.712  0.00  0.00
ATOM   4622 HD11 LEU C  92      78.355  61.463  39.012  0.00  0.00
ATOM   4623 HD12 LEU C  92      79.233  59.892  39.229  0.00  0.00
ATOM   4624 HD13 LEU C  92      79.848  61.478  39.954  0.00  0.00
ATOM   4625  CD2 LEU C  92      78.895  59.411  41.832  0.00  0.00
ATOM   4626 HD21 LEU C  92      78.909  58.494  41.215  0.00  0.00
ATOM   4627 HD22 LEU C  92      78.412  59.275  42.818  0.00  0.00
ATOM   4628 HD23 LEU C  92      79.983  59.629  41.929  0.00  0.00
ATOM   4629  C   LEU C  92      75.785  62.697  40.497  0.00  0.00
ATOM   4630  O   LEU C  92      75.567  62.622  39.283  0.00  0.00
ATOM   4631  N   PRO C  93      74.683  62.697  41.345  0.00  0.00
ATOM   4632  CD  PRO C  93      74.823  62.282  42.733  0.00  0.00
ATOM   4633  HD1 PRO C  93      75.438  62.948  43.371  0.00  0.00
ATOM   4634  HD2 PRO C  93      75.137  61.225  42.812  0.00  0.00
ATOM   4635  CA  PRO C  93      73.366  62.400  40.886  0.00  0.00
ATOM   4636  HA  PRO C  93      73.373  61.491  40.309  0.00  0.00
ATOM   4637  CB  PRO C  93      72.507  62.060  42.058  0.00  0.00
ATOM   4638  HB1 PRO C  93      72.268  60.978  42.101  0.00  0.00
ATOM   4639  HB2 PRO C  93      71.583  62.663  42.156  0.00  0.00
ATOM   4640  CG  PRO C  93      73.384  62.293  43.310  0.00  0.00
ATOM   4641  HG1 PRO C  93      73.345  63.276  43.816  0.00  0.00
ATOM   4642  HG2 PRO C  93      73.151  61.505  44.057  0.00  0.00
ATOM   4643  C   PRO C  93      73.008  63.585  40.025  0.00  0.00
ATOM   4644  O   PRO C  93      72.390  63.373  38.965  0.00  0.00
ATOM   4645  N   TYR C  94      73.399  64.873  40.412  0.00  0.00
ATOM   4646  HN  TYR C  94      73.740  64.928  41.353  0.00  0.00
ATOM   4647  CA  TYR C  94      72.965  66.040  39.843  0.00  0.00
ATOM   4648  HA  TYR C  94      71.916  65.888  39.654  0.00  0.00
ATOM   4649  CB  TYR C  94      72.940  67.263  40.833  0.00  0.00
ATOM   4650  HB1 TYR C  94      73.949  67.444  41.263  0.00  0.00
ATOM   4651  HB2 TYR C  94      72.274  66.960  41.678  0.00  0.00
ATOM   4652  CG  TYR C  94      72.289  68.511  40.258  0.00  0.00
ATOM   4653  CD1 TYR C  94      71.144  68.532  39.386  0.00  0.00
ATOM   4654  HD1 TYR C  94      70.631  67.705  38.930  0.00  0.00
ATOM   4655  CE1 TYR C  94      70.607  69.778  39.047  0.00  0.00
ATOM   4656  HE1 TYR C  94      69.752  69.924  38.405  0.00  0.00
ATOM   4657  CZ  TYR C  94      71.241  71.003  39.440  0.00  0.00
ATOM   4658  OH  TYR C  94      70.706  72.234  39.082  0.00  0.00
ATOM   4659  HH  TYR C  94      71.346  72.819  39.491  0.00  0.00
ATOM   4660  CD2 TYR C  94      72.870  69.766  40.661  0.00  0.00
ATOM   4661  HD2 TYR C  94      73.813  69.813  41.186  0.00  0.00
ATOM   4662  CE2 TYR C  94      72.422  71.011  40.160  0.00  0.00
ATOM   4663  HE2 TYR C  94      72.856  71.934  40.516  0.00  0.00
ATOM   4664  C   TYR C  94      73.511  66.309  38.391  0.00  0.00
ATOM   4665  O   TYR C  94      72.710  66.541  37.495  0.00  0.00
ATOM   4666  N   ASN C  95      74.811  66.005  38.206  0.00  0.00
ATOM   4667  HN  ASN C  95      75.398  65.808  38.986  0.00  0.00
ATOM   4668  CA  ASN C  95      75.435  65.837  36.903  0.00  0.00
ATOM   4669  HA  ASN C  95      75.121  66.720  36.358  0.00  0.00
ATOM   4670  CB  ASN C  95      76.973  65.705  37.078  0.00  0.00
ATOM   4671  HB1 ASN C  95      77.348  65.055  36.264  0.00  0.00
ATOM   4672  HB2 ASN C  95      77.217  65.200  38.035  0.00  0.00
ATOM   4673  CG  ASN C  95      77.749  67.066  37.033  0.00  0.00
ATOM   4674  OD1 ASN C  95      77.267  68.121  36.798  0.00  0.00
ATOM   4675  ND2 ASN C  95      79.068  66.995  37.271  0.00  0.00
ATOM   4676 HD21 ASN C  95      79.525  66.103  37.312  0.00  0.00
ATOM   4677 HD22 ASN C  95      79.552  67.854  37.097  0.00  0.00
ATOM   4678  C   ASN C  95      74.819  64.670  36.158  0.00  0.00
ATOM   4679  O   ASN C  95      74.382  64.770  34.986  0.00  0.00
ATOM   4680  N   THR C  96      74.732  63.455  36.742  0.00  0.00
ATOM   4681  HN  THR C  96      75.082  63.311  37.657  0.00  0.00
ATOM   4682  CA  THR C  96      74.378  62.233  35.952  0.00  0.00
ATOM   4683  HA  THR C  96      75.053  62.224  35.104  0.00  0.00
ATOM   4684  CB  THR C  96      74.365  60.948  36.845  0.00  0.00
ATOM   4685  HB  THR C  96      73.764  61.131  37.756  0.00  0.00
ATOM   4686  OG1 THR C  96      75.729  60.739  37.336  0.00  0.00
ATOM   4687  HG1 THR C  96      75.933  61.398  38.004  0.00  0.00
ATOM   4688  CG2 THR C  96      74.056  59.621  36.176  0.00  0.00
ATOM   4689 HG21 THR C  96      74.660  59.651  35.240  0.00  0.00
ATOM   4690 HG22 THR C  96      72.969  59.437  36.019  0.00  0.00
ATOM   4691 HG23 THR C  96      74.286  58.744  36.813  0.00  0.00
ATOM   4692  C   THR C  96      72.961  62.248  35.297  0.00  0.00
ATOM   4693  O   THR C  96      72.680  61.946  34.161  0.00  0.00
ATOM   4694  N   LEU C  97      71.990  62.705  36.121  0.00  0.00
ATOM   4695  HN  LEU C  97      72.095  63.059  37.049  0.00  0.00
ATOM   4696  CA  LEU C  97      70.641  62.902  35.610  0.00  0.00
ATOM   4697  HA  LEU C  97      70.562  62.176  34.810  0.00  0.00
ATOM   4698  CB  LEU C  97      69.556  62.647  36.735  0.00  0.00
ATOM   4699  HB1 LEU C  97      68.519  62.706  36.349  0.00  0.00
ATOM   4700  HB2 LEU C  97      69.604  63.299  37.627  0.00  0.00
ATOM   4701  CG  LEU C  97      69.554  61.199  37.322  0.00  0.00
ATOM   4702  HG  LEU C  97      70.575  60.975  37.712  0.00  0.00
ATOM   4703  CD1 LEU C  97      68.530  61.102  38.471  0.00  0.00
ATOM   4704 HD11 LEU C  97      67.493  61.096  38.048  0.00  0.00
ATOM   4705 HD12 LEU C  97      68.765  61.832  39.277  0.00  0.00
ATOM   4706 HD13 LEU C  97      68.584  60.115  38.975  0.00  0.00
ATOM   4707  CD2 LEU C  97      69.422  60.035  36.304  0.00  0.00
ATOM   4708 HD21 LEU C  97      69.614  59.095  36.854  0.00  0.00
ATOM   4709 HD22 LEU C  97      70.076  60.194  35.423  0.00  0.00
ATOM   4710 HD23 LEU C  97      68.376  60.050  35.910  0.00  0.00
ATOM   4711  C   LEU C  97      70.301  64.351  35.031  0.00  0.00
ATOM   4712  O   LEU C  97      69.357  64.498  34.261  0.00  0.00
ATOM   4713  N   ARG C  98      71.173  65.378  35.193  0.00  0.00
ATOM   4714  HN  ARG C  98      71.967  65.252  35.786  0.00  0.00
ATOM   4715  CA  ARG C  98      70.847  66.731  34.676  0.00  0.00
ATOM   4716  HA  ARG C  98      70.192  66.697  33.813  0.00  0.00
ATOM   4717  CB  ARG C  98      70.027  67.574  35.696  0.00  0.00
ATOM   4718  HB1 ARG C  98      69.816  68.587  35.286  0.00  0.00
ATOM   4719  HB2 ARG C  98      70.696  67.788  36.554  0.00  0.00
ATOM   4720  CG  ARG C  98      68.679  66.923  36.148  0.00  0.00
ATOM   4721  HG1 ARG C  98      68.784  66.017  36.778  0.00  0.00
ATOM   4722  HG2 ARG C  98      68.123  66.644  35.228  0.00  0.00
ATOM   4723  CD  ARG C  98      67.799  67.788  37.169  0.00  0.00
ATOM   4724  HD1 ARG C  98      67.834  68.870  36.940  0.00  0.00
ATOM   4725  HD2 ARG C  98      68.134  67.802  38.230  0.00  0.00
ATOM   4726  NE  ARG C  98      66.401  67.255  37.108  0.00  0.00
ATOM   4727  HE  ARG C  98      66.198  66.379  37.556  0.00  0.00
ATOM   4728  CZ  ARG C  98      65.409  67.681  36.332  0.00  0.00
ATOM   4729  NH1 ARG C  98      65.553  68.744  35.611  0.00  0.00
ATOM   4730 HH11 ARG C  98      64.775  69.037  35.053  0.00  0.00
ATOM   4731 HH12 ARG C  98      66.447  69.139  35.398  0.00  0.00
ATOM   4732  NH2 ARG C  98      64.237  67.146  36.215  0.00  0.00
ATOM   4733 HH21 ARG C  98      63.502  67.558  35.663  0.00  0.00
ATOM   4734 HH22 ARG C  98      64.122  66.428  36.897  0.00  0.00
ATOM   4735  C   ARG C  98      72.027  67.637  34.133  0.00  0.00
ATOM   4736  O   ARG C  98      71.902  68.182  33.031  0.00  0.00
ATOM   4737  N   LYS C  99      73.027  67.868  34.942  0.00  0.00
ATOM   4738  HN  LYS C  99      72.979  67.412  35.835  0.00  0.00
ATOM   4739  CA  LYS C  99      74.004  68.951  34.779  0.00  0.00
ATOM   4740  HA  LYS C  99      73.614  69.657  34.061  0.00  0.00
ATOM   4741  CB  LYS C  99      74.465  69.626  36.051  0.00  0.00
ATOM   4742  HB1 LYS C  99      75.174  70.417  35.752  0.00  0.00
ATOM   4743  HB2 LYS C  99      74.949  68.909  36.747  0.00  0.00
ATOM   4744  CG  LYS C  99      73.382  70.363  36.890  0.00  0.00
ATOM   4745  HG1 LYS C  99      73.990  70.937  37.621  0.00  0.00
ATOM   4746  HG2 LYS C  99      72.774  69.633  37.465  0.00  0.00
ATOM   4747  CD  LYS C  99      72.475  71.333  36.128  0.00  0.00
ATOM   4748  HD1 LYS C  99      71.651  71.705  36.770  0.00  0.00
ATOM   4749  HD2 LYS C  99      71.834  70.700  35.470  0.00  0.00
ATOM   4750  CE  LYS C  99      73.099  72.504  35.442  0.00  0.00
ATOM   4751  HE1 LYS C  99      72.255  73.004  34.921  0.00  0.00
ATOM   4752  HE2 LYS C  99      73.957  72.258  34.776  0.00  0.00
ATOM   4753  NZ  LYS C  99      73.664  73.443  36.454  0.00  0.00
ATOM   4754  HZ1 LYS C  99      74.532  73.088  36.922  0.00  0.00
ATOM   4755  HZ2 LYS C  99      72.968  73.604  37.209  0.00  0.00
ATOM   4756  HZ3 LYS C  99      73.865  74.317  35.937  0.00  0.00
ATOM   4757  C   LYS C  99      75.279  68.426  34.089  0.00  0.00
ATOM   4758  O   LYS C  99      76.284  69.091  33.877  0.00  0.00
ATOM   4759  N   LYS C 100      75.259  67.141  33.723  0.00  0.00
ATOM   4760  HN  LYS C 100      74.577  66.482  34.037  0.00  0.00
ATOM   4761  CA  LYS C 100      76.291  66.485  32.932  0.00  0.00
ATOM   4762  HA  LYS C 100      76.180  65.467  33.271  0.00  0.00
ATOM   4763  CB  LYS C 100      76.092  66.583  31.384  0.00  0.00
ATOM   4764  HB1 LYS C 100      76.970  66.101  30.914  0.00  0.00
ATOM   4765  HB2 LYS C 100      76.042  67.638  31.038  0.00  0.00
ATOM   4766  CG  LYS C 100      74.842  65.901  30.893  0.00  0.00
ATOM   4767  HG1 LYS C 100      74.619  66.079  29.823  0.00  0.00
ATOM   4768  HG2 LYS C 100      73.953  66.158  31.519  0.00  0.00
ATOM   4769  CD  LYS C 100      74.851  64.341  31.143  0.00  0.00
ATOM   4770  HD1 LYS C 100      73.844  63.870  31.110  0.00  0.00
ATOM   4771  HD2 LYS C 100      75.022  64.179  32.223  0.00  0.00
ATOM   4772  CE  LYS C 100      75.865  63.484  30.388  0.00  0.00
ATOM   4773  HE1 LYS C 100      75.548  62.432  30.603  0.00  0.00
ATOM   4774  HE2 LYS C 100      76.942  63.542  30.679  0.00  0.00
ATOM   4775  NZ  LYS C 100      75.810  63.764  28.881  0.00  0.00
ATOM   4776  HZ1 LYS C 100      74.814  63.794  28.576  0.00  0.00
ATOM   4777  HZ2 LYS C 100      76.287  63.081  28.256  0.00  0.00
ATOM   4778  HZ3 LYS C 100      76.101  64.751  28.739  0.00  0.00
ATOM   4779  C   LYS C 100      77.791  66.660  33.320  0.00  0.00
ATOM   4780  O   LYS C 100      78.340  65.880  34.056  0.00  0.00
ATOM   4781  N   GLY C 101      78.473  67.677  32.776  0.00  0.00
ATOM   4782  HN  GLY C 101      77.849  68.326  32.345  0.00  0.00
ATOM   4783  CA  GLY C 101      79.880  67.977  32.883  0.00  0.00
ATOM   4784  HA1 GLY C 101      80.283  68.060  31.890  0.00  0.00
ATOM   4785  HA2 GLY C 101      80.315  67.232  33.531  0.00  0.00
ATOM   4786  C   GLY C 101      80.194  69.311  33.521  0.00  0.00
ATOM   4787  O   GLY C 101      81.368  69.737  33.490  0.00  0.00
ATOM   4788  N   GLU C 102      79.201  69.904  34.142  0.00  0.00
ATOM   4789  HN  GLU C 102      78.263  69.568  34.064  0.00  0.00
ATOM   4790  CA  GLU C 102      79.306  71.019  35.031  0.00  0.00
ATOM   4791  HA  GLU C 102      79.880  71.753  34.478  0.00  0.00
ATOM   4792  CB  GLU C 102      77.876  71.593  35.263  0.00  0.00
ATOM   4793  HB1 GLU C 102      77.904  72.335  36.084  0.00  0.00
ATOM   4794  HB2 GLU C 102      77.323  70.724  35.690  0.00  0.00
ATOM   4795  CG  GLU C 102      77.138  72.233  34.055  0.00  0.00
ATOM   4796  HG1 GLU C 102      76.121  72.440  34.456  0.00  0.00
ATOM   4797  HG2 GLU C 102      77.193  71.564  33.170  0.00  0.00
ATOM   4798  CD  GLU C 102      77.810  73.510  33.725  0.00  0.00
ATOM   4799  OE1 GLU C 102      77.602  74.568  34.384  0.00  0.00
ATOM   4800  OE2 GLU C 102      78.435  73.488  32.579  0.00  0.00
ATOM   4801  C   GLU C 102      80.072  70.771  36.369  0.00  0.00
ATOM   4802  O   GLU C 102      80.311  69.663  36.831  0.00  0.00
ATOM   4803  N   VAL C 103      80.494  71.869  37.021  0.00  0.00
ATOM   4804  HN  VAL C 103      80.289  72.776  36.632  0.00  0.00
ATOM   4805  CA  VAL C 103      81.239  71.822  38.214  0.00  0.00
ATOM   4806  HA  VAL C 103      81.879  70.952  38.249  0.00  0.00
ATOM   4807  CB  VAL C 103      82.104  73.148  38.378  0.00  0.00
ATOM   4808  HB  VAL C 103      81.388  73.985  38.255  0.00  0.00
ATOM   4809  CG1 VAL C 103      82.881  73.172  39.728  0.00  0.00
ATOM   4810 HG11 VAL C 103      83.306  72.158  39.903  0.00  0.00
ATOM   4811 HG12 VAL C 103      82.429  73.594  40.650  0.00  0.00
ATOM   4812 HG13 VAL C 103      83.716  73.880  39.529  0.00  0.00
ATOM   4813  CG2 VAL C 103      83.017  73.201  37.132  0.00  0.00
ATOM   4814 HG21 VAL C 103      82.473  73.050  36.169  0.00  0.00
ATOM   4815 HG22 VAL C 103      83.649  72.320  37.359  0.00  0.00
ATOM   4816 HG23 VAL C 103      83.648  74.118  37.153  0.00  0.00
ATOM   4817  C   VAL C 103      80.276  71.769  39.430  0.00  0.00
ATOM   4818  O   VAL C 103      80.478  70.791  40.180  0.00  0.00
ATOM   4819  NT  VAL C 103      79.268  72.654  39.523  0.00  0.00
ATOM   4820  HT1 VAL C 103      78.667  72.564  40.322  0.00  0.00
ATOM   4821  HT2 VAL C 103      79.080  73.342  38.820  0.00  0.00
ATOM   4822  N   MET D   1      86.371 118.426  42.478  0.00  0.00
ATOM   4823  HT1 MET D   1      87.176 119.079  42.460  0.00  0.00
ATOM   4824  HT2 MET D   1      85.500 118.825  42.069  0.00  0.00
ATOM   4825  HT3 MET D   1      86.657 117.580  41.952  0.00  0.00
ATOM   4826  CA  MET D   1      86.048 117.926  43.789  0.00  0.00
ATOM   4827  HA  MET D   1      87.026 117.710  44.200  0.00  0.00
ATOM   4828  CB  MET D   1      85.407 119.014  44.609  0.00  0.00
ATOM   4829  HB1 MET D   1      84.809 118.554  45.416  0.00  0.00
ATOM   4830  HB2 MET D   1      84.641 119.644  44.112  0.00  0.00
ATOM   4831  CG  MET D   1      86.311 120.014  45.271  0.00  0.00
ATOM   4832  HG1 MET D   1      85.585 120.574  45.895  0.00  0.00
ATOM   4833  HG2 MET D   1      86.725 120.723  44.521  0.00  0.00
ATOM   4834  SD  MET D   1      87.737 119.490  46.358  0.00  0.00
ATOM   4835  CE  MET D   1      86.944 118.118  47.244  0.00  0.00
ATOM   4836  HE1 MET D   1      86.788 117.278  46.529  0.00  0.00
ATOM   4837  HE2 MET D   1      85.953 118.539  47.509  0.00  0.00
ATOM   4838  HE3 MET D   1      87.455 117.887  48.207  0.00  0.00
ATOM   4839  C   MET D   1      85.413 116.582  43.840  0.00  0.00
ATOM   4840  O   MET D   1      86.020 115.588  44.220  0.00  0.00
ATOM   4841  N   LEU D   2      84.127 116.470  43.505  0.00  0.00
ATOM   4842  HN  LEU D   2      83.658 117.252  43.097  0.00  0.00
ATOM   4843  CA  LEU D   2      83.285 115.395  43.945  0.00  0.00
ATOM   4844  HA  LEU D   2      83.807 114.921  44.764  0.00  0.00
ATOM   4845  CB  LEU D   2      81.928 116.028  44.493  0.00  0.00
ATOM   4846  HB1 LEU D   2      81.385 115.123  44.861  0.00  0.00
ATOM   4847  HB2 LEU D   2      81.293 116.439  43.669  0.00  0.00
ATOM   4848  CG  LEU D   2      82.043 117.072  45.655  0.00  0.00
ATOM   4849  HG  LEU D   2      82.552 117.950  45.199  0.00  0.00
ATOM   4850  CD1 LEU D   2      80.657 117.506  46.079  0.00  0.00
ATOM   4851 HD11 LEU D   2      80.089 117.681  45.139  0.00  0.00
ATOM   4852 HD12 LEU D   2      80.487 118.370  46.752  0.00  0.00
ATOM   4853 HD13 LEU D   2      80.226 116.566  46.494  0.00  0.00
ATOM   4854  CD2 LEU D   2      82.856 116.592  46.897  0.00  0.00
ATOM   4855 HD21 LEU D   2      83.869 116.217  46.640  0.00  0.00
ATOM   4856 HD22 LEU D   2      82.328 115.772  47.432  0.00  0.00
ATOM   4857 HD23 LEU D   2      82.926 117.519  47.502  0.00  0.00
ATOM   4858  C   LEU D   2      83.049 114.438  42.884  0.00  0.00
ATOM   4859  O   LEU D   2      82.461 113.397  43.126  0.00  0.00
ATOM   4860  N   LYS D   3      83.497 114.678  41.636  0.00  0.00
ATOM   4861  HN  LYS D   3      83.938 115.563  41.552  0.00  0.00
ATOM   4862  CA  LYS D   3      83.297 113.914  40.410  0.00  0.00
ATOM   4863  HA  LYS D   3      82.230 113.819  40.299  0.00  0.00
ATOM   4864  CB  LYS D   3      84.012 114.541  39.135  0.00  0.00
ATOM   4865  HB1 LYS D   3      85.109 114.497  39.208  0.00  0.00
ATOM   4866  HB2 LYS D   3      83.747 115.612  39.064  0.00  0.00
ATOM   4867  CG  LYS D   3      83.470 113.877  37.815  0.00  0.00
ATOM   4868  HG1 LYS D   3      82.360 113.986  37.850  0.00  0.00
ATOM   4869  HG2 LYS D   3      83.726 112.795  37.776  0.00  0.00
ATOM   4870  CD  LYS D   3      84.045 114.601  36.541  0.00  0.00
ATOM   4871  HD1 LYS D   3      85.136 114.404  36.498  0.00  0.00
ATOM   4872  HD2 LYS D   3      84.036 115.706  36.633  0.00  0.00
ATOM   4873  CE  LYS D   3      83.422 114.077  35.249  0.00  0.00
ATOM   4874  HE1 LYS D   3      83.571 114.934  34.563  0.00  0.00
ATOM   4875  HE2 LYS D   3      82.335 113.907  35.391  0.00  0.00
ATOM   4876  NZ  LYS D   3      84.067 112.813  34.824  0.00  0.00
ATOM   4877  HZ1 LYS D   3      83.722 112.607  33.868  0.00  0.00
ATOM   4878  HZ2 LYS D   3      83.760 112.013  35.423  0.00  0.00
ATOM   4879  HZ3 LYS D   3      85.091 112.741  34.690  0.00  0.00
ATOM   4880  C   LYS D   3      83.782 112.458  40.545  0.00  0.00
ATOM   4881  O   LYS D   3      83.095 111.588  40.054  0.00  0.00
ATOM   4882  N   GLY D   4      84.998 112.334  41.197  0.00  0.00
ATOM   4883  HN  GLY D   4      85.468 113.091  41.636  0.00  0.00
ATOM   4884  CA  GLY D   4      85.554 110.937  41.369  0.00  0.00
ATOM   4885  HA1 GLY D   4      86.549 110.938  41.783  0.00  0.00
ATOM   4886  HA2 GLY D   4      85.477 110.408  40.433  0.00  0.00
ATOM   4887  C   GLY D   4      84.716 110.123  42.271  0.00  0.00
ATOM   4888  O   GLY D   4      84.356 108.954  41.970  0.00  0.00
ATOM   4889  N   PHE D   5      84.229 110.709  43.400  0.00  0.00
ATOM   4890  HN  PHE D   5      84.546 111.629  43.628  0.00  0.00
ATOM   4891  CA  PHE D   5      83.376 110.103  44.427  0.00  0.00
ATOM   4892  HA  PHE D   5      83.853 109.169  44.719  0.00  0.00
ATOM   4893  CB  PHE D   5      83.465 110.870  45.746  0.00  0.00
ATOM   4894  HB1 PHE D   5      83.040 111.852  45.462  0.00  0.00
ATOM   4895  HB2 PHE D   5      84.504 111.024  46.106  0.00  0.00
ATOM   4896  CG  PHE D   5      82.820 110.170  46.922  0.00  0.00
ATOM   4897  CD1 PHE D   5      81.905 110.895  47.627  0.00  0.00
ATOM   4898  HD1 PHE D   5      81.513 111.822  47.233  0.00  0.00
ATOM   4899  CE1 PHE D   5      81.323 110.324  48.797  0.00  0.00
ATOM   4900  HE1 PHE D   5      80.500 110.680  49.399  0.00  0.00
ATOM   4901  CZ  PHE D   5      81.829 109.120  49.245  0.00  0.00
ATOM   4902  HZ  PHE D   5      81.329 108.752  50.128  0.00  0.00
ATOM   4903  CD2 PHE D   5      83.377 109.015  47.377  0.00  0.00
ATOM   4904  HD2 PHE D   5      84.240 108.644  46.834  0.00  0.00
ATOM   4905  CE2 PHE D   5      82.910 108.509  48.593  0.00  0.00
ATOM   4906  HE2 PHE D   5      83.374 107.656  49.063  0.00  0.00
ATOM   4907  C   PHE D   5      82.035 109.759  43.910  0.00  0.00
ATOM   4908  O   PHE D   5      81.633 108.616  44.010  0.00  0.00
ATOM   4909  N   LYS D   6      81.397 110.684  43.162  0.00  0.00
ATOM   4910  HN  LYS D   6      81.858 111.547  42.958  0.00  0.00
ATOM   4911  CA  LYS D   6      80.075 110.462  42.581  0.00  0.00
ATOM   4912  HA  LYS D   6      79.399 110.292  43.403  0.00  0.00
ATOM   4913  CB  LYS D   6      79.634 111.833  41.887  0.00  0.00
ATOM   4914  HB1 LYS D   6      78.737 111.682  41.254  0.00  0.00
ATOM   4915  HB2 LYS D   6      80.500 112.194  41.295  0.00  0.00
ATOM   4916  CG  LYS D   6      79.353 112.793  43.031  0.00  0.00
ATOM   4917  HG1 LYS D   6      80.034 112.731  43.915  0.00  0.00
ATOM   4918  HG2 LYS D   6      78.419 112.443  43.534  0.00  0.00
ATOM   4919  CD  LYS D   6      79.220 114.294  42.676  0.00  0.00
ATOM   4920  HD1 LYS D   6      80.159 114.602  42.183  0.00  0.00
ATOM   4921  HD2 LYS D   6      79.041 114.933  43.564  0.00  0.00
ATOM   4922  CE  LYS D   6      78.116 114.580  41.656  0.00  0.00
ATOM   4923  HE1 LYS D   6      77.145 114.425  42.175  0.00  0.00
ATOM   4924  HE2 LYS D   6      78.225 113.882  40.790  0.00  0.00
ATOM   4925  NZ  LYS D   6      78.096 115.949  41.181  0.00  0.00
ATOM   4926  HZ1 LYS D   6      77.120 116.181  40.900  0.00  0.00
ATOM   4927  HZ2 LYS D   6      78.669 116.134  40.331  0.00  0.00
ATOM   4928  HZ3 LYS D   6      78.276 116.643  41.929  0.00  0.00
ATOM   4929  C   LYS D   6      80.104 109.324  41.569  0.00  0.00
ATOM   4930  O   LYS D   6      79.297 108.380  41.564  0.00  0.00
ATOM   4931  N   GLU D   7      81.126 109.320  40.672  0.00  0.00
ATOM   4932  HN  GLU D   7      81.739 110.101  40.737  0.00  0.00
ATOM   4933  CA  GLU D   7      81.324 108.204  39.695  0.00  0.00
ATOM   4934  HA  GLU D   7      80.437 108.034  39.102  0.00  0.00
ATOM   4935  CB  GLU D   7      82.448 108.540  38.817  0.00  0.00
ATOM   4936  HB1 GLU D   7      82.880 107.620  38.359  0.00  0.00
ATOM   4937  HB2 GLU D   7      83.325 108.809  39.448  0.00  0.00
ATOM   4938  CG  GLU D   7      82.192 109.517  37.678  0.00  0.00
ATOM   4939  HG1 GLU D   7      81.778 110.493  37.994  0.00  0.00
ATOM   4940  HG2 GLU D   7      81.495 109.088  36.926  0.00  0.00
ATOM   4941  CD  GLU D   7      83.432 109.870  36.907  0.00  0.00
ATOM   4942  OE1 GLU D   7      83.232 110.513  35.855  0.00  0.00
ATOM   4943  OE2 GLU D   7      84.545 109.390  37.211  0.00  0.00
ATOM   4944  C   GLU D   7      81.548 106.914  40.373  0.00  0.00
ATOM   4945  O   GLU D   7      80.962 105.896  40.053  0.00  0.00
ATOM   4946  N   PHE D   8      82.468 106.848  41.382  0.00  0.00
ATOM   4947  HN  PHE D   8      83.104 107.608  41.386  0.00  0.00
ATOM   4948  CA  PHE D   8      82.722 105.628  42.177  0.00  0.00
ATOM   4949  HA  PHE D   8      83.070 104.829  41.538  0.00  0.00
ATOM   4950  CB  PHE D   8      83.976 105.907  43.118  0.00  0.00
ATOM   4951  HB1 PHE D   8      83.976 106.955  43.492  0.00  0.00
ATOM   4952  HB2 PHE D   8      84.937 105.789  42.566  0.00  0.00
ATOM   4953  CG  PHE D   8      84.052 104.943  44.212  0.00  0.00
ATOM   4954  CD1 PHE D   8      84.555 103.659  43.961  0.00  0.00
ATOM   4955  HD1 PHE D   8      84.852 103.316  42.982  0.00  0.00
ATOM   4956  CE1 PHE D   8      84.620 102.650  45.006  0.00  0.00
ATOM   4957  HE1 PHE D   8      84.993 101.637  44.862  0.00  0.00
ATOM   4958  CZ  PHE D   8      84.168 103.038  46.298  0.00  0.00
ATOM   4959  HZ  PHE D   8      84.076 102.333  47.109  0.00  0.00
ATOM   4960  CD2 PHE D   8      83.702 105.266  45.543  0.00  0.00
ATOM   4961  HD2 PHE D   8      83.482 106.279  45.833  0.00  0.00
ATOM   4962  CE2 PHE D   8      83.758 104.326  46.556  0.00  0.00
ATOM   4963  HE2 PHE D   8      83.399 104.640  47.528  0.00  0.00
ATOM   4964  C   PHE D   8      81.517 105.158  42.910  0.00  0.00
ATOM   4965  O   PHE D   8      81.361 103.971  42.954  0.00  0.00
ATOM   4966  N   LEU D   9      80.666 105.981  43.511  0.00  0.00
ATOM   4967  HN  LEU D   9      80.929 106.928  43.700  0.00  0.00
ATOM   4968  CA  LEU D   9      79.321 105.625  44.075  0.00  0.00
ATOM   4969  HA  LEU D   9      79.427 104.783  44.744  0.00  0.00
ATOM   4970  CB  LEU D   9      78.802 106.885  44.906  0.00  0.00
ATOM   4971  HB1 LEU D   9      77.761 106.594  45.141  0.00  0.00
ATOM   4972  HB2 LEU D   9      78.686 107.841  44.355  0.00  0.00
ATOM   4973  CG  LEU D   9      79.572 107.127  46.181  0.00  0.00
ATOM   4974  HG  LEU D   9      80.630 107.407  45.987  0.00  0.00
ATOM   4975  CD1 LEU D   9      79.046 108.460  46.811  0.00  0.00
ATOM   4976 HD11 LEU D   9      77.957 108.448  47.040  0.00  0.00
ATOM   4977 HD12 LEU D   9      79.115 109.329  46.137  0.00  0.00
ATOM   4978 HD13 LEU D   9      79.567 108.680  47.773  0.00  0.00
ATOM   4979  CD2 LEU D   9      79.383 106.038  47.215  0.00  0.00
ATOM   4980 HD21 LEU D   9      79.770 106.426  48.176  0.00  0.00
ATOM   4981 HD22 LEU D   9      79.945 105.136  46.903  0.00  0.00
ATOM   4982 HD23 LEU D   9      78.291 105.829  47.268  0.00  0.00
ATOM   4983  C   LEU D   9      78.315 105.209  43.010  0.00  0.00
ATOM   4984  O   LEU D   9      77.576 104.219  43.175  0.00  0.00
ATOM   4985  N   ALA D  10      78.250 105.880  41.824  0.00  0.00
ATOM   4986  HN  ALA D  10      78.691 106.765  41.750  0.00  0.00
ATOM   4987  CA  ALA D  10      77.197 105.518  40.840  0.00  0.00
ATOM   4988  HA  ALA D  10      76.278 105.283  41.359  0.00  0.00
ATOM   4989  CB  ALA D  10      76.978 106.783  39.982  0.00  0.00
ATOM   4990  HB1 ALA D  10      77.901 107.103  39.450  0.00  0.00
ATOM   4991  HB2 ALA D  10      76.627 107.562  40.692  0.00  0.00
ATOM   4992  HB3 ALA D  10      76.131 106.729  39.265  0.00  0.00
ATOM   4993  C   ALA D  10      77.605 104.426  39.836  0.00  0.00
ATOM   4994  O   ALA D  10      76.669 103.886  39.214  0.00  0.00
ATOM   4995  N   ARG D  11      78.922 104.112  39.741  0.00  0.00
ATOM   4996  HN  ARG D  11      79.667 104.734  39.976  0.00  0.00
ATOM   4997  CA  ARG D  11      79.411 102.943  38.998  0.00  0.00
ATOM   4998  HA  ARG D  11      78.674 102.787  38.230  0.00  0.00
ATOM   4999  CB  ARG D  11      80.782 103.315  38.393  0.00  0.00
ATOM   5000  HB1 ARG D  11      81.297 102.387  38.073  0.00  0.00
ATOM   5001  HB2 ARG D  11      81.495 103.780  39.113  0.00  0.00
ATOM   5002  CG  ARG D  11      80.599 104.208  37.244  0.00  0.00
ATOM   5003  HG1 ARG D  11      80.064 105.045  37.736  0.00  0.00
ATOM   5004  HG2 ARG D  11      79.951 103.890  36.398  0.00  0.00
ATOM   5005  CD  ARG D  11      81.960 104.809  36.753  0.00  0.00
ATOM   5006  HD1 ARG D  11      82.620 104.802  37.647  0.00  0.00
ATOM   5007  HD2 ARG D  11      81.768 105.847  36.392  0.00  0.00
ATOM   5008  NE  ARG D  11      82.574 104.012  35.707  0.00  0.00
ATOM   5009  HE  ARG D  11      81.980 103.374  35.209  0.00  0.00
ATOM   5010  CZ  ARG D  11      83.726 104.172  35.064  0.00  0.00
ATOM   5011  NH1 ARG D  11      84.030 103.367  34.096  0.00  0.00
ATOM   5012 HH11 ARG D  11      83.351 102.667  33.851  0.00  0.00
ATOM   5013 HH12 ARG D  11      84.915 103.478  33.640  0.00  0.00
ATOM   5014  NH2 ARG D  11      84.573 105.134  35.318  0.00  0.00
ATOM   5015 HH21 ARG D  11      84.508 105.937  35.909  0.00  0.00
ATOM   5016 HH22 ARG D  11      85.085 105.419  34.497  0.00  0.00
ATOM   5017  C   ARG D  11      79.424 101.690  39.920  0.00  0.00
ATOM   5018  O   ARG D  11      79.612 100.541  39.444  0.00  0.00
ATOM   5019  N   GLY D  12      79.280 101.788  41.272  0.00  0.00
ATOM   5020  HN  GLY D  12      79.233 102.731  41.599  0.00  0.00
ATOM   5021  CA  GLY D  12      79.084 100.708  42.095  0.00  0.00
ATOM   5022  HA1 GLY D  12      78.877 101.068  43.092  0.00  0.00
ATOM   5023  HA2 GLY D  12      79.993 100.118  42.047  0.00  0.00
ATOM   5024  C   GLY D  12      78.002  99.706  41.678  0.00  0.00
ATOM   5025  O   GLY D  12      77.006 100.093  41.103  0.00  0.00
ATOM   5026  N   ASN D  13      78.155  98.394  42.048  0.00  0.00
ATOM   5027  HN  ASN D  13      78.964  98.125  42.564  0.00  0.00
ATOM   5028  CA  ASN D  13      77.212  97.359  41.618  0.00  0.00
ATOM   5029  HA  ASN D  13      76.330  97.632  41.053  0.00  0.00
ATOM   5030  CB  ASN D  13      77.910  96.164  40.840  0.00  0.00
ATOM   5031  HB1 ASN D  13      78.483  96.592  39.984  0.00  0.00
ATOM   5032  HB2 ASN D  13      77.177  95.412  40.457  0.00  0.00
ATOM   5033  CG  ASN D  13      78.955  95.513  41.770  0.00  0.00
ATOM   5034  OD1 ASN D  13      79.618  96.124  42.608  0.00  0.00
ATOM   5035  ND2 ASN D  13      79.077  94.180  41.711  0.00  0.00
ATOM   5036 HD21 ASN D  13      78.352  93.844  41.118  0.00  0.00
ATOM   5037 HD22 ASN D  13      79.793  93.664  42.176  0.00  0.00
ATOM   5038  C   ASN D  13      76.559  96.940  42.946  0.00  0.00
ATOM   5039  O   ASN D  13      75.969  95.895  43.078  0.00  0.00
ATOM   5040  N   ILE D  14      76.786  97.803  44.029  0.00  0.00
ATOM   5041  HN  ILE D  14      76.959  98.768  43.890  0.00  0.00
ATOM   5042  CA  ILE D  14      76.560  97.409  45.446  0.00  0.00
ATOM   5043  HA  ILE D  14      76.775  96.354  45.557  0.00  0.00
ATOM   5044  CB  ILE D  14      77.745  97.956  46.322  0.00  0.00
ATOM   5045  HB  ILE D  14      77.499  99.033  46.431  0.00  0.00
ATOM   5046  CG2 ILE D  14      77.808  97.217  47.650  0.00  0.00
ATOM   5047 HG21 ILE D  14      77.885  96.119  47.516  0.00  0.00
ATOM   5048 HG22 ILE D  14      76.900  97.498  48.236  0.00  0.00
ATOM   5049 HG23 ILE D  14      78.682  97.500  48.281  0.00  0.00
ATOM   5050  CG1 ILE D  14      79.122  97.900  45.648  0.00  0.00
ATOM   5051 HG11 ILE D  14      79.066  98.434  44.675  0.00  0.00
ATOM   5052 HG12 ILE D  14      79.335  96.812  45.570  0.00  0.00
ATOM   5053  CD  ILE D  14      80.323  98.565  46.321  0.00  0.00
ATOM   5054  HD1 ILE D  14      81.215  98.134  45.819  0.00  0.00
ATOM   5055  HD2 ILE D  14      80.262  98.561  47.433  0.00  0.00
ATOM   5056  HD3 ILE D  14      80.265  99.643  46.074  0.00  0.00
ATOM   5057  C   ILE D  14      75.149  97.713  45.944  0.00  0.00
ATOM   5058  O   ILE D  14      74.757  97.127  46.990  0.00  0.00
ATOM   5059  N   VAL D  15      74.463  98.562  45.199  0.00  0.00
ATOM   5060  HN  VAL D  15      74.823  98.993  44.379  0.00  0.00
ATOM   5061  CA  VAL D  15      73.027  98.916  45.537  0.00  0.00
ATOM   5062  HA  VAL D  15      72.950  99.152  46.584  0.00  0.00
ATOM   5063  CB  VAL D  15      72.745 100.197  44.761  0.00  0.00
ATOM   5064  HB  VAL D  15      73.035 100.137  43.695  0.00  0.00
ATOM   5065  CG1 VAL D  15      71.261 100.542  44.901  0.00  0.00
ATOM   5066 HG11 VAL D  15      70.599  99.865  44.324  0.00  0.00
ATOM   5067 HG12 VAL D  15      71.021 101.566  44.530  0.00  0.00
ATOM   5068 HG13 VAL D  15      70.958 100.472  45.961  0.00  0.00
ATOM   5069  CG2 VAL D  15      73.407 101.294  45.617  0.00  0.00
ATOM   5070 HG21 VAL D  15      73.343 102.331  45.222  0.00  0.00
ATOM   5071 HG22 VAL D  15      74.468 101.056  45.836  0.00  0.00
ATOM   5072 HG23 VAL D  15      72.841 101.311  46.572  0.00  0.00
ATOM   5073  C   VAL D  15      72.057  97.781  45.231  0.00  0.00
ATOM   5074  O   VAL D  15      71.157  97.376  45.945  0.00  0.00
ATOM   5075  N   ASP D  16      72.342  97.084  44.071  0.00  0.00
ATOM   5076  HN  ASP D  16      73.220  97.265  43.613  0.00  0.00
ATOM   5077  CA  ASP D  16      71.641  95.920  43.568  0.00  0.00
ATOM   5078  HA  ASP D  16      70.572  96.049  43.612  0.00  0.00
ATOM   5079  CB  ASP D  16      72.142  95.564  42.173  0.00  0.00
ATOM   5080  HB1 ASP D  16      71.947  94.508  41.875  0.00  0.00
ATOM   5081  HB2 ASP D  16      73.223  95.807  42.119  0.00  0.00
ATOM   5082  CG  ASP D  16      71.479  96.459  41.147  0.00  0.00
ATOM   5083  OD1 ASP D  16      71.842  96.411  39.938  0.00  0.00
ATOM   5084  OD2 ASP D  16      70.496  97.181  41.463  0.00  0.00
ATOM   5085  C   ASP D  16      71.876  94.773  44.512  0.00  0.00
ATOM   5086  O   ASP D  16      70.904  94.051  44.865  0.00  0.00
ATOM   5087  N   ALA D  17      73.110  94.511  44.967  0.00  0.00
ATOM   5088  HN  ALA D  17      73.853  95.070  44.604  0.00  0.00
ATOM   5089  CA  ALA D  17      73.615  93.496  45.921  0.00  0.00
ATOM   5090  HA  ALA D  17      73.281  92.523  45.594  0.00  0.00
ATOM   5091  CB  ALA D  17      75.125  93.459  45.993  0.00  0.00
ATOM   5092  HB1 ALA D  17      75.482  92.883  45.108  0.00  0.00
ATOM   5093  HB2 ALA D  17      75.555  92.867  46.828  0.00  0.00
ATOM   5094  HB3 ALA D  17      75.633  94.445  45.945  0.00  0.00
ATOM   5095  C   ALA D  17      72.948  93.625  47.305  0.00  0.00
ATOM   5096  O   ALA D  17      72.424  92.679  47.943  0.00  0.00
ATOM   5097  N   ALA D  18      72.881  94.895  47.765  0.00  0.00
ATOM   5098  HN  ALA D  18      73.197  95.625  47.168  0.00  0.00
ATOM   5099  CA  ALA D  18      72.116  95.307  48.915  0.00  0.00
ATOM   5100  HA  ALA D  18      72.546  95.038  49.871  0.00  0.00
ATOM   5101  CB  ALA D  18      72.249  96.850  49.042  0.00  0.00
ATOM   5102  HB1 ALA D  18      73.313  97.069  49.290  0.00  0.00
ATOM   5103  HB2 ALA D  18      71.657  97.289  49.877  0.00  0.00
ATOM   5104  HB3 ALA D  18      71.920  97.424  48.155  0.00  0.00
ATOM   5105  C   ALA D  18      70.618  94.954  48.842  0.00  0.00
ATOM   5106  O   ALA D  18      70.100  94.450  49.799  0.00  0.00
ATOM   5107  N   VAL D  19      69.991  95.280  47.719  0.00  0.00
ATOM   5108  HN  VAL D  19      70.356  95.864  46.994  0.00  0.00
ATOM   5109  CA  VAL D  19      68.585  94.901  47.534  0.00  0.00
ATOM   5110  HA  VAL D  19      67.934  95.281  48.302  0.00  0.00
ATOM   5111  CB  VAL D  19      68.038  95.670  46.338  0.00  0.00
ATOM   5112  HB  VAL D  19      68.886  95.863  45.641  0.00  0.00
ATOM   5113  CG1 VAL D  19      66.973  94.968  45.512  0.00  0.00
ATOM   5114 HG11 VAL D  19      67.060  93.865  45.438  0.00  0.00
ATOM   5115 HG12 VAL D  19      66.915  95.451  44.511  0.00  0.00
ATOM   5116 HG13 VAL D  19      65.943  94.981  45.919  0.00  0.00
ATOM   5117  CG2 VAL D  19      67.621  97.046  46.714  0.00  0.00
ATOM   5118 HG21 VAL D  19      67.536  97.721  45.838  0.00  0.00
ATOM   5119 HG22 VAL D  19      68.456  97.473  47.302  0.00  0.00
ATOM   5120 HG23 VAL D  19      66.769  97.074  47.435  0.00  0.00
ATOM   5121  C   VAL D  19      68.355  93.442  47.597  0.00  0.00
ATOM   5122  O   VAL D  19      67.391  92.860  48.087  0.00  0.00
ATOM   5123  N   ALA D  20      69.206  92.604  46.937  0.00  0.00
ATOM   5124  HN  ALA D  20      69.757  93.148  46.308  0.00  0.00
ATOM   5125  CA  ALA D  20      69.182  91.182  46.883  0.00  0.00
ATOM   5126  HA  ALA D  20      68.212  90.872  46.536  0.00  0.00
ATOM   5127  CB  ALA D  20      70.385  90.778  45.892  0.00  0.00
ATOM   5128  HB1 ALA D  20      71.291  91.134  46.431  0.00  0.00
ATOM   5129  HB2 ALA D  20      70.262  91.275  44.912  0.00  0.00
ATOM   5130  HB3 ALA D  20      70.320  89.676  45.742  0.00  0.00
ATOM   5131  C   ALA D  20      69.325  90.626  48.295  0.00  0.00
ATOM   5132  O   ALA D  20      68.512  89.783  48.757  0.00  0.00
ATOM   5133  N   ALA D  21      70.312  91.181  49.026  0.00  0.00
ATOM   5134  HN  ALA D  21      70.860  91.945  48.702  0.00  0.00
ATOM   5135  CA  ALA D  21      70.451  90.814  50.343  0.00  0.00
ATOM   5136  HA  ALA D  21      70.637  89.756  50.445  0.00  0.00
ATOM   5137  CB  ALA D  21      71.637  91.656  51.021  0.00  0.00
ATOM   5138  HB1 ALA D  21      72.633  91.615  50.537  0.00  0.00
ATOM   5139  HB2 ALA D  21      71.805  91.279  52.047  0.00  0.00
ATOM   5140  HB3 ALA D  21      71.365  92.734  50.991  0.00  0.00
ATOM   5141  C   ALA D  21      69.227  91.079  51.268  0.00  0.00
ATOM   5142  O   ALA D  21      68.746  90.139  51.944  0.00  0.00
ATOM   5143  N   VAL D  22      68.682  92.296  51.261  0.00  0.00
ATOM   5144  HN  VAL D  22      69.098  92.879  50.565  0.00  0.00
ATOM   5145  CA  VAL D  22      67.621  92.801  52.145  0.00  0.00
ATOM   5146  HA  VAL D  22      67.861  92.532  53.167  0.00  0.00
ATOM   5147  CB  VAL D  22      67.316  94.323  52.074  0.00  0.00
ATOM   5148  HB  VAL D  22      67.253  94.590  50.998  0.00  0.00
ATOM   5149  CG1 VAL D  22      66.056  94.639  52.919  0.00  0.00
ATOM   5150 HG11 VAL D  22      66.084  94.101  53.893  0.00  0.00
ATOM   5151 HG12 VAL D  22      65.132  94.260  52.422  0.00  0.00
ATOM   5152 HG13 VAL D  22      65.902  95.721  53.085  0.00  0.00
ATOM   5153  CG2 VAL D  22      68.519  95.023  52.716  0.00  0.00
ATOM   5154 HG21 VAL D  22      68.500  94.717  53.785  0.00  0.00
ATOM   5155 HG22 VAL D  22      68.364  96.122  52.662  0.00  0.00
ATOM   5156 HG23 VAL D  22      69.411  94.641  52.183  0.00  0.00
ATOM   5157  C   VAL D  22      66.264  92.111  51.867  0.00  0.00
ATOM   5158  O   VAL D  22      65.534  91.694  52.757  0.00  0.00
ATOM   5159  N   ILE D  23      65.983  91.941  50.538  0.00  0.00
ATOM   5160  HN  ILE D  23      66.601  92.328  49.862  0.00  0.00
ATOM   5161  CA  ILE D  23      64.759  91.341  50.074  0.00  0.00
ATOM   5162  HA  ILE D  23      63.920  91.646  50.688  0.00  0.00
ATOM   5163  CB  ILE D  23      64.439  91.819  48.629  0.00  0.00
ATOM   5164  HB  ILE D  23      65.335  91.685  47.999  0.00  0.00
ATOM   5165  CG2 ILE D  23      63.257  91.113  47.927  0.00  0.00
ATOM   5166 HG21 ILE D  23      63.670  90.084  47.833  0.00  0.00
ATOM   5167 HG22 ILE D  23      63.195  91.639  46.955  0.00  0.00
ATOM   5168 HG23 ILE D  23      62.315  91.205  48.509  0.00  0.00
ATOM   5169  CG1 ILE D  23      64.177  93.362  48.637  0.00  0.00
ATOM   5170 HG11 ILE D  23      64.008  93.689  47.582  0.00  0.00
ATOM   5171 HG12 ILE D  23      65.097  93.934  48.849  0.00  0.00
ATOM   5172  CD  ILE D  23      63.108  93.776  49.634  0.00  0.00
ATOM   5173  HD1 ILE D  23      63.401  93.671  50.700  0.00  0.00
ATOM   5174  HD2 ILE D  23      62.162  93.204  49.523  0.00  0.00
ATOM   5175  HD3 ILE D  23      62.909  94.836  49.352  0.00  0.00
ATOM   5176  C   ILE D  23      64.836  89.853  50.300  0.00  0.00
ATOM   5177  O   ILE D  23      63.858  89.333  50.799  0.00  0.00
ATOM   5178  N   GLY D  24      66.011  89.244  50.216  0.00  0.00
ATOM   5179  HN  GLY D  24      66.754  89.788  49.833  0.00  0.00
ATOM   5180  CA  GLY D  24      66.246  87.906  50.584  0.00  0.00
ATOM   5181  HA1 GLY D  24      67.278  87.683  50.373  0.00  0.00
ATOM   5182  HA2 GLY D  24      65.511  87.314  50.058  0.00  0.00
ATOM   5183  C   GLY D  24      66.125  87.725  52.073  0.00  0.00
ATOM   5184  O   GLY D  24      65.711  86.676  52.641  0.00  0.00
ATOM   5185  N   THR D  25      66.465  88.703  52.870  0.00  0.00
ATOM   5186  HN  THR D  25      66.591  89.562  52.374  0.00  0.00
ATOM   5187  CA  THR D  25      66.401  88.627  54.284  0.00  0.00
ATOM   5188  HA  THR D  25      66.903  87.694  54.475  0.00  0.00
ATOM   5189  CB  THR D  25      67.286  89.668  54.976  0.00  0.00
ATOM   5190  HB  THR D  25      67.110  90.692  54.584  0.00  0.00
ATOM   5191  OG1 THR D  25      68.646  89.411  54.627  0.00  0.00
ATOM   5192  HG1 THR D  25      68.610  89.371  53.669  0.00  0.00
ATOM   5193  CG2 THR D  25      67.229  89.746  56.536  0.00  0.00
ATOM   5194 HG21 THR D  25      67.447  88.726  56.907  0.00  0.00
ATOM   5195 HG22 THR D  25      66.299  90.227  56.908  0.00  0.00
ATOM   5196 HG23 THR D  25      67.926  90.467  57.010  0.00  0.00
ATOM   5197  C   THR D  25      64.987  88.669  54.850  0.00  0.00
ATOM   5198  O   THR D  25      64.657  88.097  55.873  0.00  0.00
ATOM   5199  N   ALA D  26      64.056  89.367  54.105  0.00  0.00
ATOM   5200  HN  ALA D  26      64.223  89.780  53.220  0.00  0.00
ATOM   5201  CA  ALA D  26      62.657  89.542  54.497  0.00  0.00
ATOM   5202  HA  ALA D  26      62.640  89.464  55.570  0.00  0.00
ATOM   5203  CB  ALA D  26      62.011  90.924  54.128  0.00  0.00
ATOM   5204  HB1 ALA D  26      62.067  91.020  53.023  0.00  0.00
ATOM   5205  HB2 ALA D  26      62.636  91.749  54.551  0.00  0.00
ATOM   5206  HB3 ALA D  26      61.000  91.026  54.581  0.00  0.00
ATOM   5207  C   ALA D  26      61.928  88.280  53.887  0.00  0.00
ATOM   5208  O   ALA D  26      61.080  87.650  54.485  0.00  0.00
ATOM   5209  N   PHE D  27      62.351  87.757  52.759  0.00  0.00
ATOM   5210  HN  PHE D  27      63.133  88.125  52.259  0.00  0.00
ATOM   5211  CA  PHE D  27      61.810  86.572  52.082  0.00  0.00
ATOM   5212  HA  PHE D  27      60.747  86.724  52.146  0.00  0.00
ATOM   5213  CB  PHE D  27      62.310  86.556  50.569  0.00  0.00
ATOM   5214  HB1 PHE D  27      63.411  86.679  50.458  0.00  0.00
ATOM   5215  HB2 PHE D  27      61.902  87.479  50.096  0.00  0.00
ATOM   5216  CG  PHE D  27      61.847  85.437  49.849  0.00  0.00
ATOM   5217  CD1 PHE D  27      62.617  84.365  49.396  0.00  0.00
ATOM   5218  HD1 PHE D  27      63.616  84.338  49.802  0.00  0.00
ATOM   5219  CE1 PHE D  27      62.193  83.410  48.481  0.00  0.00
ATOM   5220  HE1 PHE D  27      62.919  82.686  48.171  0.00  0.00
ATOM   5221  CZ  PHE D  27      60.899  83.499  47.951  0.00  0.00
ATOM   5222  HZ  PHE D  27      60.594  82.630  47.381  0.00  0.00
ATOM   5223  CD2 PHE D  27      60.535  85.552  49.309  0.00  0.00
ATOM   5224  HD2 PHE D  27      59.929  86.430  49.472  0.00  0.00
ATOM   5225  CE2 PHE D  27      60.069  84.577  48.375  0.00  0.00
ATOM   5226  HE2 PHE D  27      59.113  84.707  47.876  0.00  0.00
ATOM   5227  C   PHE D  27      62.140  85.335  52.956  0.00  0.00
ATOM   5228  O   PHE D  27      61.330  84.400  53.091  0.00  0.00
ATOM   5229  N   THR D  28      63.377  85.285  53.636  0.00  0.00
ATOM   5230  HN  THR D  28      64.090  85.983  53.590  0.00  0.00
ATOM   5231  CA  THR D  28      63.740  84.203  54.585  0.00  0.00
ATOM   5232  HA  THR D  28      63.543  83.277  54.053  0.00  0.00
ATOM   5233  CB  THR D  28      65.178  84.217  55.118  0.00  0.00
ATOM   5234  HB  THR D  28      65.234  85.142  55.724  0.00  0.00
ATOM   5235  OG1 THR D  28      66.206  84.303  54.059  0.00  0.00
ATOM   5236  HG1 THR D  28      65.954  85.022  53.477  0.00  0.00
ATOM   5237  CG2 THR D  28      65.530  83.072  56.139  0.00  0.00
ATOM   5238 HG21 THR D  28      65.053  82.144  55.755  0.00  0.00
ATOM   5239 HG22 THR D  28      65.083  83.290  57.136  0.00  0.00
ATOM   5240 HG23 THR D  28      66.634  82.955  56.144  0.00  0.00
ATOM   5241  C   THR D  28      62.703  84.138  55.664  0.00  0.00
ATOM   5242  O   THR D  28      62.086  83.125  56.026  0.00  0.00
ATOM   5243  N   ALA D  29      62.469  85.342  56.270  0.00  0.00
ATOM   5244  HN  ALA D  29      63.054  86.105  56.005  0.00  0.00
ATOM   5245  CA  ALA D  29      61.553  85.577  57.358  0.00  0.00
ATOM   5246  HA  ALA D  29      61.760  85.009  58.248  0.00  0.00
ATOM   5247  CB  ALA D  29      61.628  86.979  57.870  0.00  0.00
ATOM   5248  HB1 ALA D  29      62.710  87.190  57.978  0.00  0.00
ATOM   5249  HB2 ALA D  29      61.055  87.166  58.801  0.00  0.00
ATOM   5250  HB3 ALA D  29      61.440  87.701  57.046  0.00  0.00
ATOM   5251  C   ALA D  29      60.075  85.155  56.976  0.00  0.00
ATOM   5252  O   ALA D  29      59.437  84.484  57.770  0.00  0.00
ATOM   5253  N   LEU D  30      59.593  85.634  55.825  0.00  0.00
ATOM   5254  HN  LEU D  30      60.194  86.113  55.187  0.00  0.00
ATOM   5255  CA  LEU D  30      58.299  85.254  55.328  0.00  0.00
ATOM   5256  HA  LEU D  30      57.631  85.547  56.118  0.00  0.00
ATOM   5257  CB  LEU D  30      57.977  86.034  54.055  0.00  0.00
ATOM   5258  HB1 LEU D  30      58.814  85.891  53.337  0.00  0.00
ATOM   5259  HB2 LEU D  30      58.070  87.106  54.326  0.00  0.00
ATOM   5260  CG  LEU D  30      56.607  85.834  53.405  0.00  0.00
ATOM   5261  HG  LEU D  30      56.369  84.753  53.499  0.00  0.00
ATOM   5262  CD1 LEU D  30      55.513  86.653  54.192  0.00  0.00
ATOM   5263 HD11 LEU D  30      54.518  86.636  53.698  0.00  0.00
ATOM   5264 HD12 LEU D  30      55.931  87.669  54.366  0.00  0.00
ATOM   5265 HD13 LEU D  30      55.460  86.206  55.216  0.00  0.00
ATOM   5266  CD2 LEU D  30      56.535  86.399  51.991  0.00  0.00
ATOM   5267 HD21 LEU D  30      57.328  85.988  51.331  0.00  0.00
ATOM   5268 HD22 LEU D  30      56.724  87.497  51.969  0.00  0.00
ATOM   5269 HD23 LEU D  30      55.510  86.295  51.580  0.00  0.00
ATOM   5270  C   LEU D  30      58.121  83.702  55.052  0.00  0.00
ATOM   5271  O   LEU D  30      57.057  83.155  55.423  0.00  0.00
ATOM   5272  N   VAL D  31      59.185  83.005  54.482  0.00  0.00
ATOM   5273  HN  VAL D  31      60.035  83.377  54.110  0.00  0.00
ATOM   5274  CA  VAL D  31      59.072  81.551  54.412  0.00  0.00
ATOM   5275  HA  VAL D  31      58.057  81.329  54.103  0.00  0.00
ATOM   5276  CB  VAL D  31      59.971  80.824  53.407  0.00  0.00
ATOM   5277  HB  VAL D  31      60.005  81.456  52.489  0.00  0.00
ATOM   5278  CG1 VAL D  31      61.482  80.673  53.792  0.00  0.00
ATOM   5279 HG11 VAL D  31      62.024  79.926  53.177  0.00  0.00
ATOM   5280 HG12 VAL D  31      61.618  80.321  54.838  0.00  0.00
ATOM   5281 HG13 VAL D  31      61.917  81.695  53.825  0.00  0.00
ATOM   5282  CG2 VAL D  31      59.301  79.604  52.774  0.00  0.00
ATOM   5283 HG21 VAL D  31      59.063  78.794  53.502  0.00  0.00
ATOM   5284 HG22 VAL D  31      59.752  79.245  51.832  0.00  0.00
ATOM   5285 HG23 VAL D  31      58.304  80.005  52.479  0.00  0.00
ATOM   5286  C   VAL D  31      59.041  80.822  55.742  0.00  0.00
ATOM   5287  O   VAL D  31      58.336  79.874  56.014  0.00  0.00
ATOM   5288  N   THR D  32      59.876  81.327  56.658  0.00  0.00
ATOM   5289  HN  THR D  32      60.438  82.109  56.414  0.00  0.00
ATOM   5290  CA  THR D  32      59.886  80.861  58.051  0.00  0.00
ATOM   5291  HA  THR D  32      60.160  79.836  57.880  0.00  0.00
ATOM   5292  CB  THR D  32      60.998  81.541  58.916  0.00  0.00
ATOM   5293  HB  THR D  32      60.882  82.640  58.971  0.00  0.00
ATOM   5294  OG1 THR D  32      62.350  81.292  58.317  0.00  0.00
ATOM   5295  HG1 THR D  32      62.866  82.044  58.605  0.00  0.00
ATOM   5296  CG2 THR D  32      60.911  80.791  60.208  0.00  0.00
ATOM   5297 HG21 THR D  32      59.968  80.946  60.768  0.00  0.00
ATOM   5298 HG22 THR D  32      61.799  81.124  60.797  0.00  0.00
ATOM   5299 HG23 THR D  32      61.021  79.702  60.013  0.00  0.00
ATOM   5300  C   THR D  32      58.495  80.915  58.715  0.00  0.00
ATOM   5301  O   THR D  32      58.086  79.889  59.302  0.00  0.00
ATOM   5302  N   LYS D  33      57.754  82.093  58.654  0.00  0.00
ATOM   5303  HN  LYS D  33      58.203  82.893  58.272  0.00  0.00
ATOM   5304  CA  LYS D  33      56.358  82.256  59.116  0.00  0.00
ATOM   5305  HA  LYS D  33      56.436  82.039  60.170  0.00  0.00
ATOM   5306  CB  LYS D  33      55.815  83.703  58.883  0.00  0.00
ATOM   5307  HB1 LYS D  33      54.768  83.728  59.259  0.00  0.00
ATOM   5308  HB2 LYS D  33      55.580  83.993  57.841  0.00  0.00
ATOM   5309  CG  LYS D  33      56.654  84.830  59.543  0.00  0.00
ATOM   5310  HG1 LYS D  33      56.189  85.825  59.400  0.00  0.00
ATOM   5311  HG2 LYS D  33      57.640  85.052  59.072  0.00  0.00
ATOM   5312  CD  LYS D  33      57.014  84.550  61.022  0.00  0.00
ATOM   5313  HD1 LYS D  33      57.433  83.528  61.158  0.00  0.00
ATOM   5314  HD2 LYS D  33      55.980  84.542  61.429  0.00  0.00
ATOM   5315  CE  LYS D  33      57.722  85.574  61.889  0.00  0.00
ATOM   5316  HE1 LYS D  33      57.959  85.075  62.856  0.00  0.00
ATOM   5317  HE2 LYS D  33      57.012  86.417  62.015  0.00  0.00
ATOM   5318  NZ  LYS D  33      58.884  86.119  61.205  0.00  0.00
ATOM   5319  HZ1 LYS D  33      59.470  85.313  60.910  0.00  0.00
ATOM   5320  HZ2 LYS D  33      59.381  86.714  61.897  0.00  0.00
ATOM   5321  HZ3 LYS D  33      58.620  86.695  60.386  0.00  0.00
ATOM   5322  C   LYS D  33      55.461  81.313  58.423  0.00  0.00
ATOM   5323  O   LYS D  33      54.685  80.580  59.112  0.00  0.00
ATOM   5324  N   PHE D  34      55.536  81.192  57.073  0.00  0.00
ATOM   5325  HN  PHE D  34      56.118  81.806  56.542  0.00  0.00
ATOM   5326  CA  PHE D  34      54.600  80.265  56.310  0.00  0.00
ATOM   5327  HA  PHE D  34      53.600  80.494  56.680  0.00  0.00
ATOM   5328  CB  PHE D  34      54.672  80.675  54.827  0.00  0.00
ATOM   5329  HB1 PHE D  34      55.694  80.603  54.392  0.00  0.00
ATOM   5330  HB2 PHE D  34      54.496  81.762  54.703  0.00  0.00
ATOM   5331  CG  PHE D  34      53.722  79.941  53.909  0.00  0.00
ATOM   5332  CD1 PHE D  34      54.181  79.400  52.730  0.00  0.00
ATOM   5333  HD1 PHE D  34      55.237  79.386  52.494  0.00  0.00
ATOM   5334  CE1 PHE D  34      53.342  78.760  51.867  0.00  0.00
ATOM   5335  HE1 PHE D  34      53.664  78.286  50.951  0.00  0.00
ATOM   5336  CZ  PHE D  34      51.963  78.686  52.175  0.00  0.00
ATOM   5337  HZ  PHE D  34      51.308  78.214  51.453  0.00  0.00
ATOM   5338  CD2 PHE D  34      52.355  79.997  54.183  0.00  0.00
ATOM   5339  HD2 PHE D  34      51.993  80.647  54.966  0.00  0.00
ATOM   5340  CE2 PHE D  34      51.432  79.346  53.292  0.00  0.00
ATOM   5341  HE2 PHE D  34      50.370  79.483  53.366  0.00  0.00
ATOM   5342  C   PHE D  34      54.858  78.714  56.623  0.00  0.00
ATOM   5343  O   PHE D  34      53.916  77.901  56.888  0.00  0.00
ATOM   5344  N   THR D  35      56.117  78.325  56.661  0.00  0.00
ATOM   5345  HN  THR D  35      56.813  79.017  56.475  0.00  0.00
ATOM   5346  CA  THR D  35      56.650  76.994  57.021  0.00  0.00
ATOM   5347  HA  THR D  35      56.087  76.461  56.279  0.00  0.00
ATOM   5348  CB  THR D  35      58.148  76.814  56.848  0.00  0.00
ATOM   5349  HB  THR D  35      58.748  77.394  57.578  0.00  0.00
ATOM   5350  OG1 THR D  35      58.469  77.408  55.583  0.00  0.00
ATOM   5351  HG1 THR D  35      58.692  78.322  55.755  0.00  0.00
ATOM   5352  CG2 THR D  35      58.670  75.374  56.851  0.00  0.00
ATOM   5353 HG21 THR D  35      59.770  75.251  56.926  0.00  0.00
ATOM   5354 HG22 THR D  35      58.329  74.800  55.974  0.00  0.00
ATOM   5355 HG23 THR D  35      58.199  74.881  57.736  0.00  0.00
ATOM   5356  C   THR D  35      56.283  76.468  58.415  0.00  0.00
ATOM   5357  O   THR D  35      55.880  75.323  58.745  0.00  0.00
ATOM   5358  N   ASP D  36      56.429  77.440  59.377  0.00  0.00
ATOM   5359  HN  ASP D  36      56.806  78.343  59.154  0.00  0.00
ATOM   5360  CA  ASP D  36      56.109  77.298  60.800  0.00  0.00
ATOM   5361  HA  ASP D  36      56.352  76.294  61.109  0.00  0.00
ATOM   5362  CB  ASP D  36      56.730  78.439  61.616  0.00  0.00
ATOM   5363  HB1 ASP D  36      56.424  79.396  61.149  0.00  0.00
ATOM   5364  HB2 ASP D  36      57.827  78.445  61.417  0.00  0.00
ATOM   5365  CG  ASP D  36      56.432  78.535  63.062  0.00  0.00
ATOM   5366  OD1 ASP D  36      56.935  79.478  63.675  0.00  0.00
ATOM   5367  OD2 ASP D  36      55.743  77.718  63.700  0.00  0.00
ATOM   5368  C   ASP D  36      54.618  77.294  60.958  0.00  0.00
ATOM   5369  O   ASP D  36      53.975  76.327  61.349  0.00  0.00
ATOM   5370  N   SER D  37      53.864  78.376  60.560  0.00  0.00
ATOM   5371  HN  SER D  37      54.351  79.160  60.187  0.00  0.00
ATOM   5372  CA  SER D  37      52.507  78.588  61.079  0.00  0.00
ATOM   5373  HA  SER D  37      52.542  78.108  62.041  0.00  0.00
ATOM   5374  CB  SER D  37      52.147  80.151  61.249  0.00  0.00
ATOM   5375  HB1 SER D  37      52.937  80.504  61.940  0.00  0.00
ATOM   5376  HB2 SER D  37      51.145  80.184  61.734  0.00  0.00
ATOM   5377  OG  SER D  37      52.119  80.869  60.020  0.00  0.00
ATOM   5378  HG1 SER D  37      53.026  81.102  59.831  0.00  0.00
ATOM   5379  C   SER D  37      51.402  77.932  60.304  0.00  0.00
ATOM   5380  O   SER D  37      50.314  77.677  60.798  0.00  0.00
ATOM   5381  N   ILE D  38      51.702  77.513  59.056  0.00  0.00
ATOM   5382  HN  ILE D  38      52.622  77.796  58.795  0.00  0.00
ATOM   5383  CA  ILE D  38      50.716  77.059  58.072  0.00  0.00
ATOM   5384  HA  ILE D  38      49.772  76.971  58.578  0.00  0.00
ATOM   5385  CB  ILE D  38      50.499  77.859  56.796  0.00  0.00
ATOM   5386  HB  ILE D  38      51.470  77.949  56.249  0.00  0.00
ATOM   5387  CG2 ILE D  38      49.451  77.065  55.953  0.00  0.00
ATOM   5388 HG21 ILE D  38      48.607  76.635  56.525  0.00  0.00
ATOM   5389 HG22 ILE D  38      49.795  76.148  55.427  0.00  0.00
ATOM   5390 HG23 ILE D  38      49.053  77.697  55.126  0.00  0.00
ATOM   5391  CG1 ILE D  38      50.186  79.352  57.096  0.00  0.00
ATOM   5392 HG11 ILE D  38      50.123  79.958  56.162  0.00  0.00
ATOM   5393 HG12 ILE D  38      50.988  79.819  57.704  0.00  0.00
ATOM   5394  CD  ILE D  38      48.837  79.540  57.776  0.00  0.00
ATOM   5395  HD1 ILE D  38      48.907  79.137  58.806  0.00  0.00
ATOM   5396  HD2 ILE D  38      48.061  78.929  57.261  0.00  0.00
ATOM   5397  HD3 ILE D  38      48.622  80.626  57.794  0.00  0.00
ATOM   5398  C   ILE D  38      51.098  75.702  57.776  0.00  0.00
ATOM   5399  O   ILE D  38      50.401  74.683  58.040  0.00  0.00
ATOM   5400  N   ILE D  39      52.343  75.461  57.210  0.00  0.00
ATOM   5401  HN  ILE D  39      52.936  76.233  57.016  0.00  0.00
ATOM   5402  CA  ILE D  39      52.510  74.205  56.538  0.00  0.00
ATOM   5403  HA  ILE D  39      51.599  74.005  55.996  0.00  0.00
ATOM   5404  CB  ILE D  39      53.759  74.199  55.585  0.00  0.00
ATOM   5405  HB  ILE D  39      54.703  74.474  56.105  0.00  0.00
ATOM   5406  CG2 ILE D  39      53.929  72.899  54.864  0.00  0.00
ATOM   5407 HG21 ILE D  39      54.849  72.747  54.254  0.00  0.00
ATOM   5408 HG22 ILE D  39      53.015  72.663  54.293  0.00  0.00
ATOM   5409 HG23 ILE D  39      54.025  72.109  55.642  0.00  0.00
ATOM   5410  CG1 ILE D  39      53.602  75.237  54.452  0.00  0.00
ATOM   5411 HG11 ILE D  39      53.336  76.206  54.925  0.00  0.00
ATOM   5412 HG12 ILE D  39      52.809  74.962  53.729  0.00  0.00
ATOM   5413  CD  ILE D  39      54.842  75.366  53.517  0.00  0.00
ATOM   5414  HD1 ILE D  39      55.061  74.384  53.056  0.00  0.00
ATOM   5415  HD2 ILE D  39      55.764  75.709  54.035  0.00  0.00
ATOM   5416  HD3 ILE D  39      54.686  76.047  52.653  0.00  0.00
ATOM   5417  C   ILE D  39      52.846  73.152  57.657  0.00  0.00
ATOM   5418  O   ILE D  39      52.236  72.053  57.630  0.00  0.00
ATOM   5419  N   THR D  40      53.656  73.415  58.660  0.00  0.00
ATOM   5420  HN  THR D  40      54.122  74.299  58.726  0.00  0.00
ATOM   5421  CA  THR D  40      54.032  72.414  59.667  0.00  0.00
ATOM   5422  HA  THR D  40      54.486  71.636  59.065  0.00  0.00
ATOM   5423  CB  THR D  40      55.040  72.913  60.639  0.00  0.00
ATOM   5424  HB  THR D  40      54.817  73.954  60.918  0.00  0.00
ATOM   5425  OG1 THR D  40      56.250  72.872  59.929  0.00  0.00
ATOM   5426  HG1 THR D  40      56.216  73.705  59.458  0.00  0.00
ATOM   5427  CG2 THR D  40      55.247  72.019  61.887  0.00  0.00
ATOM   5428 HG21 THR D  40      56.060  72.303  62.590  0.00  0.00
ATOM   5429 HG22 THR D  40      55.407  70.996  61.469  0.00  0.00
ATOM   5430 HG23 THR D  40      54.392  72.124  62.587  0.00  0.00
ATOM   5431  C   THR D  40      52.825  71.780  60.404  0.00  0.00
ATOM   5432  O   THR D  40      52.834  70.512  60.376  0.00  0.00
ATOM   5433  N   PRO D  41      51.835  72.522  61.031  0.00  0.00
ATOM   5434  CD  PRO D  41      51.908  74.005  61.301  0.00  0.00
ATOM   5435  HD1 PRO D  41      51.880  74.607  60.366  0.00  0.00
ATOM   5436  HD2 PRO D  41      52.859  74.223  61.832  0.00  0.00
ATOM   5437  CA  PRO D  41      50.583  71.913  61.529  0.00  0.00
ATOM   5438  HA  PRO D  41      50.862  71.339  62.397  0.00  0.00
ATOM   5439  CB  PRO D  41      49.744  73.091  62.040  0.00  0.00
ATOM   5440  HB1 PRO D  41      49.290  72.831  63.019  0.00  0.00
ATOM   5441  HB2 PRO D  41      48.906  73.324  61.335  0.00  0.00
ATOM   5442  CG  PRO D  41      50.682  74.347  62.205  0.00  0.00
ATOM   5443  HG1 PRO D  41      50.208  75.317  61.912  0.00  0.00
ATOM   5444  HG2 PRO D  41      50.966  74.249  63.270  0.00  0.00
ATOM   5445  C   PRO D  41      49.863  70.922  60.622  0.00  0.00
ATOM   5446  O   PRO D  41      49.431  69.899  61.129  0.00  0.00
ATOM   5447  N   LEU D  42      49.683  71.300  59.376  0.00  0.00
ATOM   5448  HN  LEU D  42      49.891  72.230  59.077  0.00  0.00
ATOM   5449  CA  LEU D  42      49.189  70.307  58.393  0.00  0.00
ATOM   5450  HA  LEU D  42      48.191  69.942  58.588  0.00  0.00
ATOM   5451  CB  LEU D  42      49.032  70.942  57.050  0.00  0.00
ATOM   5452  HB1 LEU D  42      48.853  70.169  56.264  0.00  0.00
ATOM   5453  HB2 LEU D  42      50.046  71.263  56.726  0.00  0.00
ATOM   5454  CG  LEU D  42      48.130  72.172  57.042  0.00  0.00
ATOM   5455  HG  LEU D  42      48.576  72.946  57.701  0.00  0.00
ATOM   5456  CD1 LEU D  42      48.046  72.658  55.651  0.00  0.00
ATOM   5457 HD11 LEU D  42      47.546  71.865  55.033  0.00  0.00
ATOM   5458 HD12 LEU D  42      48.976  73.052  55.196  0.00  0.00
ATOM   5459 HD13 LEU D  42      47.461  73.598  55.571  0.00  0.00
ATOM   5460  CD2 LEU D  42      46.758  71.912  57.564  0.00  0.00
ATOM   5461 HD21 LEU D  42      46.244  71.083  57.038  0.00  0.00
ATOM   5462 HD22 LEU D  42      46.201  72.870  57.533  0.00  0.00
ATOM   5463 HD23 LEU D  42      46.779  71.575  58.622  0.00  0.00
ATOM   5464  C   LEU D  42      50.005  69.048  58.234  0.00  0.00
ATOM   5465  O   LEU D  42      49.426  67.987  58.186  0.00  0.00
ATOM   5466  N   ILE D  43      51.299  69.125  58.209  0.00  0.00
ATOM   5467  HN  ILE D  43      51.737  69.987  58.436  0.00  0.00
ATOM   5468  CA  ILE D  43      52.200  67.957  58.176  0.00  0.00
ATOM   5469  HA  ILE D  43      51.804  67.231  57.484  0.00  0.00
ATOM   5470  CB  ILE D  43      53.634  68.490  57.736  0.00  0.00
ATOM   5471  HB  ILE D  43      53.636  69.558  58.018  0.00  0.00
ATOM   5472  CG2 ILE D  43      54.905  67.773  58.312  0.00  0.00
ATOM   5473 HG21 ILE D  43      55.681  68.440  57.865  0.00  0.00
ATOM   5474 HG22 ILE D  43      54.932  66.708  58.038  0.00  0.00
ATOM   5475 HG23 ILE D  43      55.141  67.904  59.393  0.00  0.00
ATOM   5476  CG1 ILE D  43      53.804  68.604  56.187  0.00  0.00
ATOM   5477 HG11 ILE D  43      54.759  69.061  55.861  0.00  0.00
ATOM   5478 HG12 ILE D  43      52.944  69.227  55.853  0.00  0.00
ATOM   5479  CD  ILE D  43      53.838  67.260  55.470  0.00  0.00
ATOM   5480  HD1 ILE D  43      53.198  66.555  56.065  0.00  0.00
ATOM   5481  HD2 ILE D  43      54.853  66.820  55.496  0.00  0.00
ATOM   5482  HD3 ILE D  43      53.486  67.272  54.418  0.00  0.00
ATOM   5483  C   ILE D  43      52.279  67.190  59.454  0.00  0.00
ATOM   5484  O   ILE D  43      52.512  65.965  59.490  0.00  0.00
ATOM   5485  N   ASN D  44      52.174  67.874  60.640  0.00  0.00
ATOM   5486  HN  ASN D  44      52.168  68.870  60.605  0.00  0.00
ATOM   5487  CA  ASN D  44      51.939  67.242  61.983  0.00  0.00
ATOM   5488  HA  ASN D  44      52.708  66.489  62.083  0.00  0.00
ATOM   5489  CB  ASN D  44      51.958  68.392  62.974  0.00  0.00
ATOM   5490  HB1 ASN D  44      50.973  68.869  63.157  0.00  0.00
ATOM   5491  HB2 ASN D  44      52.684  69.125  62.547  0.00  0.00
ATOM   5492  CG  ASN D  44      52.664  67.971  64.248  0.00  0.00
ATOM   5493  OD1 ASN D  44      53.077  66.844  64.506  0.00  0.00
ATOM   5494  ND2 ASN D  44      52.746  68.942  65.192  0.00  0.00
ATOM   5495 HD21 ASN D  44      53.158  68.684  66.058  0.00  0.00
ATOM   5496 HD22 ASN D  44      52.234  69.782  65.013  0.00  0.00
ATOM   5497  C   ASN D  44      50.626  66.444  62.057  0.00  0.00
ATOM   5498  O   ASN D  44      50.574  65.339  62.597  0.00  0.00
ATOM   5499  N   ARG D  45      49.527  66.880  61.344  0.00  0.00
ATOM   5500  HN  ARG D  45      49.543  67.762  60.871  0.00  0.00
ATOM   5501  CA  ARG D  45      48.256  66.250  61.342  0.00  0.00
ATOM   5502  HA  ARG D  45      47.949  66.144  62.373  0.00  0.00
ATOM   5503  CB  ARG D  45      47.160  67.109  60.728  0.00  0.00
ATOM   5504  HB1 ARG D  45      46.287  66.470  60.436  0.00  0.00
ATOM   5505  HB2 ARG D  45      47.406  67.623  59.768  0.00  0.00
ATOM   5506  CG  ARG D  45      46.617  68.224  61.604  0.00  0.00
ATOM   5507  HG1 ARG D  45      45.930  68.731  60.898  0.00  0.00
ATOM   5508  HG2 ARG D  45      47.444  68.887  61.936  0.00  0.00
ATOM   5509  CD  ARG D  45      45.792  67.733  62.868  0.00  0.00
ATOM   5510  HD1 ARG D  45      46.549  67.219  63.502  0.00  0.00
ATOM   5511  HD2 ARG D  45      45.005  66.991  62.607  0.00  0.00
ATOM   5512  NE  ARG D  45      45.304  68.952  63.590  0.00  0.00
ATOM   5513  HE  ARG D  45      45.341  69.843  63.136  0.00  0.00
ATOM   5514  CZ  ARG D  45      44.497  68.906  64.593  0.00  0.00
ATOM   5515  NH1 ARG D  45      43.998  67.749  64.955  0.00  0.00
ATOM   5516 HH11 ARG D  45      44.600  66.996  64.669  0.00  0.00
ATOM   5517 HH12 ARG D  45      43.636  67.655  65.877  0.00  0.00
ATOM   5518  NH2 ARG D  45      44.115  69.985  65.205  0.00  0.00
ATOM   5519 HH21 ARG D  45      44.569  70.855  65.051  0.00  0.00
ATOM   5520 HH22 ARG D  45      43.220  70.008  65.648  0.00  0.00
ATOM   5521  C   ARG D  45      48.256  64.862  60.757  0.00  0.00
ATOM   5522  O   ARG D  45      47.400  63.981  61.022  0.00  0.00
ATOM   5523  N   ILE D  46      49.090  64.570  59.803  0.00  0.00
ATOM   5524  HN  ILE D  46      49.487  65.386  59.402  0.00  0.00
ATOM   5525  CA  ILE D  46      49.235  63.255  59.142  0.00  0.00
ATOM   5526  HA  ILE D  46      48.462  62.593  59.489  0.00  0.00
ATOM   5527  CB  ILE D  46      49.118  63.570  57.616  0.00  0.00
ATOM   5528  HB  ILE D  46      48.237  64.230  57.452  0.00  0.00
ATOM   5529  CG2 ILE D  46      50.453  64.269  57.134  0.00  0.00
ATOM   5530 HG21 ILE D  46      50.665  65.149  57.766  0.00  0.00
ATOM   5531 HG22 ILE D  46      50.274  64.695  56.127  0.00  0.00
ATOM   5532 HG23 ILE D  46      51.311  63.564  57.030  0.00  0.00
ATOM   5533  CG1 ILE D  46      48.773  62.377  56.745  0.00  0.00
ATOM   5534 HG11 ILE D  46      48.130  61.619  57.251  0.00  0.00
ATOM   5535 HG12 ILE D  46      49.657  61.771  56.467  0.00  0.00
ATOM   5536  CD  ILE D  46      47.953  62.620  55.469  0.00  0.00
ATOM   5537  HD1 ILE D  46      48.508  63.379  54.885  0.00  0.00
ATOM   5538  HD2 ILE D  46      46.928  63.047  55.564  0.00  0.00
ATOM   5539  HD3 ILE D  46      47.919  61.724  54.802  0.00  0.00
ATOM   5540  C   ILE D  46      50.510  62.576  59.517  0.00  0.00
ATOM   5541  O   ILE D  46      50.865  61.511  59.015  0.00  0.00
ATOM   5542  N   GLY D  47      51.215  63.111  60.516  0.00  0.00
ATOM   5543  HN  GLY D  47      50.902  63.939  60.983  0.00  0.00
ATOM   5544  CA  GLY D  47      52.114  62.420  61.401  0.00  0.00
ATOM   5545  HA1 GLY D  47      51.680  61.477  61.697  0.00  0.00
ATOM   5546  HA2 GLY D  47      52.304  63.060  62.251  0.00  0.00
ATOM   5547  C   GLY D  47      53.438  62.133  60.885  0.00  0.00
ATOM   5548  O   GLY D  47      54.104  61.213  61.391  0.00  0.00
ATOM   5549  N   VAL D  48      53.843  62.899  59.844  0.00  0.00
ATOM   5550  HN  VAL D  48      53.214  63.653  59.661  0.00  0.00
ATOM   5551  CA  VAL D  48      55.101  62.871  59.122  0.00  0.00
ATOM   5552  HA  VAL D  48      55.645  61.942  59.292  0.00  0.00
ATOM   5553  CB  VAL D  48      54.911  62.898  57.575  0.00  0.00
ATOM   5554  HB  VAL D  48      55.882  62.875  57.031  0.00  0.00
ATOM   5555  CG1 VAL D  48      54.101  61.708  57.136  0.00  0.00
ATOM   5556 HG11 VAL D  48      54.756  60.811  57.122  0.00  0.00
ATOM   5557 HG12 VAL D  48      53.663  61.854  56.123  0.00  0.00
ATOM   5558 HG13 VAL D  48      53.231  61.454  57.785  0.00  0.00
ATOM   5559  CG2 VAL D  48      54.365  64.181  57.026  0.00  0.00
ATOM   5560 HG21 VAL D  48      55.111  65.002  56.926  0.00  0.00
ATOM   5561 HG22 VAL D  48      53.481  64.557  57.590  0.00  0.00
ATOM   5562 HG23 VAL D  48      53.856  64.091  56.041  0.00  0.00
ATOM   5563  C   VAL D  48      56.130  63.950  59.479  0.00  0.00
ATOM   5564  O   VAL D  48      57.231  63.963  58.920  0.00  0.00
ATOM   5565  N   ASN D  49      55.879  64.805  60.514  0.00  0.00
ATOM   5566  HN  ASN D  49      55.084  64.679  61.098  0.00  0.00
ATOM   5567  CA  ASN D  49      56.654  65.967  60.855  0.00  0.00
ATOM   5568  HA  ASN D  49      56.795  66.606  59.994  0.00  0.00
ATOM   5569  CB  ASN D  49      55.935  66.809  61.912  0.00  0.00
ATOM   5570  HB1 ASN D  49      55.905  66.149  62.821  0.00  0.00
ATOM   5571  HB2 ASN D  49      54.931  67.007  61.503  0.00  0.00
ATOM   5572  CG  ASN D  49      56.386  68.238  62.215  0.00  0.00
ATOM   5573  OD1 ASN D  49      57.278  68.908  61.604  0.00  0.00
ATOM   5574  ND2 ASN D  49      55.869  68.834  63.323  0.00  0.00
ATOM   5575 HD21 ASN D  49      55.334  68.344  64.010  0.00  0.00
ATOM   5576 HD22 ASN D  49      56.382  69.664  63.559  0.00  0.00
ATOM   5577  C   ASN D  49      58.076  65.637  61.367  0.00  0.00
ATOM   5578  O   ASN D  49      58.339  64.511  61.850  0.00  0.00
ATOM   5579  N   ALA D  50      59.013  66.618  61.358  0.00  0.00
ATOM   5580  HN  ALA D  50      58.777  67.470  60.892  0.00  0.00
ATOM   5581  CA  ALA D  50      60.345  66.544  62.027  0.00  0.00
ATOM   5582  HA  ALA D  50      60.916  65.720  61.623  0.00  0.00
ATOM   5583  CB  ALA D  50      61.258  67.773  61.742  0.00  0.00
ATOM   5584  HB1 ALA D  50      61.500  67.814  60.664  0.00  0.00
ATOM   5585  HB2 ALA D  50      62.255  67.776  62.227  0.00  0.00
ATOM   5586  HB3 ALA D  50      60.718  68.685  62.103  0.00  0.00
ATOM   5587  C   ALA D  50      60.206  66.405  63.555  0.00  0.00
ATOM   5588  O   ALA D  50      59.530  67.192  64.172  0.00  0.00
ATOM   5589  N   GLN D  51      60.816  65.397  64.235  0.00  0.00
ATOM   5590  HN  GLN D  51      61.432  64.776  63.755  0.00  0.00
ATOM   5591  CA  GLN D  51      60.412  64.921  65.549  0.00  0.00
ATOM   5592  HA  GLN D  51      59.381  65.130  65.780  0.00  0.00
ATOM   5593  CB  GLN D  51      60.266  63.344  65.553  0.00  0.00
ATOM   5594  HB1 GLN D  51      60.089  63.047  66.615  0.00  0.00
ATOM   5595  HB2 GLN D  51      61.222  62.896  65.219  0.00  0.00
ATOM   5596  CG  GLN D  51      59.080  62.668  64.629  0.00  0.00
ATOM   5597  HG1 GLN D  51      59.139  61.561  64.526  0.00  0.00
ATOM   5598  HG2 GLN D  51      59.347  63.062  63.632  0.00  0.00
ATOM   5599  CD  GLN D  51      57.738  63.240  64.929  0.00  0.00
ATOM   5600  OE1 GLN D  51      57.524  63.639  66.085  0.00  0.00
ATOM   5601  NE2 GLN D  51      56.735  63.086  64.078  0.00  0.00
ATOM   5602 HE21 GLN D  51      55.828  63.451  64.272  0.00  0.00
ATOM   5603 HE22 GLN D  51      56.856  62.484  63.290  0.00  0.00
ATOM   5604  C   GLN D  51      61.319  65.502  66.571  0.00  0.00
ATOM   5605  O   GLN D  51      60.940  65.546  67.711  0.00  0.00
ATOM   5606  N   SER D  52      62.461  66.101  66.177  0.00  0.00
ATOM   5607  HN  SER D  52      62.598  66.088  65.183  0.00  0.00
ATOM   5608  CA  SER D  52      63.434  66.800  67.005  0.00  0.00
ATOM   5609  HA  SER D  52      62.938  67.523  67.629  0.00  0.00
ATOM   5610  CB  SER D  52      64.282  65.767  67.900  0.00  0.00
ATOM   5611  HB1 SER D  52      64.671  64.973  67.230  0.00  0.00
ATOM   5612  HB2 SER D  52      63.587  65.171  68.523  0.00  0.00
ATOM   5613  OG  SER D  52      65.290  66.397  68.659  0.00  0.00
ATOM   5614  HG1 SER D  52      64.857  66.797  69.420  0.00  0.00
ATOM   5615  C   SER D  52      64.464  67.646  66.196  0.00  0.00
ATOM   5616  O   SER D  52      65.012  67.282  65.141  0.00  0.00
ATOM   5617  N   ASP D  53      64.830  68.772  66.769  0.00  0.00
ATOM   5618  HN  ASP D  53      64.370  69.070  67.603  0.00  0.00
ATOM   5619  CA  ASP D  53      65.648  69.688  66.074  0.00  0.00
ATOM   5620  HA  ASP D  53      65.661  69.502  65.008  0.00  0.00
ATOM   5621  CB  ASP D  53      64.896  71.109  66.137  0.00  0.00
ATOM   5622  HB1 ASP D  53      64.923  71.492  67.177  0.00  0.00
ATOM   5623  HB2 ASP D  53      63.820  70.890  65.950  0.00  0.00
ATOM   5624  CG  ASP D  53      65.437  72.112  65.087  0.00  0.00
ATOM   5625  OD1 ASP D  53      66.057  71.630  64.073  0.00  0.00
ATOM   5626  OD2 ASP D  53      65.149  73.299  65.214  0.00  0.00
ATOM   5627  C   ASP D  53      67.105  69.660  66.558  0.00  0.00
ATOM   5628  O   ASP D  53      67.870  70.635  66.513  0.00  0.00
ATOM   5629  N   VAL D  54      67.460  68.586  67.257  0.00  0.00
ATOM   5630  HN  VAL D  54      66.778  67.896  67.452  0.00  0.00
ATOM   5631  CA  VAL D  54      68.821  68.421  67.836  0.00  0.00
ATOM   5632  HA  VAL D  54      69.109  69.383  68.225  0.00  0.00
ATOM   5633  CB  VAL D  54      68.666  67.439  69.026  0.00  0.00
ATOM   5634  HB  VAL D  54      68.182  66.517  68.652  0.00  0.00
ATOM   5635  CG1 VAL D  54      70.075  66.898  69.434  0.00  0.00
ATOM   5636 HG11 VAL D  54      70.755  67.679  69.827  0.00  0.00
ATOM   5637 HG12 VAL D  54      70.691  66.441  68.630  0.00  0.00
ATOM   5638 HG13 VAL D  54      70.049  66.034  70.127  0.00  0.00
ATOM   5639  CG2 VAL D  54      67.928  67.898  70.284  0.00  0.00
ATOM   5640 HG21 VAL D  54      67.764  66.973  70.882  0.00  0.00
ATOM   5641 HG22 VAL D  54      66.935  68.383  70.237  0.00  0.00
ATOM   5642 HG23 VAL D  54      68.541  68.577  70.902  0.00  0.00
ATOM   5643  C   VAL D  54      69.814  67.896  66.734  0.00  0.00
ATOM   5644  O   VAL D  54      69.453  67.232  65.759  0.00  0.00
ATOM   5645  N   GLY D  55      71.105  68.324  66.820  0.00  0.00
ATOM   5646  HN  GLY D  55      71.478  68.890  67.536  0.00  0.00
ATOM   5647  CA  GLY D  55      72.153  67.981  65.911  0.00  0.00
ATOM   5648  HA1 GLY D  55      72.724  68.886  65.734  0.00  0.00
ATOM   5649  HA2 GLY D  55      71.691  67.528  65.054  0.00  0.00
ATOM   5650  C   GLY D  55      73.193  66.986  66.490  0.00  0.00
ATOM   5651  O   GLY D  55      73.907  66.329  65.779  0.00  0.00
ATOM   5652  N   ILE D  56      73.368  67.022  67.776  0.00  0.00
ATOM   5653  HN  ILE D  56      72.879  67.674  68.342  0.00  0.00
ATOM   5654  CA  ILE D  56      74.403  66.245  68.560  0.00  0.00
ATOM   5655  HA  ILE D  56      75.221  66.142  67.861  0.00  0.00
ATOM   5656  CB  ILE D  56      74.750  66.920  69.825  0.00  0.00
ATOM   5657  HB  ILE D  56      75.458  66.248  70.354  0.00  0.00
ATOM   5658  CG2 ILE D  56      75.648  68.131  69.431  0.00  0.00
ATOM   5659 HG21 ILE D  56      76.464  67.765  68.769  0.00  0.00
ATOM   5660 HG22 ILE D  56      76.057  68.726  70.276  0.00  0.00
ATOM   5661 HG23 ILE D  56      75.031  68.871  68.887  0.00  0.00
ATOM   5662  CG1 ILE D  56      73.522  67.326  70.696  0.00  0.00
ATOM   5663 HG11 ILE D  56      72.779  66.510  70.676  0.00  0.00
ATOM   5664 HG12 ILE D  56      72.973  68.169  70.218  0.00  0.00
ATOM   5665  CD  ILE D  56      73.798  67.748  72.149  0.00  0.00
ATOM   5666  HD1 ILE D  56      74.207  66.921  72.760  0.00  0.00
ATOM   5667  HD2 ILE D  56      72.859  68.039  72.666  0.00  0.00
ATOM   5668  HD3 ILE D  56      74.396  68.688  72.080  0.00  0.00
ATOM   5669  C   ILE D  56      73.889  64.780  68.881  0.00  0.00
ATOM   5670  O   ILE D  56      72.678  64.485  68.899  0.00  0.00
ATOM   5671  N   LEU D  57      74.845  63.874  69.129  0.00  0.00
ATOM   5672  HN  LEU D  57      75.824  64.003  69.281  0.00  0.00
ATOM   5673  CA  LEU D  57      74.505  62.532  69.543  0.00  0.00
ATOM   5674  HA  LEU D  57      73.589  62.162  69.095  0.00  0.00
ATOM   5675  CB  LEU D  57      75.793  61.713  69.330  0.00  0.00
ATOM   5676  HB1 LEU D  57      75.592  60.631  69.463  0.00  0.00
ATOM   5677  HB2 LEU D  57      76.518  62.032  70.104  0.00  0.00
ATOM   5678  CG  LEU D  57      76.548  61.809  67.978  0.00  0.00
ATOM   5679  HG  LEU D  57      76.719  62.870  67.676  0.00  0.00
ATOM   5680  CD1 LEU D  57      77.861  61.052  68.124  0.00  0.00
ATOM   5681 HD11 LEU D  57      77.770  59.947  68.274  0.00  0.00
ATOM   5682 HD12 LEU D  57      78.439  61.538  68.937  0.00  0.00
ATOM   5683 HD13 LEU D  57      78.438  61.128  67.176  0.00  0.00
ATOM   5684  CD2 LEU D  57      75.774  61.156  66.803  0.00  0.00
ATOM   5685 HD21 LEU D  57      76.321  61.421  65.872  0.00  0.00
ATOM   5686 HD22 LEU D  57      74.780  61.655  66.766  0.00  0.00
ATOM   5687 HD23 LEU D  57      75.632  60.067  66.995  0.00  0.00
ATOM   5688  C   LEU D  57      74.104  62.481  71.015  0.00  0.00
ATOM   5689  O   LEU D  57      74.244  63.463  71.817  0.00  0.00
ATOM   5690  N   ARG D  58      73.640  61.273  71.398  0.00  0.00
ATOM   5691  HN  ARG D  58      73.635  60.510  70.767  0.00  0.00
ATOM   5692  CA  ARG D  58      73.159  61.039  72.787  0.00  0.00
ATOM   5693  HA  ARG D  58      73.146  61.941  73.375  0.00  0.00
ATOM   5694  CB  ARG D  58      71.702  60.465  72.769  0.00  0.00
ATOM   5695  HB1 ARG D  58      71.480  60.191  73.822  0.00  0.00
ATOM   5696  HB2 ARG D  58      71.734  59.522  72.192  0.00  0.00
ATOM   5697  CG  ARG D  58      70.618  61.339  72.144  0.00  0.00
ATOM   5698  HG1 ARG D  58      69.720  60.760  72.432  0.00  0.00
ATOM   5699  HG2 ARG D  58      70.710  61.382  71.040  0.00  0.00
ATOM   5700  CD  ARG D  58      70.596  62.780  72.678  0.00  0.00
ATOM   5701  HD1 ARG D  58      71.392  63.407  72.231  0.00  0.00
ATOM   5702  HD2 ARG D  58      70.593  62.655  73.782  0.00  0.00
ATOM   5703  NE  ARG D  58      69.357  63.360  72.144  0.00  0.00
ATOM   5704  HE  ARG D  58      68.805  62.872  71.461  0.00  0.00
ATOM   5705  CZ  ARG D  58      68.827  64.413  72.712  0.00  0.00
ATOM   5706  NH1 ARG D  58      67.626  64.683  72.435  0.00  0.00
ATOM   5707 HH11 ARG D  58      67.113  64.375  71.636  0.00  0.00
ATOM   5708 HH12 ARG D  58      67.343  65.501  72.932  0.00  0.00
ATOM   5709  NH2 ARG D  58      69.456  65.045  73.680  0.00  0.00
ATOM   5710 HH21 ARG D  58      70.253  64.535  74.003  0.00  0.00
ATOM   5711 HH22 ARG D  58      68.941  65.631  74.319  0.00  0.00
ATOM   5712  C   ARG D  58      74.156  60.150  73.545  0.00  0.00
ATOM   5713  O   ARG D  58      74.962  59.498  72.860  0.00  0.00
ATOM   5714  N   ILE D  59      74.060  59.970  74.923  0.00  0.00
ATOM   5715  HN  ILE D  59      73.630  60.714  75.435  0.00  0.00
ATOM   5716  CA  ILE D  59      74.742  58.892  75.583  0.00  0.00
ATOM   5717  HA  ILE D  59      75.772  58.845  75.268  0.00  0.00
ATOM   5718  CB  ILE D  59      74.920  59.188  77.042  0.00  0.00
ATOM   5719  HB  ILE D  59      73.942  59.025  77.551  0.00  0.00
ATOM   5720  CG2 ILE D  59      75.919  58.205  77.732  0.00  0.00
ATOM   5721 HG21 ILE D  59      76.406  58.689  78.598  0.00  0.00
ATOM   5722 HG22 ILE D  59      76.700  57.877  77.000  0.00  0.00
ATOM   5723 HG23 ILE D  59      75.375  57.285  78.030  0.00  0.00
ATOM   5724  CG1 ILE D  59      75.424  60.652  77.372  0.00  0.00
ATOM   5725 HG11 ILE D  59      75.623  60.737  78.466  0.00  0.00
ATOM   5726 HG12 ILE D  59      74.567  61.328  77.137  0.00  0.00
ATOM   5727  CD  ILE D  59      76.613  61.055  76.551  0.00  0.00
ATOM   5728  HD1 ILE D  59      76.663  62.156  76.442  0.00  0.00
ATOM   5729  HD2 ILE D  59      76.572  60.670  75.501  0.00  0.00
ATOM   5730  HD3 ILE D  59      77.519  60.699  77.087  0.00  0.00
ATOM   5731  C   ILE D  59      74.028  57.612  75.384  0.00  0.00
ATOM   5732  O   ILE D  59      72.824  57.713  75.572  0.00  0.00
ATOM   5733  N   GLY D  60      74.678  56.468  74.906  0.00  0.00
ATOM   5734  HN  GLY D  60      75.677  56.445  74.871  0.00  0.00
ATOM   5735  CA  GLY D  60      73.855  55.278  74.537  0.00  0.00
ATOM   5736  HA1 GLY D  60      74.355  54.673  73.799  0.00  0.00
ATOM   5737  HA2 GLY D  60      72.872  55.631  74.253  0.00  0.00
ATOM   5738  C   GLY D  60      73.611  54.327  75.698  0.00  0.00
ATOM   5739  O   GLY D  60      73.557  54.753  76.860  0.00  0.00
ATOM   5740  N   ILE D  61      73.468  52.966  75.487  0.00  0.00
ATOM   5741  HN  ILE D  61      73.468  52.794  74.500  0.00  0.00
ATOM   5742  CA  ILE D  61      72.971  51.987  76.445  0.00  0.00
ATOM   5743  HA  ILE D  61      72.550  52.448  77.324  0.00  0.00
ATOM   5744  CB  ILE D  61      71.922  51.029  75.846  0.00  0.00
ATOM   5745  HB  ILE D  61      72.389  50.496  74.987  0.00  0.00
ATOM   5746  CG2 ILE D  61      71.480  50.054  76.993  0.00  0.00
ATOM   5747 HG21 ILE D  61      70.836  49.302  76.488  0.00  0.00
ATOM   5748 HG22 ILE D  61      71.099  50.436  77.963  0.00  0.00
ATOM   5749 HG23 ILE D  61      72.364  49.476  77.325  0.00  0.00
ATOM   5750  CG1 ILE D  61      70.681  51.720  75.219  0.00  0.00
ATOM   5751 HG11 ILE D  61      69.861  50.984  75.079  0.00  0.00
ATOM   5752 HG12 ILE D  61      70.930  52.206  74.250  0.00  0.00
ATOM   5753  CD  ILE D  61      70.060  52.833  76.087  0.00  0.00
ATOM   5754  HD1 ILE D  61      69.193  53.367  75.636  0.00  0.00
ATOM   5755  HD2 ILE D  61      70.805  53.633  76.318  0.00  0.00
ATOM   5756  HD3 ILE D  61      69.685  52.317  76.991  0.00  0.00
ATOM   5757  C   ILE D  61      74.246  51.242  77.022  0.00  0.00
ATOM   5758  O   ILE D  61      75.089  50.652  76.385  0.00  0.00
ATOM   5759  N   GLY D  62      74.421  51.456  78.333  0.00  0.00
ATOM   5760  HN  GLY D  62      73.720  52.002  78.777  0.00  0.00
ATOM   5761  CA  GLY D  62      75.664  50.994  78.993  0.00  0.00
ATOM   5762  HA1 GLY D  62      75.806  49.964  78.676  0.00  0.00
ATOM   5763  HA2 GLY D  62      75.466  51.172  80.044  0.00  0.00
ATOM   5764  C   GLY D  62      76.845  51.869  78.630  0.00  0.00
ATOM   5765  O   GLY D  62      77.969  51.470  78.642  0.00  0.00
ATOM   5766  N   GLY D  63      76.609  53.139  78.404  0.00  0.00
ATOM   5767  HN  GLY D  63      75.704  53.491  78.638  0.00  0.00
ATOM   5768  CA  GLY D  63      77.733  54.086  78.081  0.00  0.00
ATOM   5769  HA1 GLY D  63      78.665  53.716  78.497  0.00  0.00
ATOM   5770  HA2 GLY D  63      77.478  55.054  78.463  0.00  0.00
ATOM   5771  C   GLY D  63      77.898  54.485  76.576  0.00  0.00
ATOM   5772  O   GLY D  63      77.367  53.831  75.665  0.00  0.00
ATOM   5773  N   GLY D  64      78.797  55.483  76.527  0.00  0.00
ATOM   5774  HN  GLY D  64      79.250  55.763  77.369  0.00  0.00
ATOM   5775  CA  GLY D  64      79.307  55.979  75.271  0.00  0.00
ATOM   5776  HA1 GLY D  64      79.623  55.107  74.705  0.00  0.00
ATOM   5777  HA2 GLY D  64      80.185  56.593  75.403  0.00  0.00
ATOM   5778  C   GLY D  64      78.408  56.590  74.287  0.00  0.00
ATOM   5779  O   GLY D  64      77.314  56.894  74.678  0.00  0.00
ATOM   5780  N   GLN D  65      78.920  56.974  73.124  0.00  0.00
ATOM   5781  HN  GLN D  65      79.883  56.794  72.934  0.00  0.00
ATOM   5782  CA  GLN D  65      78.095  57.744  72.185  0.00  0.00
ATOM   5783  HA  GLN D  65      77.553  58.441  72.811  0.00  0.00
ATOM   5784  CB  GLN D  65      78.960  58.625  71.240  0.00  0.00
ATOM   5785  HB1 GLN D  65      78.184  59.065  70.578  0.00  0.00
ATOM   5786  HB2 GLN D  65      79.647  57.933  70.689  0.00  0.00
ATOM   5787  CG  GLN D  65      79.797  59.815  71.858  0.00  0.00
ATOM   5788  HG1 GLN D  65      80.227  60.433  71.041  0.00  0.00
ATOM   5789  HG2 GLN D  65      80.637  59.439  72.477  0.00  0.00
ATOM   5790  CD  GLN D  65      78.943  60.762  72.586  0.00  0.00
ATOM   5791  OE1 GLN D  65      77.885  61.215  72.121  0.00  0.00
ATOM   5792  NE2 GLN D  65      79.328  61.050  73.820  0.00  0.00
ATOM   5793 HE21 GLN D  65      80.190  60.929  74.311  0.00  0.00
ATOM   5794 HE22 GLN D  65      78.674  61.589  74.363  0.00  0.00
ATOM   5795  C   GLN D  65      77.044  56.817  71.405  0.00  0.00
ATOM   5796  O   GLN D  65      77.382  55.662  71.155  0.00  0.00
ATOM   5797  N   THR D  66      75.857  57.331  71.152  0.00  0.00
ATOM   5798  HN  THR D  66      75.647  58.292  71.313  0.00  0.00
ATOM   5799  CA  THR D  66      74.851  56.720  70.282  0.00  0.00
ATOM   5800  HA  THR D  66      75.261  55.985  69.600  0.00  0.00
ATOM   5801  CB  THR D  66      73.708  55.973  71.051  0.00  0.00
ATOM   5802  HB  THR D  66      74.280  55.433  71.841  0.00  0.00
ATOM   5803  OG1 THR D  66      73.125  54.945  70.272  0.00  0.00
ATOM   5804  HG1 THR D  66      72.509  54.448  70.810  0.00  0.00
ATOM   5805  CG2 THR D  66      72.635  56.918  71.605  0.00  0.00
ATOM   5806 HG21 THR D  66      73.091  57.884  71.909  0.00  0.00
ATOM   5807 HG22 THR D  66      71.988  56.509  72.422  0.00  0.00
ATOM   5808 HG23 THR D  66      71.992  57.206  70.753  0.00  0.00
ATOM   5809  C   THR D  66      74.316  57.762  69.409  0.00  0.00
ATOM   5810  O   THR D  66      74.044  58.885  69.827  0.00  0.00
ATOM   5811  N   ILE D  67      74.156  57.421  68.111  0.00  0.00
ATOM   5812  HN  ILE D  67      74.456  56.510  67.816  0.00  0.00
ATOM   5813  CA  ILE D  67      73.519  58.220  67.116  0.00  0.00
ATOM   5814  HA  ILE D  67      73.633  59.252  67.427  0.00  0.00
ATOM   5815  CB  ILE D  67      74.089  58.113  65.653  0.00  0.00
ATOM   5816  HB  ILE D  67      75.160  58.392  65.669  0.00  0.00
ATOM   5817  CG2 ILE D  67      73.755  56.755  65.006  0.00  0.00
ATOM   5818 HG21 ILE D  67      74.261  55.938  65.564  0.00  0.00
ATOM   5819 HG22 ILE D  67      74.022  56.649  63.931  0.00  0.00
ATOM   5820 HG23 ILE D  67      72.686  56.478  65.070  0.00  0.00
ATOM   5821  CG1 ILE D  67      73.459  59.260  64.880  0.00  0.00
ATOM   5822 HG11 ILE D  67      73.457  60.240  65.415  0.00  0.00
ATOM   5823 HG12 ILE D  67      72.396  58.993  64.713  0.00  0.00
ATOM   5824  CD  ILE D  67      74.078  59.588  63.494  0.00  0.00
ATOM   5825  HD1 ILE D  67      73.323  60.023  62.802  0.00  0.00
ATOM   5826  HD2 ILE D  67      74.320  58.637  62.972  0.00  0.00
ATOM   5827  HD3 ILE D  67      75.051  60.080  63.697  0.00  0.00
ATOM   5828  C   ILE D  67      72.011  57.885  67.273  0.00  0.00
ATOM   5829  O   ILE D  67      71.556  56.787  67.443  0.00  0.00
ATOM   5830  N   ASP D  68      71.165  58.898  67.109  0.00  0.00
ATOM   5831  HN  ASP D  68      71.626  59.777  66.965  0.00  0.00
ATOM   5832  CA  ASP D  68      69.695  58.760  66.930  0.00  0.00
ATOM   5833  HA  ASP D  68      69.410  57.733  67.133  0.00  0.00
ATOM   5834  CB  ASP D  68      68.915  59.802  67.704  0.00  0.00
ATOM   5835  HB1 ASP D  68      69.198  60.859  67.549  0.00  0.00
ATOM   5836  HB2 ASP D  68      69.171  59.522  68.745  0.00  0.00
ATOM   5837  CG  ASP D  68      67.382  59.680  67.626  0.00  0.00
ATOM   5838  OD1 ASP D  68      66.912  58.991  66.745  0.00  0.00
ATOM   5839  OD2 ASP D  68      66.673  60.375  68.407  0.00  0.00
ATOM   5840  C   ASP D  68      69.448  58.797  65.444  0.00  0.00
ATOM   5841  O   ASP D  68      69.794  59.743  64.781  0.00  0.00
ATOM   5842  N   LEU D  69      68.765  57.818  64.846  0.00  0.00
ATOM   5843  HN  LEU D  69      68.410  57.119  65.463  0.00  0.00
ATOM   5844  CA  LEU D  69      68.448  57.733  63.375  0.00  0.00
ATOM   5845  HA  LEU D  69      69.314  58.110  62.843  0.00  0.00
ATOM   5846  CB  LEU D  69      68.017  56.361  62.991  0.00  0.00
ATOM   5847  HB1 LEU D  69      67.494  56.383  62.003  0.00  0.00
ATOM   5848  HB2 LEU D  69      67.254  55.936  63.672  0.00  0.00
ATOM   5849  CG  LEU D  69      69.147  55.340  62.848  0.00  0.00
ATOM   5850  HG  LEU D  69      69.746  55.319  63.784  0.00  0.00
ATOM   5851  CD1 LEU D  69      68.665  53.919  62.727  0.00  0.00
ATOM   5852 HD11 LEU D  69      68.236  53.752  61.721  0.00  0.00
ATOM   5853 HD12 LEU D  69      67.848  53.586  63.406  0.00  0.00
ATOM   5854 HD13 LEU D  69      69.526  53.234  62.822  0.00  0.00
ATOM   5855  CD2 LEU D  69      70.122  55.747  61.802  0.00  0.00
ATOM   5856 HD21 LEU D  69      70.552  56.763  61.895  0.00  0.00
ATOM   5857 HD22 LEU D  69      69.479  55.728  60.889  0.00  0.00
ATOM   5858 HD23 LEU D  69      70.850  54.927  61.644  0.00  0.00
ATOM   5859  C   LEU D  69      67.333  58.744  63.008  0.00  0.00
ATOM   5860  O   LEU D  69      67.244  59.286  61.896  0.00  0.00
ATOM   5861  N   ASN D  70      66.492  59.107  64.011  0.00  0.00
ATOM   5862  HN  ASN D  70      66.539  58.627  64.882  0.00  0.00
ATOM   5863  CA  ASN D  70      65.383  59.962  63.927  0.00  0.00
ATOM   5864  HA  ASN D  70      64.814  59.795  63.025  0.00  0.00
ATOM   5865  CB  ASN D  70      64.394  59.763  65.128  0.00  0.00
ATOM   5866  HB1 ASN D  70      64.857  60.266  66.004  0.00  0.00
ATOM   5867  HB2 ASN D  70      64.329  58.660  65.218  0.00  0.00
ATOM   5868  CG  ASN D  70      62.974  60.369  65.119  0.00  0.00
ATOM   5869  OD1 ASN D  70      62.395  60.998  64.187  0.00  0.00
ATOM   5870  ND2 ASN D  70      62.193  60.192  66.194  0.00  0.00
ATOM   5871 HD21 ASN D  70      62.716  60.010  67.026  0.00  0.00
ATOM   5872 HD22 ASN D  70      61.225  60.063  65.962  0.00  0.00
ATOM   5873  C   ASN D  70      65.714  61.388  63.782  0.00  0.00
ATOM   5874  O   ASN D  70      65.071  62.112  63.000  0.00  0.00
ATOM   5875  N   VAL D  71      66.795  61.789  64.415  0.00  0.00
ATOM   5876  HN  VAL D  71      67.205  61.140  65.061  0.00  0.00
ATOM   5877  CA  VAL D  71      67.476  63.077  64.215  0.00  0.00
ATOM   5878  HA  VAL D  71      66.686  63.785  64.457  0.00  0.00
ATOM   5879  CB  VAL D  71      68.578  63.225  65.233  0.00  0.00
ATOM   5880  HB  VAL D  71      69.116  62.259  65.304  0.00  0.00
ATOM   5881  CG1 VAL D  71      69.694  64.260  64.738  0.00  0.00
ATOM   5882 HG11 VAL D  71      70.366  64.446  65.597  0.00  0.00
ATOM   5883 HG12 VAL D  71      69.153  65.209  64.518  0.00  0.00
ATOM   5884 HG13 VAL D  71      70.156  63.917  63.794  0.00  0.00
ATOM   5885  CG2 VAL D  71      67.970  63.835  66.454  0.00  0.00
ATOM   5886 HG21 VAL D  71      67.545  64.849  66.309  0.00  0.00
ATOM   5887 HG22 VAL D  71      68.675  63.804  67.307  0.00  0.00
ATOM   5888 HG23 VAL D  71      67.098  63.209  66.732  0.00  0.00
ATOM   5889  C   VAL D  71      67.946  63.329  62.765  0.00  0.00
ATOM   5890  O   VAL D  71      67.760  64.407  62.262  0.00  0.00
ATOM   5891  N   LEU D  72      68.623  62.414  62.161  0.00  0.00
ATOM   5892  HN  LEU D  72      68.893  61.573  62.626  0.00  0.00
ATOM   5893  CA  LEU D  72      69.092  62.503  60.756  0.00  0.00
ATOM   5894  HA  LEU D  72      69.503  63.497  60.610  0.00  0.00
ATOM   5895  CB  LEU D  72      69.950  61.267  60.445  0.00  0.00
ATOM   5896  HB1 LEU D  72      70.012  61.143  59.346  0.00  0.00
ATOM   5897  HB2 LEU D  72      69.579  60.306  60.869  0.00  0.00
ATOM   5898  CG  LEU D  72      71.438  61.377  60.845  0.00  0.00
ATOM   5899  HG  LEU D  72      71.596  61.506  61.938  0.00  0.00
ATOM   5900  CD1 LEU D  72      72.244  60.173  60.354  0.00  0.00
ATOM   5901 HD11 LEU D  72      72.063  59.999  59.273  0.00  0.00
ATOM   5902 HD12 LEU D  72      71.915  59.233  60.837  0.00  0.00
ATOM   5903 HD13 LEU D  72      73.341  60.337  60.512  0.00  0.00
ATOM   5904  CD2 LEU D  72      72.060  62.610  60.097  0.00  0.00
ATOM   5905 HD21 LEU D  72      73.135  62.780  60.305  0.00  0.00
ATOM   5906 HD22 LEU D  72      71.559  63.574  60.325  0.00  0.00
ATOM   5907 HD23 LEU D  72      72.081  62.353  59.012  0.00  0.00
ATOM   5908  C   LEU D  72      67.859  62.462  59.818  0.00  0.00
ATOM   5909  O   LEU D  72      67.759  63.103  58.763  0.00  0.00
ATOM   5910  N   LEU D  73      66.830  61.669  60.154  0.00  0.00
ATOM   5911  HN  LEU D  73      66.952  60.929  60.810  0.00  0.00
ATOM   5912  CA  LEU D  73      65.533  61.561  59.440  0.00  0.00
ATOM   5913  HA  LEU D  73      65.809  61.450  58.405  0.00  0.00
ATOM   5914  CB  LEU D  73      64.748  60.348  59.771  0.00  0.00
ATOM   5915  HB1 LEU D  73      64.527  60.367  60.857  0.00  0.00
ATOM   5916  HB2 LEU D  73      65.339  59.418  59.609  0.00  0.00
ATOM   5917  CG  LEU D  73      63.344  60.152  59.181  0.00  0.00
ATOM   5918  HG  LEU D  73      62.726  61.064  59.324  0.00  0.00
ATOM   5919  CD1 LEU D  73      63.334  59.923  57.626  0.00  0.00
ATOM   5920 HD11 LEU D  73      64.195  59.240  57.472  0.00  0.00
ATOM   5921 HD12 LEU D  73      63.423  60.803  56.961  0.00  0.00
ATOM   5922 HD13 LEU D  73      62.382  59.460  57.292  0.00  0.00
ATOM   5923  CD2 LEU D  73      62.746  58.965  59.977  0.00  0.00
ATOM   5924 HD21 LEU D  73      62.796  59.167  61.072  0.00  0.00
ATOM   5925 HD22 LEU D  73      63.355  58.058  59.775  0.00  0.00
ATOM   5926 HD23 LEU D  73      61.687  58.768  59.719  0.00  0.00
ATOM   5927  C   LEU D  73      64.654  62.739  59.512  0.00  0.00
ATOM   5928  O   LEU D  73      64.085  63.139  58.496  0.00  0.00
ATOM   5929  N   SER D  74      64.523  63.390  60.640  0.00  0.00
ATOM   5930  HN  SER D  74      65.024  63.084  61.455  0.00  0.00
ATOM   5931  CA  SER D  74      63.871  64.679  60.944  0.00  0.00
ATOM   5932  HA  SER D  74      62.834  64.640  60.651  0.00  0.00
ATOM   5933  CB  SER D  74      64.038  64.897  62.475  0.00  0.00
ATOM   5934  HB1 SER D  74      64.027  65.964  62.788  0.00  0.00
ATOM   5935  HB2 SER D  74      65.070  64.541  62.678  0.00  0.00
ATOM   5936  OG  SER D  74      63.010  64.247  63.158  0.00  0.00
ATOM   5937  HG1 SER D  74      63.214  63.310  63.137  0.00  0.00
ATOM   5938  C   SER D  74      64.567  65.828  60.186  0.00  0.00
ATOM   5939  O   SER D  74      63.912  66.618  59.542  0.00  0.00
ATOM   5940  N   ALA D  75      65.921  65.884  60.190  0.00  0.00
ATOM   5941  HN  ALA D  75      66.325  65.213  60.807  0.00  0.00
ATOM   5942  CA  ALA D  75      66.803  66.736  59.455  0.00  0.00
ATOM   5943  HA  ALA D  75      66.540  67.777  59.626  0.00  0.00
ATOM   5944  CB  ALA D  75      68.256  66.350  59.848  0.00  0.00
ATOM   5945  HB1 ALA D  75      68.502  65.305  59.579  0.00  0.00
ATOM   5946  HB2 ALA D  75      68.335  66.491  60.943  0.00  0.00
ATOM   5947  HB3 ALA D  75      69.008  66.970  59.323  0.00  0.00
ATOM   5948  C   ALA D  75      66.578  66.606  58.013  0.00  0.00
ATOM   5949  O   ALA D  75      66.399  67.614  57.232  0.00  0.00
ATOM   5950  N   ALA D  76      66.610  65.373  57.494  0.00  0.00
ATOM   5951  HN  ALA D  76      66.749  64.510  57.982  0.00  0.00
ATOM   5952  CA  ALA D  76      66.313  65.101  56.177  0.00  0.00
ATOM   5953  HA  ALA D  76      67.091  65.544  55.576  0.00  0.00
ATOM   5954  CB  ALA D  76      66.484  63.571  55.992  0.00  0.00
ATOM   5955  HB1 ALA D  76      66.275  63.280  54.934  0.00  0.00
ATOM   5956  HB2 ALA D  76      65.859  63.013  56.713  0.00  0.00
ATOM   5957  HB3 ALA D  76      67.526  63.260  56.243  0.00  0.00
ATOM   5958  C   ALA D  76      64.808  65.486  55.716  0.00  0.00
ATOM   5959  O   ALA D  76      64.637  66.054  54.625  0.00  0.00
ATOM   5960  N   ILE D  77      63.783  65.196  56.520  0.00  0.00
ATOM   5961  HN  ILE D  77      63.988  64.546  57.242  0.00  0.00
ATOM   5962  CA  ILE D  77      62.441  65.692  56.281  0.00  0.00
ATOM   5963  HA  ILE D  77      62.045  65.274  55.371  0.00  0.00
ATOM   5964  CB  ILE D  77      61.527  65.022  57.372  0.00  0.00
ATOM   5965  HB  ILE D  77      62.030  64.976  58.361  0.00  0.00
ATOM   5966  CG2 ILE D  77      60.146  65.707  57.540  0.00  0.00
ATOM   5967 HG21 ILE D  77      59.612  65.828  56.570  0.00  0.00
ATOM   5968 HG22 ILE D  77      60.199  66.694  58.054  0.00  0.00
ATOM   5969 HG23 ILE D  77      59.528  65.078  58.212  0.00  0.00
[truncated: 6,437,097 more chars]
