# Supplementary material for: Asymmetric Nature of MscL Opening Revealed by Molecular Dynamics Simulations
Source: J Chem Inf Model. 2025 Jun 5;65(12):6129–43. doi: 10.1021/acs.jcim.5c00307 (PMC12199302; doi:10.1021/acs.jcim.5c00307)
Supplement: Supplementary file 2 [file ci5c00307_si_002.txt]

RESTART
# vim:ft=plumed
MOLINFO MOLTYPE=protein STRUCTURE=protein_for_plumed2.pdb
WHOLEMOLECULES ENTITY0=1-1607 ENTITY1=1608-3214 ENTITY2=3215-4821 ENTITY3=4822-6428 ENTITY4=6429-8035

tail_atoms4: GROUP ATOMS=8068-87664:134,8077-87673:134,8080-87676:134,8083-87679:134,8086-87682:134,8089-87685:134,8092-87688:134,8095-87691:134,8098-87694:134,8100-87696:134,8102-87698:134,8105-87701:134,8108-87704:134,8111-87707:134,8114-87710:134,8117-87713:134,8120-87716:134,8123-87719:134,8127-87723:134,8130-87726:134,8133-87729:134,8136-87732:134,8139-87735:134,8142-87738:134,8145-87741:134,8148-87744:134,8151-87747:134,8154-87750:134,8157-87753:134,8160-87756:134,8163-87759:134,8166-87762:134

com1a: CENTER ATOMS=22,41,63,70
com1b: CENTER ATOMS=1629,1648,1670,1677
com1c: CENTER ATOMS=3236,3255,3277,3284
com1d: CENTER ATOMS=4843,4862,4884,4891
com1e: CENTER ATOMS=6450,6469,6491,6498
com2a: CENTER ATOMS=90,112,127,147
com2b: CENTER ATOMS=1697,1719,1734,1754
com2c: CENTER ATOMS=3304,3326,3341,3361
com2d: CENTER ATOMS=4911,4933,4948,4968
com2e: CENTER ATOMS=6518,6540,6555,6575
com3a: CENTER ATOMS=221,240,256,268
com3b: CENTER ATOMS=1828,1847,1863,1875
com3c: CENTER ATOMS=3435,3454,3470,3482
com3d: CENTER ATOMS=5042,5061,5077,5089
com3e: CENTER ATOMS=6649,6668,6684,6696
com4a: CENTER ATOMS=278,288,304,314
com4b: CENTER ATOMS=1885,1895,1911,1921
com4c: CENTER ATOMS=3492,3502,3518,3528
com4d: CENTER ATOMS=5099,5109,5125,5135
com4e: CENTER ATOMS=6706,6716,6732,6742
com5a: CENTER ATOMS=324,340,359,366
com5b: CENTER ATOMS=1931,1947,1966,1973
com5c: CENTER ATOMS=3538,3554,3573,3580
com5d: CENTER ATOMS=5145,5161,5180,5187
com5e: CENTER ATOMS=6752,6768,6787,6794
com6a: CENTER ATOMS=380,390,410,424
com6b: CENTER ATOMS=1987,1997,2017,2031
com6c: CENTER ATOMS=3594,3604,3624,3638
com6d: CENTER ATOMS=5201,5211,5231,5245
com6e: CENTER ATOMS=6808,6818,6838,6852
com7a: CENTER ATOMS=434,453,469,483
com7b: CENTER ATOMS=2041,2060,2076,2090
com7c: CENTER ATOMS=3648,3667,3683,3697
com7d: CENTER ATOMS=5255,5274,5290,5304
com7e: CENTER ATOMS=6862,6881,6897,6911
com8a: CENTER ATOMS=505,525,539,551
com8b: CENTER ATOMS=2112,2132,2146,2158
com8c: CENTER ATOMS=3719,3739,3753,3765
com8d: CENTER ATOMS=5326,5346,5360,5372
com8e: CENTER ATOMS=6933,6953,6967,6979
com9a: CENTER ATOMS=562,581,600,616
com9b: CENTER ATOMS=2169,2188,2207,2223
com9c: CENTER ATOMS=3776,3795,3814,3830
com9d: CENTER ATOMS=5383,5402,5421,5437
com9e: CENTER ATOMS=6990,7009,7028,7044
com10a: CENTER ATOMS=628,647,666,680
com10b: CENTER ATOMS=2235,2254,2273,2287
com10c: CENTER ATOMS=3842,3861,3880,3894
com10d: CENTER ATOMS=5449,5468,5487,5501
com10e: CENTER ATOMS=7056,7075,7094,7108
com11a: CENTER ATOMS=1023,1042,1056,1072
com11b: CENTER ATOMS=2630,2649,2663,2679
com11c: CENTER ATOMS=4237,4256,4270,4286
com11d: CENTER ATOMS=5844,5863,5877,5893
com11e: CENTER ATOMS=7451,7470,7484,7500
com12a: CENTER ATOMS=1091,1110,1121,1131
com12b: CENTER ATOMS=2698,2717,2728,2738
com12c: CENTER ATOMS=4305,4324,4335,4345
com12d: CENTER ATOMS=5912,5931,5942,5952
com12e: CENTER ATOMS=7519,7538,7549,7559
com13a: CENTER ATOMS=1141,1160,1174,1194
com13b: CENTER ATOMS=2748,2767,2781,2801
com13c: CENTER ATOMS=4355,4374,4388,4408
com13d: CENTER ATOMS=5962,5981,5995,6015
com13e: CENTER ATOMS=7569,7588,7602,7622
com14a: CENTER ATOMS=1214,1233,1252,1262
com14b: CENTER ATOMS=2821,2840,2859,2869
com14c: CENTER ATOMS=4428,4447,4466,4476
com14d: CENTER ATOMS=6035,6054,6073,6083
com14e: CENTER ATOMS=7642,7661,7680,7690
com15a: CENTER ATOMS=1282,1292,1308,1329
com15b: CENTER ATOMS=2889,2899,2915,2936
com15c: CENTER ATOMS=4496,4506,4522,4543
com15d: CENTER ATOMS=6103,6113,6129,6150
com15e: CENTER ATOMS=7710,7720,7736,7757
com16a: CENTER ATOMS=1349,1368,1384,1400
com16b: CENTER ATOMS=2956,2975,2991,3007
com16c: CENTER ATOMS=4563,4582,4598,4614
com16d: CENTER ATOMS=6170,6189,6205,6221
com16e: CENTER ATOMS=7777,7796,7812,7828

r5a: GROUP ATOMS=68,70,72,75,76,78,80,82,84,86,87
r6a: GROUP ATOMS=88,90,92,95,98,101,104,108,109
r7a: GROUP ATOMS=110,112,114,117,120,121,122,123,124
r8a: GROUP ATOMS=125,127,129,132,133,135,137,139,141,143,144
r9a: GROUP ATOMS=145,147,149,152,154,158,162,163
r10a: GROUP ATOMS=164,166,168,172,173
r11a: GROUP ATOMS=174,176,178,181,184,187,189,190,193,196,197
r12a: GROUP ATOMS=198,200,203,204
r13a: GROUP ATOMS=205,207,209,212,213,214,217,218
r14a: GROUP ATOMS=219,221,223,225,229,232,236,237
r15a: GROUP ATOMS=238,240,242,244,248,252,253
r16a: GROUP ATOMS=254,256,258,261,262,263,264,265
r17a: GROUP ATOMS=266,268,270,274,275
r18a: GROUP ATOMS=276,278,280,284,285
r19a: GROUP ATOMS=286,288,290,292,296,300,301
r20a: GROUP ATOMS=302,304,306,310,311
r21a: GROUP ATOMS=312,314,316,320,321
r22a: GROUP ATOMS=322,324,326,328,332,336,337
r23a: GROUP ATOMS=338,340,342,344,348,351,355,356
r24a: GROUP ATOMS=357,359,362,363
r25a: GROUP ATOMS=364,366,368,370,372,376,377
r26a: GROUP ATOMS=378,380,382,386,387
r27a: GROUP ATOMS=388,390,392,395,396,398,400,402,404,406,407
r28a: GROUP ATOMS=408,410,412,414,416,420,421
r29a: GROUP ATOMS=422,424,426,430,431
r30a: GROUP ATOMS=432,434,436,439,441,445,449,450
r31a: GROUP ATOMS=451,453,455,457,461,465,466
r32a: GROUP ATOMS=467,469,471,473,475,479,480
r33a: GROUP ATOMS=481,483,485,488,491,494,497,501,502
r34a: GROUP ATOMS=503,505,507,510,511,513,515,517,519,521,522
r35a: GROUP ATOMS=523,525,527,529,531,535,536
r36a: GROUP ATOMS=537,539,541,544,545,546,547,548
r37a: GROUP ATOMS=549,551,553,556,558,559
r38a: GROUP ATOMS=560,562,564,566,570,573,577,578
r39a: GROUP ATOMS=579,581,583,585,589,592,596,597
r40a: GROUP ATOMS=598,600,602,604,606,610,611
r41a: GROUP ATOMS=612,613,616,618,621,624,625
r42a: GROUP ATOMS=626,628,630,633,635,639,643,644
r43a: GROUP ATOMS=645,647,649,651,655,658,662,663
r44a: GROUP ATOMS=664,666,668,671,672,673,676,677
r45a: GROUP ATOMS=678,680,682,685,688,691,693,694,697,700,701
r46a: GROUP ATOMS=702,704,706,708,712,715,719,720

r68a: GROUP ATOMS=1009,1011,1013,1016,1017,1018,1019,1020
r69a: GROUP ATOMS=1021,1023,1025,1028,1030,1034,1038,1039
r70a: GROUP ATOMS=1040,1042,1044,1047,1048,1049,1052,1053
r71a: GROUP ATOMS=1054,1056,1058,1060,1064,1068,1069
r72a: GROUP ATOMS=1070,1072,1074,1077,1079,1083,1087,1088
r73a: GROUP ATOMS=1089,1091,1093,1096,1098,1102,1106,1107
r74a: GROUP ATOMS=1108,1110,1112,1115,1117,1118
r75a: GROUP ATOMS=1119,1121,1123,1127,1128
r76a: GROUP ATOMS=1129,1131,1133,1137,1138
r77a: GROUP ATOMS=1139,1141,1143,1145,1149,1152,1156,1157
r78a: GROUP ATOMS=1158,1160,1162,1165,1166,1167,1170,1171
r79a: GROUP ATOMS=1172,1174,1176,1179,1180,1182,1184,1186,1188,1190,1191
r80a: GROUP ATOMS=1192,1194,1196,1199,1200,1202,1204,1206,1208,1210,1211
r81a: GROUP ATOMS=1212,1214,1216,1219,1221,1225,1229,1230
r82a: GROUP ATOMS=1231,1233,1235,1237,1241,1244,1248,1249
r83a: GROUP ATOMS=1250,1252,1254,1258,1259
r84a: GROUP ATOMS=1260,1262,1264,1267,1268,1270,1272,1274,1276,1278,1279
r85a: GROUP ATOMS=1280,1282,1284,1288,1289
r86a: GROUP ATOMS=1290,1292,1294,1296,1300,1304,1305
r87a: GROUP ATOMS=1306,1308,1310,1313,1314,1316,1318,1319,1321,1323,1325,1326
r88a: GROUP ATOMS=1327,1329,1331,1334,1335,1337,1339,1341,1343,1345,1346
r89a: GROUP ATOMS=1347,1349,1351,1354,1356,1360,1364,1365
r90a: GROUP ATOMS=1366,1368,1370,1372,1376,1380,1381
r91a: GROUP ATOMS=1382,1384,1386,1388,1392,1396,1397

r5b: GROUP ATOMS=1675,1677,1679,1682,1683,1685,1687,1689,1691,1693,1694
r6b: GROUP ATOMS=1695,1697,1699,1702,1705,1708,1711,1715,1716
r7b: GROUP ATOMS=1717,1719,1721,1724,1727,1728,1729,1730,1731
r8b: GROUP ATOMS=1732,1734,1736,1739,1740,1742,1744,1746,1748,1750,1751
r9b: GROUP ATOMS=1752,1754,1756,1759,1761,1765,1769,1770
r10b: GROUP ATOMS=1771,1773,1775,1779,1780
r11b: GROUP ATOMS=1781,1783,1785,1788,1791,1794,1796,1797,1800,1803,1804
r12b: GROUP ATOMS=1805,1807,1810,1811
r13b: GROUP ATOMS=1812,1814,1816,1819,1820,1821,1824,1825
r14b: GROUP ATOMS=1826,1828,1830,1832,1836,1839,1843,1844
r15b: GROUP ATOMS=1845,1847,1849,1851,1855,1859,1860
r16b: GROUP ATOMS=1861,1863,1865,1868,1869,1870,1871,1872
r17b: GROUP ATOMS=1873,1875,1877,1881,1882
r18b: GROUP ATOMS=1883,1885,1887,1891,1892
r19b: GROUP ATOMS=1893,1895,1897,1899,1903,1907,1908
r20b: GROUP ATOMS=1909,1911,1913,1917,1918
r21b: GROUP ATOMS=1919,1921,1923,1927,1928
r22b: GROUP ATOMS=1929,1931,1933,1935,1939,1943,1944
r23b: GROUP ATOMS=1945,1947,1949,1951,1955,1958,1962,1963
r24b: GROUP ATOMS=1964,1966,1969,1970
r25b: GROUP ATOMS=1971,1973,1975,1977,1979,1983,1984
r26b: GROUP ATOMS=1985,1987,1989,1993,1994
r27b: GROUP ATOMS=1995,1997,1999,2002,2003,2005,2007,2009,2011,2013,2014
r28b: GROUP ATOMS=2015,2017,2019,2021,2023,2027,2028
r29b: GROUP ATOMS=2029,2031,2033,2037,2038
r30b: GROUP ATOMS=2039,2041,2043,2046,2048,2052,2056,2057
r31b: GROUP ATOMS=2058,2060,2062,2064,2068,2072,2073
r32b: GROUP ATOMS=2074,2076,2078,2080,2082,2086,2087
r33b: GROUP ATOMS=2088,2090,2092,2095,2098,2101,2104,2108,2109
r34b: GROUP ATOMS=2110,2112,2114,2117,2118,2120,2122,2124,2126,2128,2129
r35b: GROUP ATOMS=2130,2132,2134,2136,2138,2142,2143
r36b: GROUP ATOMS=2144,2146,2148,2151,2152,2153,2154,2155
r37b: GROUP ATOMS=2156,2158,2160,2163,2165,2166
r38b: GROUP ATOMS=2167,2169,2171,2173,2177,2180,2184,2185
r39b: GROUP ATOMS=2186,2188,2190,2192,2196,2199,2203,2204
r40b: GROUP ATOMS=2205,2207,2209,2211,2213,2217,2218
r41b: GROUP ATOMS=2219,2220,2223,2225,2228,2231,2232
r42b: GROUP ATOMS=2233,2235,2237,2240,2242,2246,2250,2251
r43b: GROUP ATOMS=2252,2254,2256,2258,2262,2265,2269,2270
r44b: GROUP ATOMS=2271,2273,2275,2278,2279,2280,2283,2284
r45b: GROUP ATOMS=2285,2287,2289,2292,2295,2298,2300,2301,2304,2307,2308
r46b: GROUP ATOMS=2309,2311,2313,2315,2319,2322,2326,2327

r68b: GROUP ATOMS=2616,2618,2620,2623,2624,2625,2626,2627
r69b: GROUP ATOMS=2628,2630,2632,2635,2637,2641,2645,2646
r70b: GROUP ATOMS=2647,2649,2651,2654,2655,2656,2659,2660
r71b: GROUP ATOMS=2661,2663,2665,2667,2671,2675,2676
r72b: GROUP ATOMS=2677,2679,2681,2684,2686,2690,2694,2695
r73b: GROUP ATOMS=2696,2698,2700,2703,2705,2709,2713,2714
r74b: GROUP ATOMS=2715,2717,2719,2722,2724,2725
r75b: GROUP ATOMS=2726,2728,2730,2734,2735
r76b: GROUP ATOMS=2736,2738,2740,2744,2745
r77b: GROUP ATOMS=2746,2748,2750,2752,2756,2759,2763,2764
r78b: GROUP ATOMS=2765,2767,2769,2772,2773,2774,2777,2778
r79b: GROUP ATOMS=2779,2781,2783,2786,2787,2789,2791,2793,2795,2797,2798
r80b: GROUP ATOMS=2799,2801,2803,2806,2807,2809,2811,2813,2815,2817,2818
r81b: GROUP ATOMS=2819,2821,2823,2826,2828,2832,2836,2837
r82b: GROUP ATOMS=2838,2840,2842,2844,2848,2851,2855,2856
r83b: GROUP ATOMS=2857,2859,2861,2865,2866
r84b: GROUP ATOMS=2867,2869,2871,2874,2875,2877,2879,2881,2883,2885,2886
r85b: GROUP ATOMS=2887,2889,2891,2895,2896
r86b: GROUP ATOMS=2897,2899,2901,2903,2907,2911,2912
r87b: GROUP ATOMS=2913,2915,2917,2920,2921,2923,2925,2926,2928,2930,2932,2933
r88b: GROUP ATOMS=2934,2936,2938,2941,2942,2944,2946,2948,2950,2952,2953
r89b: GROUP ATOMS=2954,2956,2958,2961,2963,2967,2971,2972
r90b: GROUP ATOMS=2973,2975,2977,2979,2983,2987,2988
r91b: GROUP ATOMS=2989,2991,2993,2995,2999,3003,3004

r5c: GROUP ATOMS=3282,3284,3286,3289,3290,3292,3294,3296,3298,3300,3301
r6c: GROUP ATOMS=3302,3304,3306,3309,3312,3315,3318,3322,3323
r7c: GROUP ATOMS=3324,3326,3328,3331,3334,3335,3336,3337,3338
r8c: GROUP ATOMS=3339,3341,3343,3346,3347,3349,3351,3353,3355,3357,3358
r9c: GROUP ATOMS=3359,3361,3363,3366,3368,3372,3376,3377
r10c: GROUP ATOMS=3378,3380,3382,3386,3387
r11c: GROUP ATOMS=3388,3390,3392,3395,3398,3401,3403,3404,3407,3410,3411
r12c: GROUP ATOMS=3412,3414,3417,3418
r13c: GROUP ATOMS=3419,3421,3423,3426,3427,3428,3431,3432
r14c: GROUP ATOMS=3433,3435,3437,3439,3443,3446,3450,3451
r15c: GROUP ATOMS=3452,3454,3456,3458,3462,3466,3467
r16c: GROUP ATOMS=3468,3470,3472,3475,3476,3477,3478,3479
r17c: GROUP ATOMS=3480,3482,3484,3488,3489
r18c: GROUP ATOMS=3490,3492,3494,3498,3499
r19c: GROUP ATOMS=3500,3502,3504,3506,3510,3514,3515
r20c: GROUP ATOMS=3516,3518,3520,3524,3525
r21c: GROUP ATOMS=3526,3528,3530,3534,3535
r22c: GROUP ATOMS=3536,3538,3540,3542,3546,3550,3551
r23c: GROUP ATOMS=3552,3554,3556,3558,3562,3565,3569,3570
r24c: GROUP ATOMS=3571,3573,3576,3577
r25c: GROUP ATOMS=3578,3580,3582,3584,3586,3590,3591
r26c: GROUP ATOMS=3592,3594,3596,3600,3601
r27c: GROUP ATOMS=3602,3604,3606,3609,3610,3612,3614,3616,3618,3620,3621
r28c: GROUP ATOMS=3622,3624,3626,3628,3630,3634,3635
r29c: GROUP ATOMS=3636,3638,3640,3644,3645
r30c: GROUP ATOMS=3646,3648,3650,3653,3655,3659,3663,3664
r31c: GROUP ATOMS=3665,3667,3669,3671,3675,3679,3680
r32c: GROUP ATOMS=3681,3683,3685,3687,3689,3693,3694
r33c: GROUP ATOMS=3695,3697,3699,3702,3705,3708,3711,3715,3716
r34c: GROUP ATOMS=3717,3719,3721,3724,3725,3727,3729,3731,3733,3735,3736
r35c: GROUP ATOMS=3737,3739,3741,3743,3745,3749,3750
r36c: GROUP ATOMS=3751,3753,3755,3758,3759,3760,3761,3762
r37c: GROUP ATOMS=3763,3765,3767,3770,3772,3773
r38c: GROUP ATOMS=3774,3776,3778,3780,3784,3787,3791,3792
r39c: GROUP ATOMS=3793,3795,3797,3799,3803,3806,3810,3811
r40c: GROUP ATOMS=3812,3814,3816,3818,3820,3824,3825
r41c: GROUP ATOMS=3826,3827,3830,3832,3835,3838,3839
r42c: GROUP ATOMS=3840,3842,3844,3847,3849,3853,3857,3858
r43c: GROUP ATOMS=3859,3861,3863,3865,3869,3872,3876,3877
r44c: GROUP ATOMS=3878,3880,3882,3885,3886,3887,3890,3891
r45c: GROUP ATOMS=3892,3894,3896,3899,3902,3905,3907,3908,3911,3914,3915
r46c: GROUP ATOMS=3916,3918,3920,3922,3926,3929,3933,3934

r68c: GROUP ATOMS=4223,4225,4227,4230,4231,4232,4233,4234
r69c: GROUP ATOMS=4235,4237,4239,4242,4244,4248,4252,4253
r70c: GROUP ATOMS=4254,4256,4258,4261,4262,4263,4266,4267
r71c: GROUP ATOMS=4268,4270,4272,4274,4278,4282,4283
r72c: GROUP ATOMS=4284,4286,4288,4291,4293,4297,4301,4302
r73c: GROUP ATOMS=4303,4305,4307,4310,4312,4316,4320,4321
r74c: GROUP ATOMS=4322,4324,4326,4329,4331,4332
r75c: GROUP ATOMS=4333,4335,4337,4341,4342
r76c: GROUP ATOMS=4343,4345,4347,4351,4352
r77c: GROUP ATOMS=4353,4355,4357,4359,4363,4366,4370,4371
r78c: GROUP ATOMS=4372,4374,4376,4379,4380,4381,4384,4385
r79c: GROUP ATOMS=4386,4388,4390,4393,4394,4396,4398,4400,4402,4404,4405
r80c: GROUP ATOMS=4406,4408,4410,4413,4414,4416,4418,4420,4422,4424,4425
r81c: GROUP ATOMS=4426,4428,4430,4433,4435,4439,4443,4444
r82c: GROUP ATOMS=4445,4447,4449,4451,4455,4458,4462,4463
r83c: GROUP ATOMS=4464,4466,4468,4472,4473
r84c: GROUP ATOMS=4474,4476,4478,4481,4482,4484,4486,4488,4490,4492,4493
r85c: GROUP ATOMS=4494,4496,4498,4502,4503
r86c: GROUP ATOMS=4504,4506,4508,4510,4514,4518,4519
r87c: GROUP ATOMS=4520,4522,4524,4527,4528,4530,4532,4533,4535,4537,4539,4540
r88c: GROUP ATOMS=4541,4543,4545,4548,4549,4551,4553,4555,4557,4559,4560
r89c: GROUP ATOMS=4561,4563,4565,4568,4570,4574,4578,4579
r90c: GROUP ATOMS=4580,4582,4584,4586,4590,4594,4595
r91c: GROUP ATOMS=4596,4598,4600,4602,4606,4610,4611

r5d: GROUP ATOMS=4889,4891,4893,4896,4897,4899,4901,4903,4905,4907,4908
r6d: GROUP ATOMS=4909,4911,4913,4916,4919,4922,4925,4929,4930
r7d: GROUP ATOMS=4931,4933,4935,4938,4941,4942,4943,4944,4945
r8d: GROUP ATOMS=4946,4948,4950,4953,4954,4956,4958,4960,4962,4964,4965
r9d: GROUP ATOMS=4966,4968,4970,4973,4975,4979,4983,4984
r10d: GROUP ATOMS=4985,4987,4989,4993,4994
r11d: GROUP ATOMS=4995,4997,4999,5002,5005,5008,5010,5011,5014,5017,5018
r12d: GROUP ATOMS=5019,5021,5024,5025
r13d: GROUP ATOMS=5026,5028,5030,5033,5034,5035,5038,5039
r14d: GROUP ATOMS=5040,5042,5044,5046,5050,5053,5057,5058
r15d: GROUP ATOMS=5059,5061,5063,5065,5069,5073,5074
r16d: GROUP ATOMS=5075,5077,5079,5082,5083,5084,5085,5086
r17d: GROUP ATOMS=5087,5089,5091,5095,5096
r18d: GROUP ATOMS=5097,5099,5101,5105,5106
r19d: GROUP ATOMS=5107,5109,5111,5113,5117,5121,5122
r20d: GROUP ATOMS=5123,5125,5127,5131,5132
r21d: GROUP ATOMS=5133,5135,5137,5141,5142
r22d: GROUP ATOMS=5143,5145,5147,5149,5153,5157,5158
r23d: GROUP ATOMS=5159,5161,5163,5165,5169,5172,5176,5177
r24d: GROUP ATOMS=5178,5180,5183,5184
r25d: GROUP ATOMS=5185,5187,5189,5191,5193,5197,5198
r26d: GROUP ATOMS=5199,5201,5203,5207,5208
r27d: GROUP ATOMS=5209,5211,5213,5216,5217,5219,5221,5223,5225,5227,5228
r28d: GROUP ATOMS=5229,5231,5233,5235,5237,5241,5242
r29d: GROUP ATOMS=5243,5245,5247,5251,5252
r30d: GROUP ATOMS=5253,5255,5257,5260,5262,5266,5270,5271
r31d: GROUP ATOMS=5272,5274,5276,5278,5282,5286,5287
r32d: GROUP ATOMS=5288,5290,5292,5294,5296,5300,5301
r33d: GROUP ATOMS=5302,5304,5306,5309,5312,5315,5318,5322,5323
r34d: GROUP ATOMS=5324,5326,5328,5331,5332,5334,5336,5338,5340,5342,5343
r35d: GROUP ATOMS=5344,5346,5348,5350,5352,5356,5357
r36d: GROUP ATOMS=5358,5360,5362,5365,5366,5367,5368,5369
r37d: GROUP ATOMS=5370,5372,5374,5377,5379,5380
r38d: GROUP ATOMS=5381,5383,5385,5387,5391,5394,5398,5399
r39d: GROUP ATOMS=5400,5402,5404,5406,5410,5413,5417,5418
r40d: GROUP ATOMS=5419,5421,5423,5425,5427,5431,5432
r41d: GROUP ATOMS=5433,5434,5437,5439,5442,5445,5446
r42d: GROUP ATOMS=5447,5449,5451,5454,5456,5460,5464,5465
r43d: GROUP ATOMS=5466,5468,5470,5472,5476,5479,5483,5484
r44d: GROUP ATOMS=5485,5487,5489,5492,5493,5494,5497,5498
r45d: GROUP ATOMS=5499,5501,5503,5506,5509,5512,5514,5515,5518,5521,5522
r46d: GROUP ATOMS=5523,5525,5527,5529,5533,5536,5540,5541

r68d: GROUP ATOMS=5830,5832,5834,5837,5838,5839,5840,5841
r69d: GROUP ATOMS=5842,5844,5846,5849,5851,5855,5859,5860
r70d: GROUP ATOMS=5861,5863,5865,5868,5869,5870,5873,5874
r71d: GROUP ATOMS=5875,5877,5879,5881,5885,5889,5890
r72d: GROUP ATOMS=5891,5893,5895,5898,5900,5904,5908,5909
r73d: GROUP ATOMS=5910,5912,5914,5917,5919,5923,5927,5928
r74d: GROUP ATOMS=5929,5931,5933,5936,5938,5939
r75d: GROUP ATOMS=5940,5942,5944,5948,5949
r76d: GROUP ATOMS=5950,5952,5954,5958,5959
r77d: GROUP ATOMS=5960,5962,5964,5966,5970,5973,5977,5978
r78d: GROUP ATOMS=5979,5981,5983,5986,5987,5988,5991,5992
r79d: GROUP ATOMS=5993,5995,5997,6000,6001,6003,6005,6007,6009,6011,6012
r80d: GROUP ATOMS=6013,6015,6017,6020,6021,6023,6025,6027,6029,6031,6032
r81d: GROUP ATOMS=6033,6035,6037,6040,6042,6046,6050,6051
r82d: GROUP ATOMS=6052,6054,6056,6058,6062,6065,6069,6070
r83d: GROUP ATOMS=6071,6073,6075,6079,6080
r84d: GROUP ATOMS=6081,6083,6085,6088,6089,6091,6093,6095,6097,6099,6100
r85d: GROUP ATOMS=6101,6103,6105,6109,6110
r86d: GROUP ATOMS=6111,6113,6115,6117,6121,6125,6126
r87d: GROUP ATOMS=6127,6129,6131,6134,6135,6137,6139,6140,6142,6144,6146,6147
r88d: GROUP ATOMS=6148,6150,6152,6155,6156,6158,6160,6162,6164,6166,6167
r89d: GROUP ATOMS=6168,6170,6172,6175,6177,6181,6185,6186
r90d: GROUP ATOMS=6187,6189,6191,6193,6197,6201,6202
r91d: GROUP ATOMS=6203,6205,6207,6209,6213,6217,6218

r5e: GROUP ATOMS=6496,6498,6500,6503,6504,6506,6508,6510,6512,6514,6515
r6e: GROUP ATOMS=6516,6518,6520,6523,6526,6529,6532,6536,6537
r7e: GROUP ATOMS=6538,6540,6542,6545,6548,6549,6550,6551,6552
r8e: GROUP ATOMS=6553,6555,6557,6560,6561,6563,6565,6567,6569,6571,6572
r9e: GROUP ATOMS=6573,6575,6577,6580,6582,6586,6590,6591
r10e: GROUP ATOMS=6592,6594,6596,6600,6601
r11e: GROUP ATOMS=6602,6604,6606,6609,6612,6615,6617,6618,6621,6624,6625
r12e: GROUP ATOMS=6626,6628,6631,6632
r13e: GROUP ATOMS=6633,6635,6637,6640,6641,6642,6645,6646
r14e: GROUP ATOMS=6647,6649,6651,6653,6657,6660,6664,6665
r15e: GROUP ATOMS=6666,6668,6670,6672,6676,6680,6681
r16e: GROUP ATOMS=6682,6684,6686,6689,6690,6691,6692,6693
r17e: GROUP ATOMS=6694,6696,6698,6702,6703
r18e: GROUP ATOMS=6704,6706,6708,6712,6713
r19e: GROUP ATOMS=6714,6716,6718,6720,6724,6728,6729
r20e: GROUP ATOMS=6730,6732,6734,6738,6739
r21e: GROUP ATOMS=6740,6742,6744,6748,6749
r22e: GROUP ATOMS=6750,6752,6754,6756,6760,6764,6765
r23e: GROUP ATOMS=6766,6768,6770,6772,6776,6779,6783,6784
r24e: GROUP ATOMS=6785,6787,6790,6791
r25e: GROUP ATOMS=6792,6794,6796,6798,6800,6804,6805
r26e: GROUP ATOMS=6806,6808,6810,6814,6815
r27e: GROUP ATOMS=6816,6818,6820,6823,6824,6826,6828,6830,6832,6834,6835
r28e: GROUP ATOMS=6836,6838,6840,6842,6844,6848,6849
r29e: GROUP ATOMS=6850,6852,6854,6858,6859
r30e: GROUP ATOMS=6860,6862,6864,6867,6869,6873,6877,6878
r31e: GROUP ATOMS=6879,6881,6883,6885,6889,6893,6894
r32e: GROUP ATOMS=6895,6897,6899,6901,6903,6907,6908
r33e: GROUP ATOMS=6909,6911,6913,6916,6919,6922,6925,6929,6930
r34e: GROUP ATOMS=6931,6933,6935,6938,6939,6941,6943,6945,6947,6949,6950
r35e: GROUP ATOMS=6951,6953,6955,6957,6959,6963,6964
r36e: GROUP ATOMS=6965,6967,6969,6972,6973,6974,6975,6976
r37e: GROUP ATOMS=6977,6979,6981,6984,6986,6987
r38e: GROUP ATOMS=6988,6990,6992,6994,6998,7001,7005,7006
r39e: GROUP ATOMS=7007,7009,7011,7013,7017,7020,7024,7025
r40e: GROUP ATOMS=7026,7028,7030,7032,7034,7038,7039
r41e: GROUP ATOMS=7040,7041,7044,7046,7049,7052,7053
r42e: GROUP ATOMS=7054,7056,7058,7061,7063,7067,7071,7072
r43e: GROUP ATOMS=7073,7075,7077,7079,7083,7086,7090,7091
r44e: GROUP ATOMS=7092,7094,7096,7099,7100,7101,7104,7105
r45e: GROUP ATOMS=7106,7108,7110,7113,7116,7119,7121,7122,7125,7128,7129
r46e: GROUP ATOMS=7130,7132,7134,7136,7140,7143,7147,7148

r68e: GROUP ATOMS=7437,7439,7441,7444,7445,7446,7447,7448
r69e: GROUP ATOMS=7449,7451,7453,7456,7458,7462,7466,7467
r70e: GROUP ATOMS=7468,7470,7472,7475,7476,7477,7480,7481
r71e: GROUP ATOMS=7482,7484,7486,7488,7492,7496,7497
r72e: GROUP ATOMS=7498,7500,7502,7505,7507,7511,7515,7516
r73e: GROUP ATOMS=7517,7519,7521,7524,7526,7530,7534,7535
r74e: GROUP ATOMS=7536,7538,7540,7543,7545,7546
r75e: GROUP ATOMS=7547,7549,7551,7555,7556
r76e: GROUP ATOMS=7557,7559,7561,7565,7566
r77e: GROUP ATOMS=7567,7569,7571,7573,7577,7580,7584,7585
r78e: GROUP ATOMS=7586,7588,7590,7593,7594,7595,7598,7599
r79e: GROUP ATOMS=7600,7602,7604,7607,7608,7610,7612,7614,7616,7618,7619
r80e: GROUP ATOMS=7620,7622,7624,7627,7628,7630,7632,7634,7636,7638,7639
r81e: GROUP ATOMS=7640,7642,7644,7647,7649,7653,7657,7658
r82e: GROUP ATOMS=7659,7661,7663,7665,7669,7672,7676,7677
r83e: GROUP ATOMS=7678,7680,7682,7686,7687
r84e: GROUP ATOMS=7688,7690,7692,7695,7696,7698,7700,7702,7704,7706,7707
r85e: GROUP ATOMS=7708,7710,7712,7716,7717
r86e: GROUP ATOMS=7718,7720,7722,7724,7728,7732,7733
r87e: GROUP ATOMS=7734,7736,7738,7741,7742,7744,7746,7747,7749,7751,7753,7754
r88e: GROUP ATOMS=7755,7757,7759,7762,7763,7765,7767,7769,7771,7773,7774
r89e: GROUP ATOMS=7775,7777,7779,7782,7784,7788,7792,7793
r90e: GROUP ATOMS=7794,7796,7798,7800,7804,7808,7809
r91e: GROUP ATOMS=7810,7812,7814,7816,7820,7824,7825


r22a_lip: COORDINATION GROUPA=r22a GROUPB=tail_atoms4 R_0=0.3
r82b_lip: COORDINATION GROUPA=r82b GROUPB=tail_atoms4 R_0=0.3
r86b_lip: COORDINATION GROUPA=r86b GROUPB=tail_atoms4 R_0=0.3
r27b_lip: COORDINATION GROUPA=r27b GROUPB=tail_atoms4 R_0=0.3
r18a_r23b: COORDINATION GROUPA=r18a GROUPB=r23b R_0=0.3
r27b_r90b: COORDINATION GROUPA=r27b GROUPB=r90b R_0=0.3
r34b_r85b: COORDINATION GROUPA=r34b GROUPB=r85b R_0=0.3
r43b_r77b: COORDINATION GROUPA=r43b GROUPB=r77b R_0=0.3
r8a_r23b: COORDINATION GROUPA=r8a GROUPB=r23b R_0=0.3
r14a_r24b:  COORDINATION GROUPA=r14a GROUPB=r24b R_0=0.3
r14a_r27b:  COORDINATION GROUPA=r14a GROUPB=r27b R_0=0.3
r17a_r28b:  COORDINATION GROUPA=r17a GROUPB=r28b R_0=0.3
r18a_r28b:  COORDINATION GROUPA=r18a GROUPB=r28b R_0=0.3
r18a_r31b:  COORDINATION GROUPA=r18a GROUPB=r31b R_0=0.3
r22a_r32b: COORDINATION GROUPA=r22a GROUPB=r32b R_0=0.3
r22a_r35b:  COORDINATION GROUPA=r22a GROUPB=r35b R_0=0.3
r39b_r89b: COORDINATION GROUPA=r39b GROUPB=r89b R_0=0.3
r39b_r85b: COORDINATION GROUPA=r39b GROUPB=r85b R_0=0.3
r39b_r86b: COORDINATION GROUPA=r39b GROUPB=r86b R_0=0.3
r39b_r90b: COORDINATION GROUPA=r39b GROUPB=r90b R_0=0.3
r14a_r79c: COORDINATION GROUPA=r14a GROUPB=r79c R_0=0.3
r14b_r16c: COORDINATION GROUPA=r14b GROUPB=r16c R_0=0.3
r17b_r17c: COORDINATION GROUPA=r17b GROUPB=r17c R_0=0.3
r18b_r20c: COORDINATION GROUPA=r18b GROUPB=r20c R_0=0.3
r21b_r21c: COORDINATION GROUPA=r21b GROUPB=r21c R_0=0.3
r25b_r28c: COORDINATION GROUPA=r25b GROUPB=r28c R_0=0.3
r31c_r82c: COORDINATION GROUPA=r31c GROUPB=r82c R_0=0.3
r14b_r23c: COORDINATION GROUPA=r14b GROUPB=r23c R_0=0.3
r9b_r80d: COORDINATION GROUPA=r9b GROUPB=r80d R_0=0.3
r9b_r83d: COORDINATION GROUPA=r9b GROUPB=r83d R_0=0.3
r9b_r84d: COORDINATION GROUPA=r9b GROUPB=r84d R_0=0.3
r21b_r24c: COORDINATION GROUPA=r21b GROUPB=r24c R_0=0.3
r18c_r20d: COORDINATION GROUPA=r18c GROUPB=r20d R_0=0.3
r35d_r78d: COORDINATION GROUPA=r35d GROUPB=r78d R_0=0.3
r14d_r16e: COORDINATION GROUPA=r14d GROUPB=r16e R_0=0.3
r18d_r27e: COORDINATION GROUPA=r18d GROUPB=r27e R_0=0.3
r14e_r19a: COORDINATION GROUPA=r14e GROUPB=r19a R_0=0.3
r17e_r20a: COORDINATION GROUPA=r17e GROUPB=r20a R_0=0.3
r31a_r86a: COORDINATION GROUPA=r31a GROUPB=r86a R_0=0.3
r35a_r89a: COORDINATION GROUPA=r35a GROUPB=r89a R_0=0.3
r35a_r86a: COORDINATION GROUPA=r35a GROUPB=r86a R_0=0.3
r25a_r28b: COORDINATION GROUPA=r25a GROUPB=r28b R_0=0.3
com1b_com3b: DISTANCE ATOMS=com1b,com3b
com1b_com4b: DISTANCE ATOMS=com1b,com4b
com1b_com5b: DISTANCE ATOMS=com1b,com5b
com1b_com6b: DISTANCE ATOMS=com1b,com6b
com1b_com7b: DISTANCE ATOMS=com1b,com7b
com1b_com8b: DISTANCE ATOMS=com1b,com8b
com1b_com9b: DISTANCE ATOMS=com1b,com9b
com1b_com10b: DISTANCE ATOMS=com1b,com10b
com1b_com11b: DISTANCE ATOMS=com1b,com11b
com1b_com12b: DISTANCE ATOMS=com1b,com12b
com2b_com3b: DISTANCE ATOMS=com2b,com3b
com2b_com4b: DISTANCE ATOMS=com2b,com4b
com2b_com5b: DISTANCE ATOMS=com2b,com5b
com2b_com6b: DISTANCE ATOMS=com2b,com6b
com2b_com7b: DISTANCE ATOMS=com2b,com7b
com2b_com9b: DISTANCE ATOMS=com2b,com9b
com2b_com10b: DISTANCE ATOMS=com2b,com10b
com3b_com15b: DISTANCE ATOMS=com3b,com15b
com3b_com16b: DISTANCE ATOMS=com3b,com16b
com4b_com14b: DISTANCE ATOMS=com4b,com14b
com4b_com15b: DISTANCE ATOMS=com4b,com15b
com4b_com16b: DISTANCE ATOMS=com4b,com16b
com5b_com14b: DISTANCE ATOMS=com5b,com14b
com5b_com15b: DISTANCE ATOMS=com5b,com15b
com5b_com16b: DISTANCE ATOMS=com5b,com16b
com6b_com15b: DISTANCE ATOMS=com6b,com15b
com9b_com11b: DISTANCE ATOMS=com9b,com11b
com9b_com12b: DISTANCE ATOMS=com9b,com12b
com9b_com13b: DISTANCE ATOMS=com9b,com13b
com9b_com15b: DISTANCE ATOMS=com9b,com15b
com9b_com16b: DISTANCE ATOMS=com9b,com16b
com10b_com11b: DISTANCE ATOMS=com10b,com11b
com10b_com12b: DISTANCE ATOMS=com10b,com12b
com10b_com13b: DISTANCE ATOMS=com10b,com13b
com10b_com15b: DISTANCE ATOMS=com10b,com15b
com10b_com16b: DISTANCE ATOMS=com10b,com16b
com1a_com6b: DISTANCE ATOMS=com1a,com6b
com1a_com7b: DISTANCE ATOMS=com1a,com7b
com1a_com8b: DISTANCE ATOMS=com1a,com8b
com1a_com9b: DISTANCE ATOMS=com1a,com9b
com1a_com10b: DISTANCE ATOMS=com1a,com10b
com1b_com11c: DISTANCE ATOMS=com1b,com11c
com1a_com12b: DISTANCE ATOMS=com1a,com12b
com1b_com12c: DISTANCE ATOMS=com1b,com12c
com1a_com13b: DISTANCE ATOMS=com1a,com13b
com1b_com13c: DISTANCE ATOMS=com1b,com13c
com1a_com14b: DISTANCE ATOMS=com1a,com14b
com1b_com14c: DISTANCE ATOMS=com1b,com14c
com1a_com15b: DISTANCE ATOMS=com1a,com15b
com1a_com16b: DISTANCE ATOMS=com1a,com16b
com2a_com5b: DISTANCE ATOMS=com2a,com5b
com2a_com6b: DISTANCE ATOMS=com2a,com6b
com2a_com7b: DISTANCE ATOMS=com2a,com7b
com2a_com8b: DISTANCE ATOMS=com2a,com8b
com2a_com9b: DISTANCE ATOMS=com2a,com9b
com2a_com10b: DISTANCE ATOMS=com2a,com10b
com2a_com11b: DISTANCE ATOMS=com2a,com11b
com2b_com11c: DISTANCE ATOMS=com2b,com11c
com2a_com12b: DISTANCE ATOMS=com2a,com12b
com2b_com12c: DISTANCE ATOMS=com2b,com12c
com2a_com13b: DISTANCE ATOMS=com2a,com13b
com2b_com13c: DISTANCE ATOMS=com2b,com13c
com2a_com14b: DISTANCE ATOMS=com2a,com14b
com2a_com15b: DISTANCE ATOMS=com2a,com15b
com2a_com16b: DISTANCE ATOMS=com2a,com16b
com3a_com6b: DISTANCE ATOMS=com3a,com6b
com3a_com7b: DISTANCE ATOMS=com3a,com7b
com3a_com8b: DISTANCE ATOMS=com3a,com8b
com3b_com12c: DISTANCE ATOMS=com3b,com12c
com3b_com13c: DISTANCE ATOMS=com3b,com13c
com4a_com6b: DISTANCE ATOMS=com4a,com6b
com4a_com7b: DISTANCE ATOMS=com4a,com7b
com4a_com8b: DISTANCE ATOMS=com4a,com8b
com4a_com11b: DISTANCE ATOMS=com4a,com11b
com4a_com12b: DISTANCE ATOMS=com4a,com12b
com4b_com12c: DISTANCE ATOMS=com4b,com12c
com4b_com13c: DISTANCE ATOMS=com4b,com13c
com5a_com7b: DISTANCE ATOMS=com5a,com7b
com5a_com8b: DISTANCE ATOMS=com5a,com8b
com5a_com11b: DISTANCE ATOMS=com5a,com11b
com5a_com12b: DISTANCE ATOMS=com5a,com12b
com5b_com12c: DISTANCE ATOMS=com5b,com12c
com5a_com13c: DISTANCE ATOMS=com5a,com13c
com5b_com13c: DISTANCE ATOMS=com5b,com13c
com5a_com14c: DISTANCE ATOMS=com5a,com14c
com6a_com1b: DISTANCE ATOMS=com6a,com1b
com6a_com9b: DISTANCE ATOMS=com6a,com9b
com6a_com10b: DISTANCE ATOMS=com6a,com10b
com6a_com11b: DISTANCE ATOMS=com6a,com11b
com6a_com11c: DISTANCE ATOMS=com6a,com11c
com6a_com12b: DISTANCE ATOMS=com6a,com12b
com6a_com12c: DISTANCE ATOMS=com6a,com12c
com6b_com12c: DISTANCE ATOMS=com6b,com12c
com6a_com13c: DISTANCE ATOMS=com6a,com13c
com6b_com13c: DISTANCE ATOMS=com6b,com13c
com6a_com14c: DISTANCE ATOMS=com6a,com14c
com6a_com15c: DISTANCE ATOMS=com6a,com15c
com7a_com1b: DISTANCE ATOMS=com7a,com1b
com7a_com6b: DISTANCE ATOMS=com7a,com6b
com7a_com8b: DISTANCE ATOMS=com7a,com8b
com7a_com9b: DISTANCE ATOMS=com7a,com9b
com7a_com10b: DISTANCE ATOMS=com7a,com10b
com7a_com11b: DISTANCE ATOMS=com7a,com11b
com7a_com11c: DISTANCE ATOMS=com7a,com11c
com7b_com11c: DISTANCE ATOMS=com7b,com11c
com7a_com12c: DISTANCE ATOMS=com7a,com12c
com7b_com12c: DISTANCE ATOMS=com7b,com12c
com7a_com13c: DISTANCE ATOMS=com7a,com13c
com7a_com14c: DISTANCE ATOMS=com7a,com14c
com8a_com1b: DISTANCE ATOMS=com8a,com1b
com8a_com6b: DISTANCE ATOMS=com8a,com6b
com8a_com7b: DISTANCE ATOMS=com8a,com7b
com8a_com9b: DISTANCE ATOMS=com8a,com9b
com8a_com10b: DISTANCE ATOMS=com8a,com10b
com8a_com11c: DISTANCE ATOMS=com8a,com11c
com8a_com12c: DISTANCE ATOMS=com8a,com12c
com8a_com13c: DISTANCE ATOMS=com8a,com13c
com8a_com14c: DISTANCE ATOMS=com8a,com14c
com9a_com8b: DISTANCE ATOMS=com9a,com8b
com9a_com10b: DISTANCE ATOMS=com9a,com10b
com9a_com11c: DISTANCE ATOMS=com9a,com11c
com9a_com12c: DISTANCE ATOMS=com9a,com12c
com9a_com13c: DISTANCE ATOMS=com9a,com13c
com10a_com8b: DISTANCE ATOMS=com10a,com8b
com10a_com9b: DISTANCE ATOMS=com10a,com9b
com10a_com11c: DISTANCE ATOMS=com10a,com11c
com10a_com12c: DISTANCE ATOMS=com10a,com12c
com10a_com13c: DISTANCE ATOMS=com10a,com13c
com14b_com11c: DISTANCE ATOMS=com14b,com11c
com14b_com12c: DISTANCE ATOMS=com14b,com12c
com14b_com13c: DISTANCE ATOMS=com14b,com13c
com14b_com15c: DISTANCE ATOMS=com14b,com15c
com14b_com16c: DISTANCE ATOMS=com14b,com16c
com15b_com11c: DISTANCE ATOMS=com15b,com11c
com15b_com12c: DISTANCE ATOMS=com15b,com12c
com15b_com13c: DISTANCE ATOMS=com15b,com13c
com15b_com14c: DISTANCE ATOMS=com15b,com14c
com15b_com16c: DISTANCE ATOMS=com15b,com16c
com16b_com12c: DISTANCE ATOMS=com16b,com12c
com16b_com13c: DISTANCE ATOMS=com16b,com13c
com16b_com14c: DISTANCE ATOMS=com16b,com14c
com16b_com15c: DISTANCE ATOMS=com16b,com15c
r22a_lip_sc: CUSTOM ARG=r22a_lip FUNC=(x-0.06144481)/0.06996706 PERIODIC=NO 
r82b_lip_sc: CUSTOM ARG=r82b_lip FUNC=(x-0.32964316)/0.27257193 PERIODIC=NO 
r86b_lip_sc: CUSTOM ARG=r86b_lip FUNC=(x-0.42732434)/0.45326334 PERIODIC=NO 
r27b_lip_sc: CUSTOM ARG=r27b_lip FUNC=(x-1.91452359)/0.98736184 PERIODIC=NO 
r18a_r23b_sc: CUSTOM ARG=r18a_r23b FUNC=(x-0.30369115)/0.35852345 PERIODIC=NO 
r27b_r90b_sc: CUSTOM ARG=r27b_r90b FUNC=(x-0.6547108)/0.62531738 PERIODIC=NO 
r34b_r85b_sc: CUSTOM ARG=r34b_r85b FUNC=(x-0.4352703)/0.48090561 PERIODIC=NO 
r43b_r77b_sc: CUSTOM ARG=r43b_r77b FUNC=(x-0.29788435)/0.38695897 PERIODIC=NO 
r8a_r23b_sc: CUSTOM ARG=r8a_r23b FUNC=(x-0.66396503)/0.43679806 PERIODIC=NO 
r14a_r24b_sc: CUSTOM ARG=r14a_r24b FUNC=(x-0.60172086)/0.53012735 PERIODIC=NO 
r14a_r27b_sc: CUSTOM ARG=r14a_r27b FUNC=(x-1.33443655)/1.376066 PERIODIC=NO 
r17a_r28b_sc: CUSTOM ARG=r17a_r28b FUNC=(x-0.25261566)/0.28046361 PERIODIC=NO 
r18a_r28b_sc: CUSTOM ARG=r18a_r28b FUNC=(x-1.14809156)/1.01553892 PERIODIC=NO 
r18a_r31b_sc: CUSTOM ARG=r18a_r31b FUNC=(x-0.41661944)/0.44126015 PERIODIC=NO 
r22a_r32b_sc: CUSTOM ARG=r22a_r32b FUNC=(x-0.36928403)/0.40937182 PERIODIC=NO 
r22a_r35b_sc: CUSTOM ARG=r22a_r35b FUNC=(x-0.29320634)/0.35940011 PERIODIC=NO 
r39b_r89b_sc: CUSTOM ARG=r39b_r89b FUNC=(x-0.4069997)/0.47597937 PERIODIC=NO 
r39b_r85b_sc: CUSTOM ARG=r39b_r85b FUNC=(x-0.57177398)/0.43737701 PERIODIC=NO 
r39b_r86b_sc: CUSTOM ARG=r39b_r86b FUNC=(x-0.2390805)/0.31843576 PERIODIC=NO 
r39b_r90b_sc: CUSTOM ARG=r39b_r90b FUNC=(x-0.06755285)/0.10753775 PERIODIC=NO 
r14a_r79c_sc: CUSTOM ARG=r14a_r79c FUNC=(x-0.17859354)/0.19849979 PERIODIC=NO 
r14b_r16c_sc: CUSTOM ARG=r14b_r16c FUNC=(x-0.87770441)/0.86130361 PERIODIC=NO 
r17b_r17c_sc: CUSTOM ARG=r17b_r17c FUNC=(x-0.08567379)/0.13934809 PERIODIC=NO 
r18b_r20c_sc: CUSTOM ARG=r18b_r20c FUNC=(x-0.53730553)/0.55833712 PERIODIC=NO 
r21b_r21c_sc: CUSTOM ARG=r21b_r21c FUNC=(x-0.12525081)/0.1981523 PERIODIC=NO 
r25b_r28c_sc: CUSTOM ARG=r25b_r28c FUNC=(x-0.46050417)/0.49925393 PERIODIC=NO 
r31c_r82c_sc: CUSTOM ARG=r31c_r82c FUNC=(x-0.79303009)/0.46115087 PERIODIC=NO 
r14b_r23c_sc: CUSTOM ARG=r14b_r23c FUNC=(x-0.94320045)/0.52038115 PERIODIC=NO 
r9b_r80d_sc: CUSTOM ARG=r9b_r80d FUNC=(x-0.27628831)/0.36008165 PERIODIC=NO 
r9b_r83d_sc: CUSTOM ARG=r9b_r83d FUNC=(x-0.19174328)/0.19087344 PERIODIC=NO 
r9b_r84d_sc: CUSTOM ARG=r9b_r84d FUNC=(x-0.05780156)/0.04237371 PERIODIC=NO 
r18c_r20d_sc: CUSTOM ARG=r18c_r20d FUNC=(x-0.36335624)/0.43856152 PERIODIC=NO 
r35d_r78d_sc: CUSTOM ARG=r35d_r78d FUNC=(x-0.60827478)/0.73792262 PERIODIC=NO 
r14d_r16e_sc: CUSTOM ARG=r14d_r16e FUNC=(x-0.83232482)/0.85437606 PERIODIC=NO 
r18d_r27e_sc: CUSTOM ARG=r18d_r27e FUNC=(x-1.58817592)/0.95325676 PERIODIC=NO 
r14e_r19a_sc: CUSTOM ARG=r14e_r19a FUNC=(x-0.85679946)/0.41571087 PERIODIC=NO 
r17e_r20a_sc: CUSTOM ARG=r17e_r20a FUNC=(x-0.56919156)/0.32402698 PERIODIC=NO 
r31a_r86a_sc: CUSTOM ARG=r31a_r86a FUNC=(x-0.2702896)/0.24270388 PERIODIC=NO 
r35a_r89a_sc: CUSTOM ARG=r35a_r89a FUNC=(x-0.01859023)/0.01926933 PERIODIC=NO 
r35a_r86a_sc: CUSTOM ARG=r35a_r86a FUNC=(x-0.02141)/0.01866935 PERIODIC=NO 
r21b_r24c_sc: CUSTOM ARG=r21b_r24c FUNC=(x-0.35215983)/0.27574916 PERIODIC=NO 
r25a_r28b_sc: CUSTOM ARG=r25a_r28b FUNC=(x-0.23245851)/0.33472378 PERIODIC=NO 
com1b_com3b_sc: CUSTOM ARG=com1b_com3b FUNC=(x-1.71592073)/0.0851736 PERIODIC=NO 
com1b_com4b_sc: CUSTOM ARG=com1b_com4b FUNC=(x-2.19856702)/0.11834111 PERIODIC=NO 
com1b_com5b_sc: CUSTOM ARG=com1b_com5b FUNC=(x-2.75133016)/0.13956717 PERIODIC=NO 
com1b_com6b_sc: CUSTOM ARG=com1b_com6b FUNC=(x-3.33057987)/0.15058487 PERIODIC=NO 
com1b_com7b_sc: CUSTOM ARG=com1b_com7b FUNC=(x-3.92518359)/0.15410484 PERIODIC=NO 
com1b_com8b_sc: CUSTOM ARG=com1b_com8b FUNC=(x-4.51068676)/0.15531136 PERIODIC=NO 
com1b_com9b_sc: CUSTOM ARG=com1b_com9b FUNC=(x-5.02784596)/0.15981004 PERIODIC=NO 
com1b_com10b_sc: CUSTOM ARG=com1b_com10b FUNC=(x-5.5838675)/0.15713839 PERIODIC=NO 
com1b_com11b_sc: CUSTOM ARG=com1b_com11b FUNC=(x-5.69603555)/0.27324351 PERIODIC=NO 
com1b_com12b_sc: CUSTOM ARG=com1b_com12b FUNC=(x-5.32745445)/0.26860627 PERIODIC=NO 
com2b_com3b_sc: CUSTOM ARG=com2b_com3b FUNC=(x-1.1666858)/0.07369123 PERIODIC=NO 
com2b_com4b_sc: CUSTOM ARG=com2b_com4b FUNC=(x-1.68979444)/0.09476283 PERIODIC=NO 
com2b_com5b_sc: CUSTOM ARG=com2b_com5b FUNC=(x-2.26818255)/0.10210008 PERIODIC=NO 
com2b_com6b_sc: CUSTOM ARG=com2b_com6b FUNC=(x-2.85961212)/0.10569515 PERIODIC=NO 
com2b_com7b_sc: CUSTOM ARG=com2b_com7b FUNC=(x-3.45736324)/0.10606096 PERIODIC=NO 
com2b_com9b_sc: CUSTOM ARG=com2b_com9b FUNC=(x-4.55112174)/0.11634744 PERIODIC=NO 
com2b_com10b_sc: CUSTOM ARG=com2b_com10b FUNC=(x-5.10030409)/0.12033745 PERIODIC=NO 
com3b_com15b_sc: CUSTOM ARG=com3b_com15b FUNC=(x-2.78515298)/0.2498696 PERIODIC=NO 
com3b_com16b_sc: CUSTOM ARG=com3b_com16b FUNC=(x-2.56820152)/0.23668253 PERIODIC=NO 
com4b_com14b_sc: CUSTOM ARG=com4b_com14b FUNC=(x-2.53946942)/0.2443958 PERIODIC=NO 
com4b_com15b_sc: CUSTOM ARG=com4b_com15b FUNC=(x-2.32203729)/0.23024359 PERIODIC=NO 
com4b_com16b_sc: CUSTOM ARG=com4b_com16b FUNC=(x-2.13886701)/0.19769828 PERIODIC=NO 
com5b_com14b_sc: CUSTOM ARG=com5b_com14b FUNC=(x-2.08851373)/0.23651027 PERIODIC=NO 
com5b_com15b_sc: CUSTOM ARG=com5b_com15b FUNC=(x-1.88962794)/0.20456904 PERIODIC=NO 
com5b_com16b_sc: CUSTOM ARG=com5b_com16b FUNC=(x-1.76148901)/0.14786632 PERIODIC=NO 
com6b_com15b_sc: CUSTOM ARG=com6b_com15b FUNC=(x-1.5226801)/0.16245591 PERIODIC=NO 
com9b_com11b_sc: CUSTOM ARG=com9b_com11b FUNC=(x-2.04930944)/0.26465503 PERIODIC=NO 
com9b_com12b_sc: CUSTOM ARG=com9b_com12b FUNC=(x-1.6160653)/0.21821617 PERIODIC=NO 
com9b_com13b_sc: CUSTOM ARG=com9b_com13b FUNC=(x-1.29672064)/0.13955748 PERIODIC=NO 
com9b_com15b_sc: CUSTOM ARG=com9b_com15b FUNC=(x-1.31429579)/0.18383025 PERIODIC=NO 
com9b_com16b_sc: CUSTOM ARG=com9b_com16b FUNC=(x-1.63914144)/0.2432972 PERIODIC=NO 
com10b_com11b_sc: CUSTOM ARG=com10b_com11b FUNC=(x-1.82112261)/0.28279817 PERIODIC=NO 
com10b_com12b_sc: CUSTOM ARG=com10b_com12b FUNC=(x-1.46806895)/0.22083828 PERIODIC=NO 
com10b_com13b_sc: CUSTOM ARG=com10b_com13b FUNC=(x-1.2895344)/0.14620283 PERIODIC=NO 
com10b_com15b_sc: CUSTOM ARG=com10b_com15b FUNC=(x-1.60908048)/0.23885841 PERIODIC=NO 
com10b_com16b_sc: CUSTOM ARG=com10b_com16b FUNC=(x-2.00578182)/0.27748551 PERIODIC=NO 
com1a_com6b_sc: CUSTOM ARG=com1a_com6b FUNC=(x-2.08908464)/0.09629611 PERIODIC=NO 
com1a_com7b_sc: CUSTOM ARG=com1a_com7b FUNC=(x-2.4378799)/0.11010635 PERIODIC=NO 
com1a_com8b_sc: CUSTOM ARG=com1a_com8b FUNC=(x-2.86962365)/0.12382423 PERIODIC=NO 
com1a_com9b_sc: CUSTOM ARG=com1a_com9b FUNC=(x-3.27910887)/0.13929998 PERIODIC=NO 
com1a_com10b_sc: CUSTOM ARG=com1a_com10b FUNC=(x-3.81811023)/0.15436911 PERIODIC=NO 
com1b_com11c_sc: CUSTOM ARG=com1b_com11c FUNC=(x-4.53052963)/0.20036301 PERIODIC=NO 
com1a_com12b_sc: CUSTOM ARG=com1a_com12b FUNC=(x-4.21823993)/0.23144121 PERIODIC=NO 
com1b_com12c_sc: CUSTOM ARG=com1b_com12c FUNC=(x-3.97554107)/0.20107486 PERIODIC=NO 
com1a_com13b_sc: CUSTOM ARG=com1a_com13b FUNC=(x-3.66535666)/0.23381945 PERIODIC=NO 
com1b_com13c_sc: CUSTOM ARG=com1b_com13c FUNC=(x-3.42040903)/0.20458275 PERIODIC=NO 
com1a_com14b_sc: CUSTOM ARG=com1a_com14b FUNC=(x-3.11988586)/0.24121701 PERIODIC=NO 
com1b_com14c_sc: CUSTOM ARG=com1b_com14c FUNC=(x-2.87628692)/0.21086834 PERIODIC=NO 
com1a_com15b_sc: CUSTOM ARG=com1a_com15b FUNC=(x-2.60491477)/0.25429887 PERIODIC=NO 
com1a_com16b_sc: CUSTOM ARG=com1a_com16b FUNC=(x-2.1484843)/0.25310252 PERIODIC=NO 
com2a_com5b_sc: CUSTOM ARG=com2a_com5b FUNC=(x-1.45399892)/0.11175126 PERIODIC=NO 
com2a_com6b_sc: CUSTOM ARG=com2a_com6b FUNC=(x-1.70434226)/0.13715414 PERIODIC=NO 
com2a_com7b_sc: CUSTOM ARG=com2a_com7b FUNC=(x-2.08782891)/0.14734694 PERIODIC=NO 
com2a_com8b_sc: CUSTOM ARG=com2a_com8b FUNC=(x-2.55262227)/0.15230959 PERIODIC=NO 
com2a_com9b_sc: CUSTOM ARG=com2a_com9b FUNC=(x-2.96128377)/0.15488507 PERIODIC=NO 
com2a_com10b_sc: CUSTOM ARG=com2a_com10b FUNC=(x-3.48895677)/0.1604367 PERIODIC=NO 
com2a_com11b_sc: CUSTOM ARG=com2a_com11b FUNC=(x-4.28396609)/0.18941583 PERIODIC=NO 
com2b_com11c_sc: CUSTOM ARG=com2b_com11c FUNC=(x-4.10334606)/0.12692437 PERIODIC=NO 
com2a_com12b_sc: CUSTOM ARG=com2a_com12b FUNC=(x-3.7348283)/0.19040657 PERIODIC=NO 
com2b_com12c_sc: CUSTOM ARG=com2b_com12c FUNC=(x-3.54862298)/0.1270901 PERIODIC=NO 
com2a_com13b_sc: CUSTOM ARG=com2a_com13b FUNC=(x-3.18613459)/0.1947089 PERIODIC=NO 
com2b_com13c_sc: CUSTOM ARG=com2b_com13c FUNC=(x-2.99629208)/0.13132252 PERIODIC=NO 
com2a_com14b_sc: CUSTOM ARG=com2a_com14b FUNC=(x-2.65217012)/0.20489036 PERIODIC=NO 
com2a_com15b_sc: CUSTOM ARG=com2a_com15b FUNC=(x-2.1614338)/0.22065157 PERIODIC=NO 
com2a_com16b_sc: CUSTOM ARG=com2a_com16b FUNC=(x-1.72043014)/0.22815144 PERIODIC=NO 
com3a_com6b_sc: CUSTOM ARG=com3a_com6b FUNC=(x-1.07148747)/0.15363329 PERIODIC=NO 
com3a_com7b_sc: CUSTOM ARG=com3a_com7b FUNC=(x-1.4234197)/0.22314403 PERIODIC=NO 
com3a_com8b_sc: CUSTOM ARG=com3a_com8b FUNC=(x-1.89814049)/0.24892053 PERIODIC=NO 
com3b_com12c_sc: CUSTOM ARG=com3b_com12c FUNC=(x-2.61846205)/0.06127746 PERIODIC=NO 
com3b_com13c_sc: CUSTOM ARG=com3b_com13c FUNC=(x-2.12749615)/0.05315842 PERIODIC=NO 
com4a_com6b_sc: CUSTOM ARG=com4a_com6b FUNC=(x-0.95348928)/0.05773824 PERIODIC=NO 
com4a_com7b_sc: CUSTOM ARG=com4a_com7b FUNC=(x-1.15410824)/0.14985651 PERIODIC=NO 
com4a_com8b_sc: CUSTOM ARG=com4a_com8b FUNC=(x-1.56053984)/0.20937101 PERIODIC=NO 
com4a_com11b_sc: CUSTOM ARG=com4a_com11b FUNC=(x-2.55241906)/0.0676058 PERIODIC=NO 
com4a_com12b_sc: CUSTOM ARG=com4a_com12b FUNC=(x-2.05057825)/0.05907265 PERIODIC=NO 
com4b_com12c_sc: CUSTOM ARG=com4b_com12c FUNC=(x-2.05500937)/0.06033863 PERIODIC=NO 
com4b_com13c_sc: CUSTOM ARG=com4b_com13c FUNC=(x-1.60578279)/0.04935684 PERIODIC=NO 
com5a_com7b_sc: CUSTOM ARG=com5a_com7b FUNC=(x-1.20789848)/0.0705053 PERIODIC=NO 
com5a_com8b_sc: CUSTOM ARG=com5a_com8b FUNC=(x-1.45614254)/0.13931588 PERIODIC=NO 
com5a_com11b_sc: CUSTOM ARG=com5a_com11b FUNC=(x-1.98461914)/0.06970112 PERIODIC=NO 
com5a_com12b_sc: CUSTOM ARG=com5a_com12b FUNC=(x-1.52362822)/0.06091405 PERIODIC=NO 
com5b_com12c_sc: CUSTOM ARG=com5b_com12c FUNC=(x-1.51930268)/0.06253344 PERIODIC=NO 
com5a_com13c_sc: CUSTOM ARG=com5a_com13c FUNC=(x-2.14887165)/0.14376543 PERIODIC=NO 
com5b_com13c_sc: CUSTOM ARG=com5b_com13c FUNC=(x-1.16884895)/0.05357665 PERIODIC=NO 
com5a_com14c_sc: CUSTOM ARG=com5a_com14c FUNC=(x-2.33303314)/0.18505498 PERIODIC=NO 
com6a_com1b_sc: CUSTOM ARG=com6a_com1b FUNC=(x-4.26155211)/0.26203142 PERIODIC=NO 
com6a_com9b_sc: CUSTOM ARG=com6a_com9b FUNC=(x-1.77106925)/0.13353613 PERIODIC=NO 
com6a_com10b_sc: CUSTOM ARG=com6a_com10b FUNC=(x-1.9867435)/0.18319724 PERIODIC=NO 
com6a_com11b_sc: CUSTOM ARG=com6a_com11b FUNC=(x-1.46461812)/0.07213503 PERIODIC=NO 
com6a_com11c_sc: CUSTOM ARG=com6a_com11c FUNC=(x-2.50347703)/0.13906642 PERIODIC=NO 
com6a_com12b_sc: CUSTOM ARG=com6a_com12b FUNC=(x-1.10678142)/0.06231169 PERIODIC=NO 
com6a_com12c_sc: CUSTOM ARG=com6a_com12c FUNC=(x-2.49067382)/0.15583442 PERIODIC=NO 
com6b_com12c_sc: CUSTOM ARG=com6b_com12c FUNC=(x-1.10322695)/0.06467102 PERIODIC=NO 
com6a_com13c_sc: CUSTOM ARG=com6a_com13c FUNC=(x-2.6117784)/0.18916498 PERIODIC=NO 
com6b_com13c_sc: CUSTOM ARG=com6b_com13c FUNC=(x-0.99163445)/0.06184097 PERIODIC=NO 
com6a_com14c_sc: CUSTOM ARG=com6a_com14c FUNC=(x-2.84274571)/0.21075839 PERIODIC=NO 
com6a_com15c_sc: CUSTOM ARG=com6a_com15c FUNC=(x-3.18007618)/0.22119834 PERIODIC=NO 
com7a_com1b_sc: CUSTOM ARG=com7a_com1b FUNC=(x-4.69676779)/0.24447248 PERIODIC=NO 
com7a_com6b_sc: CUSTOM ARG=com7a_com6b FUNC=(x-2.21984546)/0.20735595 PERIODIC=NO 
com7a_com8b_sc: CUSTOM ARG=com7a_com8b FUNC=(x-2.03992287)/0.13821298 PERIODIC=NO 
com7a_com9b_sc: CUSTOM ARG=com7a_com9b FUNC=(x-2.06773849)/0.15010458 PERIODIC=NO 
com7a_com10b_sc: CUSTOM ARG=com7a_com10b FUNC=(x-2.14401706)/0.19292835 PERIODIC=NO 
com7a_com11b_sc: CUSTOM ARG=com7a_com11b FUNC=(x-1.0670366)/0.07071386 PERIODIC=NO 
com7a_com11c_sc: CUSTOM ARG=com7a_com11c FUNC=(x-2.92409009)/0.18394167 PERIODIC=NO 
com7b_com11c_sc: CUSTOM ARG=com7b_com11c FUNC=(x-1.06985065)/0.07932335 PERIODIC=NO 
com7a_com12c_sc: CUSTOM ARG=com7a_com12c FUNC=(x-2.98240826)/0.194241 PERIODIC=NO 
com7b_com12c_sc: CUSTOM ARG=com7b_com12c FUNC=(x-0.95718508)/0.06750596 PERIODIC=NO 
com7a_com13c_sc: CUSTOM ARG=com7a_com13c FUNC=(x-3.14926508)/0.21306712 PERIODIC=NO 
com7a_com14c_sc: CUSTOM ARG=com7a_com14c FUNC=(x-3.39964718)/0.22182235 PERIODIC=NO 
com8a_com1b_sc: CUSTOM ARG=com8a_com1b FUNC=(x-5.13613709)/0.23323537 PERIODIC=NO 
com8a_com6b_sc: CUSTOM ARG=com8a_com6b FUNC=(x-2.78077748)/0.21577793 PERIODIC=NO 
com8a_com7b_sc: CUSTOM ARG=com8a_com7b FUNC=(x-2.5919709)/0.19330543 PERIODIC=NO 
com8a_com9b_sc: CUSTOM ARG=com8a_com9b FUNC=(x-2.48668875)/0.18378531 PERIODIC=NO 
com8a_com10b_sc: CUSTOM ARG=com8a_com10b FUNC=(x-2.46021685)/0.22522737 PERIODIC=NO 
com8a_com11c_sc: CUSTOM ARG=com8a_com11c FUNC=(x-3.40025396)/0.21807379 PERIODIC=NO 
com8a_com12c_sc: CUSTOM ARG=com8a_com12c FUNC=(x-3.50428342)/0.21915181 PERIODIC=NO 
com8a_com13c_sc: CUSTOM ARG=com8a_com13c FUNC=(x-3.69734459)/0.22795022 PERIODIC=NO 
com8a_com14c_sc: CUSTOM ARG=com8a_com14c FUNC=(x-3.95604922)/0.22882409 PERIODIC=NO 
com9a_com8b_sc: CUSTOM ARG=com9a_com8b FUNC=(x-3.07293121)/0.17908616 PERIODIC=NO 
com9a_com10b_sc: CUSTOM ARG=com9a_com10b FUNC=(x-2.95339333)/0.23745205 PERIODIC=NO 
com9a_com11c_sc: CUSTOM ARG=com9a_com11c FUNC=(x-3.94383791)/0.22355864 PERIODIC=NO 
com9a_com12c_sc: CUSTOM ARG=com9a_com12c FUNC=(x-4.04921623)/0.21942623 PERIODIC=NO 
com9a_com13c_sc: CUSTOM ARG=com9a_com13c FUNC=(x-4.23075138)/0.22549565 PERIODIC=NO 
com10a_com8b_sc: CUSTOM ARG=com10a_com8b FUNC=(x-3.66093907)/0.18348422 PERIODIC=NO 
com10a_com9b_sc: CUSTOM ARG=com10a_com9b FUNC=(x-3.62756492)/0.19885624 PERIODIC=NO 
com10a_com11c_sc: CUSTOM ARG=com10a_com11c FUNC=(x-4.51448947)/0.22875523 PERIODIC=NO 
com10a_com12c_sc: CUSTOM ARG=com10a_com12c FUNC=(x-4.60334623)/0.22042088 PERIODIC=NO 
com10a_com13c_sc: CUSTOM ARG=com10a_com13c FUNC=(x-4.75864946)/0.22447567 PERIODIC=NO 
com14b_com11c_sc: CUSTOM ARG=com14b_com11c FUNC=(x-2.03918127)/0.16580401 PERIODIC=NO 
com14b_com12c_sc: CUSTOM ARG=com14b_com12c FUNC=(x-2.11703305)/0.20608283 PERIODIC=NO 
com14b_com13c_sc: CUSTOM ARG=com14b_com13c FUNC=(x-2.35210579)/0.24064529 PERIODIC=NO 
com14b_com15c_sc: CUSTOM ARG=com14b_com15c FUNC=(x-3.1248229)/0.25681069 PERIODIC=NO 
com14b_com16c_sc: CUSTOM ARG=com14b_com16c FUNC=(x-3.45405088)/0.25740846 PERIODIC=NO 
com15b_com11c_sc: CUSTOM ARG=com15b_com11c FUNC=(x-1.86194398)/0.1381823 PERIODIC=NO 
com15b_com12c_sc: CUSTOM ARG=com15b_com12c FUNC=(x-1.8490875)/0.16554617 PERIODIC=NO 
com15b_com13c_sc: CUSTOM ARG=com15b_com13c FUNC=(x-2.02417096)/0.21099339 PERIODIC=NO 
com15b_com14c_sc: CUSTOM ARG=com15b_com14c FUNC=(x-2.34601558)/0.24043713 PERIODIC=NO 
com15b_com16c_sc: CUSTOM ARG=com15b_com16c FUNC=(x-3.08511554)/0.25774003 PERIODIC=NO 
com16b_com12c_sc: CUSTOM ARG=com16b_com12c FUNC=(x-1.74233202)/0.13290863 PERIODIC=NO 
com16b_com13c_sc: CUSTOM ARG=com16b_com13c FUNC=(x-1.81491337)/0.16136273 PERIODIC=NO 
com16b_com14c_sc: CUSTOM ARG=com16b_com14c FUNC=(x-2.07120876)/0.2032403 PERIODIC=NO 
com16b_com15c_sc: CUSTOM ARG=com16b_com15c FUNC=(x-2.44367533)/0.22934685 PERIODIC=NO 

f1: COMBINE ARG=r14b_r23c_sc,r14b_r16c_sc,com1b_com7b_sc,com1b_com8b_sc,com1b_com6b_sc,com1b_com5b_sc,com1b_com9b_sc,com1b_com13c_sc,com1b_com12c_sc,com1b_com4b_sc,com2b_com6b_sc,com1b_com14c_sc,com2b_com7b_sc,com2b_com5b_sc,com1b_com10b_sc,com2b_com13c_sc,com1b_com11c_sc,com2b_com9b_sc,com2b_com12c_sc,com2b_com4b_sc,r18b_r20c_sc,com2b_com11c_sc,com2b_com10b_sc,com1b_com3b_sc,com2b_com3b_sc,r35d_r78d_sc,r21b_r21c_sc,r17b_r17c_sc,r18c_r20d_sc,r31c_r82c_sc COEFFICIENTS=-0.29708485156919784,0.2912602294425593,-0.026180455377550732,-0.026646425951111313,-0.025817048979148858,-0.025266241371815018,-0.026978176739896297,-0.02741375792822467,-0.02633620097686582,-0.023431482238420207,-0.024768615188637544,-0.027775898102241868,-0.025029457411880694,-0.024392546546388918,-0.02549542798544128,-0.02518900168434981,-0.02482939395910197,-0.025095301079883822,-0.024346962468540602,-0.022780642904696998,0.02556886899975246,-0.022745188621926087,-0.022897135548087144,-0.018334929090101305,-0.01969358785485812,0.024844588651718073,0.01893891812159152,0.01302944891831094,0.018388110514257674,0.021420717915555505  PERIODIC=NO

f3: COMBINE ARG=com1a_com7b_sc,com2a_com7b_sc,com1a_com8b_sc,com2a_com8b_sc,com2a_com6b_sc,com1a_com6b_sc,com2a_com5b_sc COEFFICIENTS=0.2624476782347675,0.1959801506412885,0.25868578534685793,0.20838438029683648,0.17546225259732023,0.24752253514989556,0.39211610620496035  PERIODIC=NO

f6: COMBINE ARG=r18d_r27e_sc COEFFICIENTS=1.0  PERIODIC=NO

f8: COMBINE ARG=r9b_r83d_sc,r9b_r84d_sc,r9b_r80d_sc COEFFICIENTS=0.4397747018025198,0.559802659810043,0.40601017995416566  PERIODIC=NO

f12: COMBINE ARG=r17e_r20a_sc COEFFICIENTS=1.0  PERIODIC=NO

f14: COMBINE ARG=com7a_com1b_sc,com6a_com1b_sc,com1b_com11b_sc,com1b_com12b_sc,com8a_com1b_sc COEFFICIENTS=0.5469718272634075,0.45843843096101883,0.4752987278097811,0.41998078981330944,0.5902787681705479  PERIODIC=NO

f20: COMBINE ARG=r21b_r24c_sc,r25b_r28c_sc COEFFICIENTS=0.6514326920190412,0.44249952206271587  PERIODIC=NO

f33: COMBINE ARG=r14d_r16e_sc COEFFICIENTS=1.0  PERIODIC=NO

f35: COMBINE ARG=com5a_com11b_sc,com6a_com11b_sc,com5a_com12b_sc,com4a_com11b_sc,com6a_com12b_sc,com4a_com12b_sc,com7a_com11b_sc COEFFICIENTS=0.1704364988464268,0.18015151309629643,0.17967423737327712,0.15370954593687172,0.18474138897467832,0.15691219985395452,0.15099754930513584  PERIODIC=NO

f42: COMBINE ARG=r35a_r86a_sc,r31a_r86a_sc,r35a_r89a_sc COEFFICIENTS=0.3430743652995933,0.3368155626919828,0.46165834526977195  PERIODIC=NO

f48: COMBINE ARG=com5b_com12c_sc,com4b_com12c_sc,com4b_com13c_sc,com6b_com12c_sc,com3b_com12c_sc,com3b_com13c_sc,com5b_com13c_sc,com7b_com11c_sc COEFFICIENTS=0.1464371773601291,0.14884755223531873,0.15966465192070325,0.1322708006386791,0.1400700005212485,0.14379404942825177,0.14054339656874892,0.0948172833472711  PERIODIC=NO

f52: COMBINE ARG=com7b_com12c_sc,com6b_com13c_sc COEFFICIENTS=0.5028260251264803,0.6039083112703543  PERIODIC=NO

f57: COMBINE ARG=r8a_r23b_sc COEFFICIENTS=1.0  PERIODIC=NO

f60: COMBINE ARG=com3a_com7b_sc,com4a_com7b_sc,com3a_com8b_sc,com3a_com6b_sc,com4a_com8b_sc,r18a_r28b_sc,r17a_r28b_sc,r18a_r31b_sc,com4a_com6b_sc COEFFICIENTS=0.15081084473743234,0.19543215982872975,0.1338271441892808,0.1933896996327982,0.1444810581842751,-0.2570310419540768,-0.18574120754773318,-0.11838908919480717,0.3528365322257008  PERIODIC=NO

f64: COMBINE ARG=r25a_r28b_sc COEFFICIENTS=1.0  PERIODIC=NO

f65: COMBINE ARG=com8a_com12c_sc,com9a_com12c_sc,com9a_com11c_sc,com10a_com12c_sc,com10a_com11c_sc,com7a_com12c_sc,com8a_com11c_sc,com8a_com13c_sc,com8a_com7b_sc,com7a_com11c_sc,com9a_com13c_sc,com10a_com13c_sc,com7a_com13c_sc,com6a_com12c_sc,com10a_com8b_sc,com9a_com8b_sc,com8a_com6b_sc,com7a_com8b_sc,com6a_com11c_sc,com7a_com6b_sc COEFFICIENTS=0.08659279992966427,0.10622252478102082,0.11655989258434178,0.1184070900189956,0.12485493646343279,0.0821525882557546,0.10307448408252626,0.0653196764216556,0.0787487150487047,0.1035037623595937,0.08837495520112607,0.1024327347390315,0.056942245802521343,0.08031839925373918,0.12909134935934075,0.11810355992409945,0.053035379866786365,0.11345521332797524,0.10554175013961084,0.04533872388906208  PERIODIC=NO

f67: COMBINE ARG=r14e_r19a_sc COEFFICIENTS=1.0  PERIODIC=NO

f82: COMBINE ARG=r22a_lip_sc,r86b_lip_sc,r82b_lip_sc COEFFICIENTS=0.8915891141968313,0.9605898466464008,0.7496922031331437  PERIODIC=NO

f85: COMBINE ARG=com6a_com14c_sc,com7a_com14c_sc,com5a_com14c_sc,com8a_com14c_sc,com6a_com13c_sc,com6a_com15c_sc,com5a_com13c_sc COEFFICIENTS=0.4299878992986446,0.44619294575311114,0.3936694618524573,0.4432879374254206,0.48504305712343043,0.36270603975731397,0.5087731251496254  PERIODIC=NO

f87: COMBINE ARG=com5a_com8b_sc,com5a_com7b_sc,r22a_r32b_sc,r22a_r35b_sc COEFFICIENTS=0.33420932409513465,0.5157266418942238,-0.38969431488985357,-0.16773941631641673  PERIODIC=NO

f92: COMBINE ARG=com10b_com15b_sc,com9b_com16b_sc,com10b_com16b_sc,com9b_com15b_sc,r39b_r90b_sc,r39b_r86b_sc,r39b_r85b_sc COEFFICIENTS=-0.32251780932406626,-0.2952125764903436,-0.3216288852693019,-0.29869644046255156,0.18088257659827153,0.39239262744706205,0.4854872193642067  PERIODIC=NO

f95: COMBINE ARG=com4b_com15b_sc,com4b_com16b_sc,com3b_com15b_sc,com5b_com15b_sc,com3b_com16b_sc,com4b_com14b_sc,com5b_com16b_sc,com5b_com14b_sc COEFFICIENTS=0.3519453296236451,0.4318451602818627,0.3785198134040089,0.2602182858670134,0.4364604190800011,0.2906437180713015,0.3556492952832976,0.19333132927233673  PERIODIC=NO

f97: COMBINE ARG=com6b_com15b_sc,r27b_r90b_sc COEFFICIENTS=-0.7773952842925033,1.627382811051537  PERIODIC=NO

f98: COMBINE ARG=com1a_com15b_sc,com2a_com15b_sc,com1a_com14b_sc,com2a_com14b_sc,com1a_com16b_sc,com2a_com16b_sc,com2a_com13b_sc,com1a_com13b_sc,com2a_com12b_sc,com15b_com16c_sc,com1a_com12b_sc,com16b_com15c_sc,com2a_com11b_sc,com14b_com15c_sc,com14b_com16c_sc,com15b_com14c_sc,com16b_com14c_sc COEFFICIENTS=0.16486631317819353,0.17241515811746166,0.15152349960032546,0.16303663887126724,0.18008483060530045,0.18348526304364457,0.15442911445880905,0.13971116830435176,0.14316913767058662,0.11064351233393807,0.12665603936593753,0.12553982296485672,0.13003345703312535,0.07129976104223404,0.08820411045654032,0.08509711635043911,0.11654680113553038  PERIODIC=NO

f100: COMBINE ARG=com10b_com12b_sc,com8a_com10b_sc,com7a_com10b_sc,com10b_com11b_sc,com9a_com10b_sc,com7a_com9b_sc,com9b_com13b_sc,com9b_com12b_sc,com8a_com9b_sc,com10b_com13b_sc,com9b_com11b_sc,com6a_com10b_sc,com6a_com9b_sc,com10a_com9b_sc,r43b_r77b_sc,r39b_r89b_sc COEFFICIENTS=0.09636425771586914,0.09575776253990893,0.09816091815648238,0.08804940449705999,0.09191010497198941,0.08732226243125825,0.08318766090912101,0.06994584956732341,0.07843678203076615,0.09359263997626609,0.0647189045831073,0.07671837903221225,0.07763138252290502,0.07313157960449067,-0.06159186762748459,0.04939348884647872  PERIODIC=NO

f102: COMBINE ARG=r14a_r79c_sc,r14a_r27b_sc COEFFICIENTS=0.9082835257994516,0.5926884320380243  PERIODIC=NO

f105: COMBINE ARG=r14a_r24b_sc COEFFICIENTS=1.0  PERIODIC=NO

f108: COMBINE ARG=com2a_com10b_sc,com1a_com10b_sc,com2a_com9b_sc,com1a_com9b_sc COEFFICIENTS=0.3470877582350364,0.35225905789353773,0.29336730989816834,0.3023910978701008  PERIODIC=NO

f110: COMBINE ARG=r18a_r23b_sc COEFFICIENTS=1.0  PERIODIC=NO

f113: COMBINE ARG=com15b_com12c_sc,com14b_com12c_sc,com15b_com13c_sc,com16b_com12c_sc,com14b_com13c_sc,com16b_com13c_sc,com14b_com11c_sc,com15b_com11c_sc,r34b_r85b_sc COEFFICIENTS=0.2132958116500464,0.1497372281510266,0.1396125816544033,0.28160815192297867,0.10725892854660578,0.20128921517094875,0.2043871003693724,0.27338989631769295,-0.19519731863677045  PERIODIC=NO

f114: COMBINE ARG=r27b_lip_sc COEFFICIENTS=1.0  PERIODIC=NO

opt_cv1: COMBINE ARG=f82,f42,f98,f8,f102,f64,f92,f57,f97,f87,f3,f108,f12,f110,f20,f33,f60,f52,f1,f65,f67,f113,f6,f95,f48,f14,f35,f114,f105,f85,f100 COEFFICIENTS=-0.3746357306589698,0.3172120255593367,0.9033913249762132,0.48250647283961406,0.4661963271535286,-1.8571424256478137,0.43560280876982915,-0.3820679943053274,-0.10338978842047364,-0.32987933665584096,-0.50635248018011480,-0.3820529667932397,0.29998388918500220,-2.173906307205441,-0.17487961917506165,-0.3066165726522444,-0.22745377699514857,0.18526038638455483,-0.3612557369087327,0.21277354057659062,0.05024249817728368,0.19255250861195738,-0.28146448523946965,0.07225792371165095,0.1322428517781131,0.26918375507993764,-0.20814408807767648,0.08436109167028032,0.11959707069095368,0.060803431746730134,0.21914681435041308  PERIODIC=NO

opt_cv: CUSTOM ARG=opt_cv1 FUNC=x-0.5243216605154127-1.03 PERIODIC=NO 

chain_a: COMBINE ARG=f85,f65,f64,f67,f3,f108 COEFFICIENTS=0.060803431746730134,0.21277354057659062,-1.8571424256478137,0.05024249817728368,-0.5063524801801148,-0.3820529667932397  PERIODIC=NO

chain_b: COMBINE ARG=f60,f113,f20,f105,f100,f12,f114,f87,f102,f82,f95,f98,f97,f42,f57,f110,f52,f48,f35,f92,f6,f8,f33,f1,f14 COEFFICIENTS=-0.22745377699514857,0.19255250861195738,-0.17487961917506165,0.11959707069095368,0.21914681435041308,0.2999838891850022,0.08436109167028032,-0.32987933665584096,0.4661963271535286,-0.3746357306589698,0.07225792371165095,0.9033913249762132,-0.10338978842047364,0.3172120255593367,-0.3820679943053274,-2.173906307205441,0.18526038638455483,0.1322428517781131,-0.20814408807767648,0.43560280876982915,-0.28146448523946965,0.48250647283961406,-0.3066165726522444,-0.3612557369087327,0.26918375507993764  PERIODIC=NO

PRINT ARG=opt_cv,chain_a,chain_b FILE=COLVAR_opt_cv STRIDE=1
