# Supplementary material for: Asymmetric Nature of MscL Opening Revealed by Molecular Dynamics Simulations
Source: J Chem Inf Model. 2025 Jun 5;65(12):6129–43. doi: 10.1021/acs.jcim.5c00307 (PMC12199302; doi:10.1021/acs.jcim.5c00307)
Supplement: Supplementary file 3 [file ci5c00307_si_003.txt]

integrator              = md
dt                      = 0.002
nsteps                  = 5000000000
nstxout                 = 0
nstvout                 = 0
nstfout                 = 0
nstxout-compressed      = 20000
nstcalcenergy           = 100
nstenergy               = 1000
nstlog                  = 1000
compressed-x-grps       = SYSTEM
compressed-x-precision   = 1000
;
cutoff-scheme           = Verlet
nstlist                 = 20
rlist                   = 1.2
vdwtype                 = Cut-off
vdw-modifier            = Force-switch
rvdw_switch             = 1.0
rvdw                    = 1.2
coulombtype             = PME
rcoulomb                = 1.2
;
tcoupl                  = v-rescale
tc_grps                 = SOLU MEMB SOLV
tau_t                   = 0.5 0.5 0.5
ref_t                   = 320 320 320
;
pcoupl                  = Berendsen
pcoupltype              = surface-tension
tau_p                   = 5.0
compressibility         = 4.5e-5  4.5e-5
ref_p                   = 600.0     1.0

;
constraints             = h-bonds
constraint_algorithm    = LINCS
continuation            = no
gen-vel                 = yes
gen-temp                = 320

;
nstcomm                 = 100
comm_mode               = linear
comm_grps               = SOLU MEMB SOLV
;
