# Supplementary material for: Asymmetric Nature of MscL Opening Revealed by Molecular Dynamics Simulations
Source: J Chem Inf Model. 2025 Jun 5;65(12):6129–43. doi: 10.1021/acs.jcim.5c00307 (PMC12199302; doi:10.1021/acs.jcim.5c00307)
Supplement: Supplementary file 4 [file ci5c00307_si_004.txt]

RESTART
# vim:ft=plumed
MOLINFO MOLTYPE=protein STRUCTURE=protein_for_plumed2.pdb
WHOLEMOLECULES ENTITY0=1-1607 ENTITY1=1608-3214 ENTITY2=3215-4821 ENTITY3=4822-6428 ENTITY4=6429-8035

com1a: CENTER ATOMS=22,41,63,70
com1b: CENTER ATOMS=1629,1648,1670,1677
com1c: CENTER ATOMS=3236,3255,3277,3284
com1d: CENTER ATOMS=4843,4862,4884,4891
com1e: CENTER ATOMS=6450,6469,6491,6498
com2a: CENTER ATOMS=90,112,127,147
com2b: CENTER ATOMS=1697,1719,1734,1754
com2c: CENTER ATOMS=3304,3326,3341,3361
com2d: CENTER ATOMS=4911,4933,4948,4968
com2e: CENTER ATOMS=6518,6540,6555,6575
com3a: CENTER ATOMS=221,240,256,268
com3b: CENTER ATOMS=1828,1847,1863,1875
com3c: CENTER ATOMS=3435,3454,3470,3482
com3d: CENTER ATOMS=5042,5061,5077,5089
com3e: CENTER ATOMS=6649,6668,6684,6696
com4a: CENTER ATOMS=278,288,304,314
com4b: CENTER ATOMS=1885,1895,1911,1921
com4c: CENTER ATOMS=3492,3502,3518,3528
com4d: CENTER ATOMS=5099,5109,5125,5135
com4e: CENTER ATOMS=6706,6716,6732,6742
com5a: CENTER ATOMS=324,340,359,366
com5b: CENTER ATOMS=1931,1947,1966,1973
com5c: CENTER ATOMS=3538,3554,3573,3580
com5d: CENTER ATOMS=5145,5161,5180,5187
com5e: CENTER ATOMS=6752,6768,6787,6794
com6a: CENTER ATOMS=380,390,410,424
com6b: CENTER ATOMS=1987,1997,2017,2031
com6c: CENTER ATOMS=3594,3604,3624,3638
com6d: CENTER ATOMS=5201,5211,5231,5245
com6e: CENTER ATOMS=6808,6818,6838,6852
com7a: CENTER ATOMS=434,453,469,483
com7b: CENTER ATOMS=2041,2060,2076,2090
com7c: CENTER ATOMS=3648,3667,3683,3697
com7d: CENTER ATOMS=5255,5274,5290,5304
com7e: CENTER ATOMS=6862,6881,6897,6911
com8a: CENTER ATOMS=505,525,539,551
com8b: CENTER ATOMS=2112,2132,2146,2158
com8c: CENTER ATOMS=3719,3739,3753,3765
com8d: CENTER ATOMS=5326,5346,5360,5372
com8e: CENTER ATOMS=6933,6953,6967,6979
com9a: CENTER ATOMS=562,581,600,616
com9b: CENTER ATOMS=2169,2188,2207,2223
com9c: CENTER ATOMS=3776,3795,3814,3830
com9d: CENTER ATOMS=5383,5402,5421,5437
com9e: CENTER ATOMS=6990,7009,7028,7044
com10a: CENTER ATOMS=628,647,666,680
com10b: CENTER ATOMS=2235,2254,2273,2287
com10c: CENTER ATOMS=3842,3861,3880,3894
com10d: CENTER ATOMS=5449,5468,5487,5501
com10e: CENTER ATOMS=7056,7075,7094,7108
com11a: CENTER ATOMS=1023,1042,1056,1072
com11b: CENTER ATOMS=2630,2649,2663,2679
com11c: CENTER ATOMS=4237,4256,4270,4286
com11d: CENTER ATOMS=5844,5863,5877,5893
com11e: CENTER ATOMS=7451,7470,7484,7500
com12a: CENTER ATOMS=1091,1110,1121,1131
com12b: CENTER ATOMS=2698,2717,2728,2738
com12c: CENTER ATOMS=4305,4324,4335,4345
com12d: CENTER ATOMS=5912,5931,5942,5952
com12e: CENTER ATOMS=7519,7538,7549,7559
com13a: CENTER ATOMS=1141,1160,1174,1194
com13b: CENTER ATOMS=2748,2767,2781,2801
com13c: CENTER ATOMS=4355,4374,4388,4408
com13d: CENTER ATOMS=5962,5981,5995,6015
com13e: CENTER ATOMS=7569,7588,7602,7622
com14a: CENTER ATOMS=1214,1233,1252,1262
com14b: CENTER ATOMS=2821,2840,2859,2869
com14c: CENTER ATOMS=4428,4447,4466,4476
com14d: CENTER ATOMS=6035,6054,6073,6083
com14e: CENTER ATOMS=7642,7661,7680,7690
com15a: CENTER ATOMS=1282,1292,1308,1329
com15b: CENTER ATOMS=2889,2899,2915,2936
com15c: CENTER ATOMS=4496,4506,4522,4543
com15d: CENTER ATOMS=6103,6113,6129,6150
com15e: CENTER ATOMS=7710,7720,7736,7757
com16a: CENTER ATOMS=1349,1368,1384,1400
com16b: CENTER ATOMS=2956,2975,2991,3007
com16c: CENTER ATOMS=4563,4582,4598,4614
com16d: CENTER ATOMS=6170,6189,6205,6221
com16e: CENTER ATOMS=7777,7796,7812,7828


com1a_com3a: DISTANCE ATOMS=com1a,com3a
com1a_com4a: DISTANCE ATOMS=com1a,com4a
com1d_com4d: DISTANCE ATOMS=com1d,com4d
com1a_com5a: DISTANCE ATOMS=com1a,com5a
com1b_com5b: DISTANCE ATOMS=com1b,com5b
com1d_com5d: DISTANCE ATOMS=com1d,com5d
com1a_com6a: DISTANCE ATOMS=com1a,com6a
com1b_com6b: DISTANCE ATOMS=com1b,com6b
com1d_com6d: DISTANCE ATOMS=com1d,com6d
com1a_com7a: DISTANCE ATOMS=com1a,com7a
com1b_com7b: DISTANCE ATOMS=com1b,com7b
com1d_com7d: DISTANCE ATOMS=com1d,com7d
com1a_com8a: DISTANCE ATOMS=com1a,com8a
com1b_com8b: DISTANCE ATOMS=com1b,com8b
com1d_com8d: DISTANCE ATOMS=com1d,com8d
com1a_com9a: DISTANCE ATOMS=com1a,com9a
com1b_com9b: DISTANCE ATOMS=com1b,com9b
com1d_com9d: DISTANCE ATOMS=com1d,com9d
com1a_com10a: DISTANCE ATOMS=com1a,com10a
com1b_com10b: DISTANCE ATOMS=com1b,com10b
com1d_com10d: DISTANCE ATOMS=com1d,com10d
com1a_com11a: DISTANCE ATOMS=com1a,com11a
com1b_com11b: DISTANCE ATOMS=com1b,com11b
com1d_com11d: DISTANCE ATOMS=com1d,com11d
com1e_com11e: DISTANCE ATOMS=com1e,com11e
com1a_com12a: DISTANCE ATOMS=com1a,com12a
com1b_com12b: DISTANCE ATOMS=com1b,com12b
com1c_com12c: DISTANCE ATOMS=com1c,com12c
com1d_com12d: DISTANCE ATOMS=com1d,com12d
com1e_com12e: DISTANCE ATOMS=com1e,com12e
com1a_com13a: DISTANCE ATOMS=com1a,com13a
com1b_com13b: DISTANCE ATOMS=com1b,com13b
com1c_com13c: DISTANCE ATOMS=com1c,com13c
com1d_com13d: DISTANCE ATOMS=com1d,com13d
com1e_com13e: DISTANCE ATOMS=com1e,com13e
com1a_com14a: DISTANCE ATOMS=com1a,com14a
com1b_com14b: DISTANCE ATOMS=com1b,com14b
com1c_com14c: DISTANCE ATOMS=com1c,com14c
com1d_com14d: DISTANCE ATOMS=com1d,com14d
com1e_com14e: DISTANCE ATOMS=com1e,com14e
com1a_com15a: DISTANCE ATOMS=com1a,com15a
com1b_com15b: DISTANCE ATOMS=com1b,com15b
com1c_com15c: DISTANCE ATOMS=com1c,com15c
com1d_com15d: DISTANCE ATOMS=com1d,com15d
com1e_com15e: DISTANCE ATOMS=com1e,com15e
com1a_com16a: DISTANCE ATOMS=com1a,com16a
com1b_com16b: DISTANCE ATOMS=com1b,com16b
com1c_com16c: DISTANCE ATOMS=com1c,com16c
com1d_com16d: DISTANCE ATOMS=com1d,com16d
com2a_com3a: DISTANCE ATOMS=com2a,com3a
com2a_com4a: DISTANCE ATOMS=com2a,com4a
com2a_com5a: DISTANCE ATOMS=com2a,com5a
com2a_com6a: DISTANCE ATOMS=com2a,com6a
com2a_com7a: DISTANCE ATOMS=com2a,com7a
com2a_com8a: DISTANCE ATOMS=com2a,com8a
com2a_com9a: DISTANCE ATOMS=com2a,com9a
com2a_com10a: DISTANCE ATOMS=com2a,com10a
com2b_com11b: DISTANCE ATOMS=com2b,com11b
com2d_com11d: DISTANCE ATOMS=com2d,com11d
com2e_com11e: DISTANCE ATOMS=com2e,com11e
com2b_com12b: DISTANCE ATOMS=com2b,com12b
com2c_com12c: DISTANCE ATOMS=com2c,com12c
com2d_com12d: DISTANCE ATOMS=com2d,com12d
com2e_com12e: DISTANCE ATOMS=com2e,com12e
com2a_com13a: DISTANCE ATOMS=com2a,com13a
com2b_com13b: DISTANCE ATOMS=com2b,com13b
com2c_com13c: DISTANCE ATOMS=com2c,com13c
com2d_com13d: DISTANCE ATOMS=com2d,com13d
com2e_com13e: DISTANCE ATOMS=com2e,com13e
com2a_com14a: DISTANCE ATOMS=com2a,com14a
com2b_com14b: DISTANCE ATOMS=com2b,com14b
com2c_com14c: DISTANCE ATOMS=com2c,com14c
com2e_com14e: DISTANCE ATOMS=com2e,com14e
com2a_com15a: DISTANCE ATOMS=com2a,com15a
com2b_com15b: DISTANCE ATOMS=com2b,com15b
com2c_com15c: DISTANCE ATOMS=com2c,com15c
com2e_com15e: DISTANCE ATOMS=com2e,com15e
com2a_com16a: DISTANCE ATOMS=com2a,com16a
com2b_com16b: DISTANCE ATOMS=com2b,com16b
com2c_com16c: DISTANCE ATOMS=com2c,com16c
com3b_com11b: DISTANCE ATOMS=com3b,com11b
com3e_com11e: DISTANCE ATOMS=com3e,com11e
com3b_com12b: DISTANCE ATOMS=com3b,com12b
com3c_com12c: DISTANCE ATOMS=com3c,com12c
com3e_com12e: DISTANCE ATOMS=com3e,com12e
com3b_com13b: DISTANCE ATOMS=com3b,com13b
com3c_com13c: DISTANCE ATOMS=com3c,com13c
com3e_com13e: DISTANCE ATOMS=com3e,com13e
com3b_com14b: DISTANCE ATOMS=com3b,com14b
com3c_com14c: DISTANCE ATOMS=com3c,com14c
com3e_com14e: DISTANCE ATOMS=com3e,com14e
com3b_com15b: DISTANCE ATOMS=com3b,com15b
com3c_com15c: DISTANCE ATOMS=com3c,com15c
com3e_com15e: DISTANCE ATOMS=com3e,com15e
com3b_com16b: DISTANCE ATOMS=com3b,com16b
com3c_com16c: DISTANCE ATOMS=com3c,com16c
com3e_com16e: DISTANCE ATOMS=com3e,com16e
com4b_com11b: DISTANCE ATOMS=com4b,com11b
com4c_com11c: DISTANCE ATOMS=com4c,com11c
com4e_com11e: DISTANCE ATOMS=com4e,com11e
com4b_com12b: DISTANCE ATOMS=com4b,com12b
com4c_com12c: DISTANCE ATOMS=com4c,com12c
com4e_com12e: DISTANCE ATOMS=com4e,com12e
com4b_com13b: DISTANCE ATOMS=com4b,com13b
com4c_com13c: DISTANCE ATOMS=com4c,com13c
com4e_com13e: DISTANCE ATOMS=com4e,com13e
com4b_com14b: DISTANCE ATOMS=com4b,com14b
com4c_com14c: DISTANCE ATOMS=com4c,com14c
com4e_com14e: DISTANCE ATOMS=com4e,com14e
com4b_com15b: DISTANCE ATOMS=com4b,com15b
com4c_com15c: DISTANCE ATOMS=com4c,com15c
com4e_com15e: DISTANCE ATOMS=com4e,com15e
com4b_com16b: DISTANCE ATOMS=com4b,com16b
com4c_com16c: DISTANCE ATOMS=com4c,com16c
com5b_com11b: DISTANCE ATOMS=com5b,com11b
com5c_com11c: DISTANCE ATOMS=com5c,com11c
com5e_com11e: DISTANCE ATOMS=com5e,com11e
com5b_com12b: DISTANCE ATOMS=com5b,com12b
com5c_com12c: DISTANCE ATOMS=com5c,com12c
com5e_com12e: DISTANCE ATOMS=com5e,com12e
com5b_com13b: DISTANCE ATOMS=com5b,com13b
com5c_com13c: DISTANCE ATOMS=com5c,com13c
com5e_com13e: DISTANCE ATOMS=com5e,com13e
com5b_com14b: DISTANCE ATOMS=com5b,com14b
com5c_com14c: DISTANCE ATOMS=com5c,com14c
com5e_com14e: DISTANCE ATOMS=com5e,com14e
com5b_com15b: DISTANCE ATOMS=com5b,com15b
com5c_com15c: DISTANCE ATOMS=com5c,com15c
com5b_com16b: DISTANCE ATOMS=com5b,com16b
com5c_com16c: DISTANCE ATOMS=com5c,com16c
com6a_com11a: DISTANCE ATOMS=com6a,com11a
com6b_com11b: DISTANCE ATOMS=com6b,com11b
com6c_com11c: DISTANCE ATOMS=com6c,com11c
com6e_com11e: DISTANCE ATOMS=com6e,com11e
com6a_com12a: DISTANCE ATOMS=com6a,com12a
com6b_com12b: DISTANCE ATOMS=com6b,com12b
com6c_com12c: DISTANCE ATOMS=com6c,com12c
com6e_com12e: DISTANCE ATOMS=com6e,com12e
com6b_com13b: DISTANCE ATOMS=com6b,com13b
com6c_com13c: DISTANCE ATOMS=com6c,com13c
com6e_com13e: DISTANCE ATOMS=com6e,com13e
com6b_com14b: DISTANCE ATOMS=com6b,com14b
com6c_com14c: DISTANCE ATOMS=com6c,com14c
com6e_com14e: DISTANCE ATOMS=com6e,com14e
com6b_com15b: DISTANCE ATOMS=com6b,com15b
com7a_com11a: DISTANCE ATOMS=com7a,com11a
com7b_com11b: DISTANCE ATOMS=com7b,com11b
com7c_com11c: DISTANCE ATOMS=com7c,com11c
com7e_com11e: DISTANCE ATOMS=com7e,com11e
com7a_com12a: DISTANCE ATOMS=com7a,com12a
com7b_com12b: DISTANCE ATOMS=com7b,com12b
com7c_com12c: DISTANCE ATOMS=com7c,com12c
com7e_com12e: DISTANCE ATOMS=com7e,com12e
com7b_com13b: DISTANCE ATOMS=com7b,com13b
com7c_com13c: DISTANCE ATOMS=com7c,com13c
com7e_com13e: DISTANCE ATOMS=com7e,com13e
com7b_com14b: DISTANCE ATOMS=com7b,com14b
com7b_com16b: DISTANCE ATOMS=com7b,com16b
com7e_com16e: DISTANCE ATOMS=com7e,com16e
com8a_com11a: DISTANCE ATOMS=com8a,com11a
com8b_com11b: DISTANCE ATOMS=com8b,com11b
com8c_com11c: DISTANCE ATOMS=com8c,com11c
com8a_com12a: DISTANCE ATOMS=com8a,com12a
com8b_com12b: DISTANCE ATOMS=com8b,com12b
com8c_com12c: DISTANCE ATOMS=com8c,com12c
com8e_com12e: DISTANCE ATOMS=com8e,com12e
com8b_com13b: DISTANCE ATOMS=com8b,com13b
com8c_com13c: DISTANCE ATOMS=com8c,com13c
com8a_com15a: DISTANCE ATOMS=com8a,com15a
com8b_com15b: DISTANCE ATOMS=com8b,com15b
com8c_com15c: DISTANCE ATOMS=com8c,com15c
com8e_com15e: DISTANCE ATOMS=com8e,com15e
com8a_com16a: DISTANCE ATOMS=com8a,com16a
com8b_com16b: DISTANCE ATOMS=com8b,com16b
com8c_com16c: DISTANCE ATOMS=com8c,com16c
com8e_com16e: DISTANCE ATOMS=com8e,com16e
com9a_com11a: DISTANCE ATOMS=com9a,com11a
com9b_com11b: DISTANCE ATOMS=com9b,com11b
com9c_com11c: DISTANCE ATOMS=com9c,com11c
com9a_com12a: DISTANCE ATOMS=com9a,com12a
com9b_com12b: DISTANCE ATOMS=com9b,com12b
com9c_com12c: DISTANCE ATOMS=com9c,com12c
com9b_com13b: DISTANCE ATOMS=com9b,com13b
com9c_com14c: DISTANCE ATOMS=com9c,com14c
com9e_com14e: DISTANCE ATOMS=com9e,com14e
com9b_com15b: DISTANCE ATOMS=com9b,com15b
com9c_com15c: DISTANCE ATOMS=com9c,com15c
com9e_com15e: DISTANCE ATOMS=com9e,com15e
com9a_com16a: DISTANCE ATOMS=com9a,com16a
com9b_com16b: DISTANCE ATOMS=com9b,com16b
com9c_com16c: DISTANCE ATOMS=com9c,com16c
com9e_com16e: DISTANCE ATOMS=com9e,com16e
com10b_com11b: DISTANCE ATOMS=com10b,com11b
com10c_com11c: DISTANCE ATOMS=com10c,com11c
com10b_com14b: DISTANCE ATOMS=com10b,com14b
com10c_com14c: DISTANCE ATOMS=com10c,com14c
com10e_com14e: DISTANCE ATOMS=com10e,com14e
com10b_com15b: DISTANCE ATOMS=com10b,com15b
com10c_com15c: DISTANCE ATOMS=com10c,com15c
com10e_com15e: DISTANCE ATOMS=com10e,com15e
com10b_com16b: DISTANCE ATOMS=com10b,com16b
com10c_com16c: DISTANCE ATOMS=com10c,com16c
com10e_com16e: DISTANCE ATOMS=com10e,com16e
com1a_com2c: DISTANCE ATOMS=com1a,com2c
com1a_com2d: DISTANCE ATOMS=com1a,com2d
com1a_com2e: DISTANCE ATOMS=com1a,com2e
com1b_com2c: DISTANCE ATOMS=com1b,com2c
com1b_com2d: DISTANCE ATOMS=com1b,com2d
com1b_com2e: DISTANCE ATOMS=com1b,com2e
com1c_com2e: DISTANCE ATOMS=com1c,com2e
com1a_com3d: DISTANCE ATOMS=com1a,com3d
com1a_com3e: DISTANCE ATOMS=com1a,com3e
com1b_com3c: DISTANCE ATOMS=com1b,com3c
com1b_com3d: DISTANCE ATOMS=com1b,com3d
com1b_com3e: DISTANCE ATOMS=com1b,com3e
com1c_com3e: DISTANCE ATOMS=com1c,com3e
com1a_com4d: DISTANCE ATOMS=com1a,com4d
com1a_com4e: DISTANCE ATOMS=com1a,com4e
com1b_com4d: DISTANCE ATOMS=com1b,com4d
com1b_com4e: DISTANCE ATOMS=com1b,com4e
com1c_com4e: DISTANCE ATOMS=com1c,com4e
com1a_com5e: DISTANCE ATOMS=com1a,com5e
com1b_com5d: DISTANCE ATOMS=com1b,com5d
com1b_com5e: DISTANCE ATOMS=com1b,com5e
com1c_com5e: DISTANCE ATOMS=com1c,com5e
com1a_com6e: DISTANCE ATOMS=com1a,com6e
com1b_com6e: DISTANCE ATOMS=com1b,com6e
com1b_com7e: DISTANCE ATOMS=com1b,com7e
com1b_com8d: DISTANCE ATOMS=com1b,com8d
com1b_com9d: DISTANCE ATOMS=com1b,com9d
com1c_com9e: DISTANCE ATOMS=com1c,com9e
com1a_com10c: DISTANCE ATOMS=com1a,com10c
com1b_com10d: DISTANCE ATOMS=com1b,com10d
com1c_com10e: DISTANCE ATOMS=com1c,com10e
com1a_com11b: DISTANCE ATOMS=com1a,com11b
com1b_com11c: DISTANCE ATOMS=com1b,com11c
com1b_com11d: DISTANCE ATOMS=com1b,com11d
com1b_com11e: DISTANCE ATOMS=com1b,com11e
com1a_com12b: DISTANCE ATOMS=com1a,com12b
com1b_com12c: DISTANCE ATOMS=com1b,com12c
com1b_com12d: DISTANCE ATOMS=com1b,com12d
com1a_com13b: DISTANCE ATOMS=com1a,com13b
com1b_com13c: DISTANCE ATOMS=com1b,com13c
com1b_com13d: DISTANCE ATOMS=com1b,com13d
com1a_com14b: DISTANCE ATOMS=com1a,com14b
com1b_com14c: DISTANCE ATOMS=com1b,com14c
com1b_com14d: DISTANCE ATOMS=com1b,com14d
com1a_com15b: DISTANCE ATOMS=com1a,com15b
com1b_com15c: DISTANCE ATOMS=com1b,com15c
com1b_com15e: DISTANCE ATOMS=com1b,com15e
com1a_com16b: DISTANCE ATOMS=com1a,com16b
com1a_com16e: DISTANCE ATOMS=com1a,com16e
com1b_com16c: DISTANCE ATOMS=com1b,com16c
com1b_com16e: DISTANCE ATOMS=com1b,com16e
com2a_com1d: DISTANCE ATOMS=com2a,com1d
com2a_com1e: DISTANCE ATOMS=com2a,com1e
com2b_com1c: DISTANCE ATOMS=com2b,com1c
com2b_com1d: DISTANCE ATOMS=com2b,com1d
com2b_com1e: DISTANCE ATOMS=com2b,com1e
com2c_com1e: DISTANCE ATOMS=com2c,com1e
com2a_com3d: DISTANCE ATOMS=com2a,com3d
com2a_com3e: DISTANCE ATOMS=com2a,com3e
com2b_com3c: DISTANCE ATOMS=com2b,com3c
com2b_com3d: DISTANCE ATOMS=com2b,com3d
com2b_com3e: DISTANCE ATOMS=com2b,com3e
com2c_com3e: DISTANCE ATOMS=com2c,com3e
com2a_com4b: DISTANCE ATOMS=com2a,com4b
com2a_com4e: DISTANCE ATOMS=com2a,com4e
com2b_com4d: DISTANCE ATOMS=com2b,com4d
com2b_com4e: DISTANCE ATOMS=com2b,com4e
com2c_com4e: DISTANCE ATOMS=com2c,com4e
com2a_com5b: DISTANCE ATOMS=com2a,com5b
com2b_com5d: DISTANCE ATOMS=com2b,com5d
com2b_com5e: DISTANCE ATOMS=com2b,com5e
com2c_com5e: DISTANCE ATOMS=com2c,com5e
com2a_com6b: DISTANCE ATOMS=com2a,com6b
com2b_com6c: DISTANCE ATOMS=com2b,com6c
com2b_com6e: DISTANCE ATOMS=com2b,com6e
com2a_com7b: DISTANCE ATOMS=com2a,com7b
com2b_com7c: DISTANCE ATOMS=com2b,com7c
com2b_com7e: DISTANCE ATOMS=com2b,com7e
com2a_com8b: DISTANCE ATOMS=com2a,com8b
com2a_com8c: DISTANCE ATOMS=com2a,com8c
com2b_com8c: DISTANCE ATOMS=com2b,com8c
com2b_com8d: DISTANCE ATOMS=com2b,com8d
com2a_com9c: DISTANCE ATOMS=com2a,com9c
com2b_com9c: DISTANCE ATOMS=com2b,com9c
com2b_com9d: DISTANCE ATOMS=com2b,com9d
com2c_com9e: DISTANCE ATOMS=com2c,com9e
com2d_com9e: DISTANCE ATOMS=com2d,com9e
com2a_com10c: DISTANCE ATOMS=com2a,com10c
com2a_com10d: DISTANCE ATOMS=com2a,com10d
com2b_com10c: DISTANCE ATOMS=com2b,com10c
com2b_com10d: DISTANCE ATOMS=com2b,com10d
com2c_com10e: DISTANCE ATOMS=com2c,com10e
com2a_com11b: DISTANCE ATOMS=com2a,com11b
com2a_com11c: DISTANCE ATOMS=com2a,com11c
com2a_com11d: DISTANCE ATOMS=com2a,com11d
com2b_com11d: DISTANCE ATOMS=com2b,com11d
com2b_com11e: DISTANCE ATOMS=com2b,com11e
com2a_com12b: DISTANCE ATOMS=com2a,com12b
com2a_com12c: DISTANCE ATOMS=com2a,com12c
com2a_com12d: DISTANCE ATOMS=com2a,com12d
com2b_com12d: DISTANCE ATOMS=com2b,com12d
com2a_com13b: DISTANCE ATOMS=com2a,com13b
com2a_com13d: DISTANCE ATOMS=com2a,com13d
com2b_com13d: DISTANCE ATOMS=com2b,com13d
com2a_com14b: DISTANCE ATOMS=com2a,com14b
com2b_com14d: DISTANCE ATOMS=com2b,com14d
com2a_com15b: DISTANCE ATOMS=com2a,com15b
com2b_com15e: DISTANCE ATOMS=com2b,com15e
com2a_com16b: DISTANCE ATOMS=com2a,com16b
com2b_com16e: DISTANCE ATOMS=com2b,com16e
com3a_com1b: DISTANCE ATOMS=com3a,com1b
com3a_com1c: DISTANCE ATOMS=com3a,com1c
com3b_com1c: DISTANCE ATOMS=com3b,com1c
com3b_com1d: DISTANCE ATOMS=com3b,com1d
com3b_com1e: DISTANCE ATOMS=com3b,com1e
com3c_com1d: DISTANCE ATOMS=com3c,com1d
com3c_com1e: DISTANCE ATOMS=com3c,com1e
com3a_com2b: DISTANCE ATOMS=com3a,com2b
com3a_com2c: DISTANCE ATOMS=com3a,com2c
com3a_com2d: DISTANCE ATOMS=com3a,com2d
com3b_com2c: DISTANCE ATOMS=com3b,com2c
com3b_com2d: DISTANCE ATOMS=com3b,com2d
com3b_com2e: DISTANCE ATOMS=com3b,com2e
com3c_com2d: DISTANCE ATOMS=com3c,com2d
com3c_com2e: DISTANCE ATOMS=com3c,com2e
com3a_com4b: DISTANCE ATOMS=com3a,com4b
com3a_com4c: DISTANCE ATOMS=com3a,com4c
com3a_com4d: DISTANCE ATOMS=com3a,com4d
com3b_com4d: DISTANCE ATOMS=com3b,com4d
com3b_com4e: DISTANCE ATOMS=com3b,com4e
com3c_com4e: DISTANCE ATOMS=com3c,com4e
com3a_com5c: DISTANCE ATOMS=com3a,com5c
com3a_com5d: DISTANCE ATOMS=com3a,com5d
com3b_com5d: DISTANCE ATOMS=com3b,com5d
com3b_com5e: DISTANCE ATOMS=com3b,com5e
com3c_com5e: DISTANCE ATOMS=com3c,com5e
com3a_com6b: DISTANCE ATOMS=com3a,com6b
com3a_com6c: DISTANCE ATOMS=com3a,com6c
com3a_com6d: DISTANCE ATOMS=com3a,com6d
com3b_com6c: DISTANCE ATOMS=com3b,com6c
com3b_com6e: DISTANCE ATOMS=com3b,com6e
com3d_com6e: DISTANCE ATOMS=com3d,com6e
com3a_com7b: DISTANCE ATOMS=com3a,com7b
com3a_com7d: DISTANCE ATOMS=com3a,com7d
com3b_com7c: DISTANCE ATOMS=com3b,com7c
com3b_com7e: DISTANCE ATOMS=com3b,com7e
com3d_com7e: DISTANCE ATOMS=com3d,com7e
com3a_com8b: DISTANCE ATOMS=com3a,com8b
com3a_com8d: DISTANCE ATOMS=com3a,com8d
com3b_com8c: DISTANCE ATOMS=com3b,com8c
com3b_com8d: DISTANCE ATOMS=com3b,com8d
com3d_com8e: DISTANCE ATOMS=com3d,com8e
com3a_com9b: DISTANCE ATOMS=com3a,com9b
com3a_com9d: DISTANCE ATOMS=com3a,com9d
com3b_com9c: DISTANCE ATOMS=com3b,com9c
com3b_com9d: DISTANCE ATOMS=com3b,com9d
com3c_com9e: DISTANCE ATOMS=com3c,com9e
com3d_com9e: DISTANCE ATOMS=com3d,com9e
com3a_com10b: DISTANCE ATOMS=com3a,com10b
com3a_com10d: DISTANCE ATOMS=com3a,com10d
com3b_com10c: DISTANCE ATOMS=com3b,com10c
com3b_com10d: DISTANCE ATOMS=com3b,com10d
com3c_com10e: DISTANCE ATOMS=com3c,com10e
com3d_com10e: DISTANCE ATOMS=com3d,com10e
com3a_com11c: DISTANCE ATOMS=com3a,com11c
com3a_com11e: DISTANCE ATOMS=com3a,com11e
com3b_com11d: DISTANCE ATOMS=com3b,com11d
com3a_com12c: DISTANCE ATOMS=com3a,com12c
com3a_com12d: DISTANCE ATOMS=com3a,com12d
com3a_com12e: DISTANCE ATOMS=com3a,com12e
com3b_com12d: DISTANCE ATOMS=com3b,com12d
com3a_com13d: DISTANCE ATOMS=com3a,com13d
com3a_com13e: DISTANCE ATOMS=com3a,com13e
com3b_com13d: DISTANCE ATOMS=com3b,com13d
com3a_com14c: DISTANCE ATOMS=com3a,com14c
com3a_com14d: DISTANCE ATOMS=com3a,com14d
com3a_com14e: DISTANCE ATOMS=com3a,com14e
com3b_com14d: DISTANCE ATOMS=com3b,com14d
com3b_com14e: DISTANCE ATOMS=com3b,com14e
com3a_com15c: DISTANCE ATOMS=com3a,com15c
com3a_com15d: DISTANCE ATOMS=com3a,com15d
com3a_com15e: DISTANCE ATOMS=com3a,com15e
com3b_com15e: DISTANCE ATOMS=com3b,com15e
com3a_com16c: DISTANCE ATOMS=com3a,com16c
com3a_com16d: DISTANCE ATOMS=com3a,com16d
com3a_com16e: DISTANCE ATOMS=com3a,com16e
com3b_com16e: DISTANCE ATOMS=com3b,com16e
com4a_com1b: DISTANCE ATOMS=com4a,com1b
com4a_com1c: DISTANCE ATOMS=com4a,com1c
com4b_com1c: DISTANCE ATOMS=com4b,com1c
com4b_com1d: DISTANCE ATOMS=com4b,com1d
com4b_com1e: DISTANCE ATOMS=com4b,com1e
com4c_com1d: DISTANCE ATOMS=com4c,com1d
com4c_com1e: DISTANCE ATOMS=com4c,com1e
com4d_com1e: DISTANCE ATOMS=com4d,com1e
com4a_com2b: DISTANCE ATOMS=com4a,com2b
com4a_com2c: DISTANCE ATOMS=com4a,com2c
com4b_com2c: DISTANCE ATOMS=com4b,com2c
com4b_com2d: DISTANCE ATOMS=com4b,com2d
com4b_com2e: DISTANCE ATOMS=com4b,com2e
com4c_com2d: DISTANCE ATOMS=com4c,com2d
com4c_com2e: DISTANCE ATOMS=com4c,com2e
com4d_com2e: DISTANCE ATOMS=com4d,com2e
com4a_com3b: DISTANCE ATOMS=com4a,com3b
com4a_com3c: DISTANCE ATOMS=com4a,com3c
com4a_com3d: DISTANCE ATOMS=com4a,com3d
com4b_com3c: DISTANCE ATOMS=com4b,com3c
com4b_com3d: DISTANCE ATOMS=com4b,com3d
com4b_com3e: DISTANCE ATOMS=com4b,com3e
com4c_com3e: DISTANCE ATOMS=com4c,com3e
com4d_com3e: DISTANCE ATOMS=com4d,com3e
com4a_com5b: DISTANCE ATOMS=com4a,com5b
com4a_com5c: DISTANCE ATOMS=com4a,com5c
com4a_com5d: DISTANCE ATOMS=com4a,com5d
com4b_com5d: DISTANCE ATOMS=com4b,com5d
com4b_com5e: DISTANCE ATOMS=com4b,com5e
com4c_com5e: DISTANCE ATOMS=com4c,com5e
com4a_com6c: DISTANCE ATOMS=com4a,com6c
com4a_com6d: DISTANCE ATOMS=com4a,com6d
com4b_com6d: DISTANCE ATOMS=com4b,com6d
com4b_com6e: DISTANCE ATOMS=com4b,com6e
com4c_com6e: DISTANCE ATOMS=com4c,com6e
com4a_com7b: DISTANCE ATOMS=com4a,com7b
com4a_com7c: DISTANCE ATOMS=com4a,com7c
com4a_com7d: DISTANCE ATOMS=com4a,com7d
com4b_com7e: DISTANCE ATOMS=com4b,com7e
com4a_com8b: DISTANCE ATOMS=com4a,com8b
com4a_com8c: DISTANCE ATOMS=com4a,com8c
com4a_com8d: DISTANCE ATOMS=com4a,com8d
com4b_com8c: DISTANCE ATOMS=com4b,com8c
com4b_com8e: DISTANCE ATOMS=com4b,com8e
com4d_com8e: DISTANCE ATOMS=com4d,com8e
com4a_com9b: DISTANCE ATOMS=com4a,com9b
com4a_com9c: DISTANCE ATOMS=com4a,com9c
com4a_com9d: DISTANCE ATOMS=com4a,com9d
com4b_com9c: DISTANCE ATOMS=com4b,com9c
com4d_com9e: DISTANCE ATOMS=com4d,com9e
com4a_com10b: DISTANCE ATOMS=com4a,com10b
com4a_com10d: DISTANCE ATOMS=com4a,com10d
com4b_com10c: DISTANCE ATOMS=com4b,com10c
com4d_com10e: DISTANCE ATOMS=com4d,com10e
com4a_com11c: DISTANCE ATOMS=com4a,com11c
com4a_com11d: DISTANCE ATOMS=com4a,com11d
com4a_com11e: DISTANCE ATOMS=com4a,com11e
com4b_com11d: DISTANCE ATOMS=com4b,com11d
com4a_com12d: DISTANCE ATOMS=com4a,com12d
com4a_com12e: DISTANCE ATOMS=com4a,com12e
com4a_com13c: DISTANCE ATOMS=com4a,com13c
com4a_com13d: DISTANCE ATOMS=com4a,com13d
com4a_com13e: DISTANCE ATOMS=com4a,com13e
com4b_com13e: DISTANCE ATOMS=com4b,com13e
com4a_com14c: DISTANCE ATOMS=com4a,com14c
com4a_com14d: DISTANCE ATOMS=com4a,com14d
com4a_com14e: DISTANCE ATOMS=com4a,com14e
com4b_com14e: DISTANCE ATOMS=com4b,com14e
com4a_com15c: DISTANCE ATOMS=com4a,com15c
com4a_com15d: DISTANCE ATOMS=com4a,com15d
com4a_com15e: DISTANCE ATOMS=com4a,com15e
com4b_com15e: DISTANCE ATOMS=com4b,com15e
com4a_com16c: DISTANCE ATOMS=com4a,com16c
com4a_com16d: DISTANCE ATOMS=com4a,com16d
com4a_com16e: DISTANCE ATOMS=com4a,com16e
com4b_com16e: DISTANCE ATOMS=com4b,com16e
com5a_com1b: DISTANCE ATOMS=com5a,com1b
com5a_com1c: DISTANCE ATOMS=com5a,com1c
com5b_com1c: DISTANCE ATOMS=com5b,com1c
com5b_com1d: DISTANCE ATOMS=com5b,com1d
com5b_com1e: DISTANCE ATOMS=com5b,com1e
com5c_com1d: DISTANCE ATOMS=com5c,com1d
com5c_com1e: DISTANCE ATOMS=com5c,com1e
com5d_com1e: DISTANCE ATOMS=com5d,com1e
com5a_com2b: DISTANCE ATOMS=com5a,com2b
com5a_com2c: DISTANCE ATOMS=com5a,com2c
com5b_com2c: DISTANCE ATOMS=com5b,com2c
com5b_com2d: DISTANCE ATOMS=com5b,com2d
com5b_com2e: DISTANCE ATOMS=com5b,com2e
com5c_com2d: DISTANCE ATOMS=com5c,com2d
com5c_com2e: DISTANCE ATOMS=com5c,com2e
com5d_com2e: DISTANCE ATOMS=com5d,com2e
com5a_com3b: DISTANCE ATOMS=com5a,com3b
com5a_com3c: DISTANCE ATOMS=com5a,com3c
com5a_com3d: DISTANCE ATOMS=com5a,com3d
com5b_com3c: DISTANCE ATOMS=com5b,com3c
com5b_com3d: DISTANCE ATOMS=com5b,com3d
com5b_com3e: DISTANCE ATOMS=com5b,com3e
com5c_com3e: DISTANCE ATOMS=com5c,com3e
com5d_com3e: DISTANCE ATOMS=com5d,com3e
com5a_com4b: DISTANCE ATOMS=com5a,com4b
com5a_com4c: DISTANCE ATOMS=com5a,com4c
com5a_com4d: DISTANCE ATOMS=com5a,com4d
com5b_com4c: DISTANCE ATOMS=com5b,com4c
com5b_com4d: DISTANCE ATOMS=com5b,com4d
com5b_com4e: DISTANCE ATOMS=com5b,com4e
com5c_com4e: DISTANCE ATOMS=com5c,com4e
com5d_com4e: DISTANCE ATOMS=com5d,com4e
com5a_com6b: DISTANCE ATOMS=com5a,com6b
com5a_com6c: DISTANCE ATOMS=com5a,com6c
com5a_com6d: DISTANCE ATOMS=com5a,com6d
com5b_com6c: DISTANCE ATOMS=com5b,com6c
com5b_com6d: DISTANCE ATOMS=com5b,com6d
com5b_com6e: DISTANCE ATOMS=com5b,com6e
com5c_com6e: DISTANCE ATOMS=com5c,com6e
com5a_com7c: DISTANCE ATOMS=com5a,com7c
com5a_com7d: DISTANCE ATOMS=com5a,com7d
com5b_com7d: DISTANCE ATOMS=com5b,com7d
com5b_com7e: DISTANCE ATOMS=com5b,com7e
com5a_com8b: DISTANCE ATOMS=com5a,com8b
com5a_com8c: DISTANCE ATOMS=com5a,com8c
com5a_com8d: DISTANCE ATOMS=com5a,com8d
com5b_com8d: DISTANCE ATOMS=com5b,com8d
com5b_com8e: DISTANCE ATOMS=com5b,com8e
com5a_com9b: DISTANCE ATOMS=com5a,com9b
com5a_com9c: DISTANCE ATOMS=com5a,com9c
com5a_com9d: DISTANCE ATOMS=com5a,com9d
com5d_com9e: DISTANCE ATOMS=com5d,com9e
com5a_com10b: DISTANCE ATOMS=com5a,com10b
com5a_com10c: DISTANCE ATOMS=com5a,com10c
com5a_com10d: DISTANCE ATOMS=com5a,com10d
com5a_com10e: DISTANCE ATOMS=com5a,com10e
com5b_com10c: DISTANCE ATOMS=com5b,com10c
com5b_com10e: DISTANCE ATOMS=com5b,com10e
com5a_com11d: DISTANCE ATOMS=com5a,com11d
com5a_com11e: DISTANCE ATOMS=com5a,com11e
com5b_com11e: DISTANCE ATOMS=com5b,com11e
com5a_com12d: DISTANCE ATOMS=com5a,com12d
com5a_com12e: DISTANCE ATOMS=com5a,com12e
com5b_com12e: DISTANCE ATOMS=com5b,com12e
com5a_com13c: DISTANCE ATOMS=com5a,com13c
com5a_com13d: DISTANCE ATOMS=com5a,com13d
com5a_com13e: DISTANCE ATOMS=com5a,com13e
com5b_com13e: DISTANCE ATOMS=com5b,com13e
com5a_com14c: DISTANCE ATOMS=com5a,com14c
com5a_com14d: DISTANCE ATOMS=com5a,com14d
com5a_com14e: DISTANCE ATOMS=com5a,com14e
com5b_com14e: DISTANCE ATOMS=com5b,com14e
com5a_com15c: DISTANCE ATOMS=com5a,com15c
com5a_com15d: DISTANCE ATOMS=com5a,com15d
com5a_com15e: DISTANCE ATOMS=com5a,com15e
com5b_com15e: DISTANCE ATOMS=com5b,com15e
com5a_com16c: DISTANCE ATOMS=com5a,com16c
com5a_com16d: DISTANCE ATOMS=com5a,com16d
com5a_com16e: DISTANCE ATOMS=com5a,com16e
com5b_com16d: DISTANCE ATOMS=com5b,com16d
com5b_com16e: DISTANCE ATOMS=com5b,com16e
com6a_com1b: DISTANCE ATOMS=com6a,com1b
com6a_com1c: DISTANCE ATOMS=com6a,com1c
com6b_com1d: DISTANCE ATOMS=com6b,com1d
com6b_com1e: DISTANCE ATOMS=com6b,com1e
com6c_com1d: DISTANCE ATOMS=com6c,com1d
com6c_com1e: DISTANCE ATOMS=com6c,com1e
com6d_com1e: DISTANCE ATOMS=com6d,com1e
com6a_com2b: DISTANCE ATOMS=com6a,com2b
com6a_com2c: DISTANCE ATOMS=com6a,com2c
com6b_com2e: DISTANCE ATOMS=com6b,com2e
com6c_com2d: DISTANCE ATOMS=com6c,com2d
com6c_com2e: DISTANCE ATOMS=com6c,com2e
com6d_com2e: DISTANCE ATOMS=com6d,com2e
com6a_com3b: DISTANCE ATOMS=com6a,com3b
com6a_com3c: DISTANCE ATOMS=com6a,com3c
com6c_com3e: DISTANCE ATOMS=com6c,com3e
com6d_com3e: DISTANCE ATOMS=com6d,com3e
com6a_com4b: DISTANCE ATOMS=com6a,com4b
com6a_com4c: DISTANCE ATOMS=com6a,com4c
com6a_com4d: DISTANCE ATOMS=com6a,com4d
com6b_com4c: DISTANCE ATOMS=com6b,com4c
com6c_com4e: DISTANCE ATOMS=com6c,com4e
com6d_com4e: DISTANCE ATOMS=com6d,com4e
com6a_com5b: DISTANCE ATOMS=com6a,com5b
com6a_com5c: DISTANCE ATOMS=com6a,com5c
com6a_com5d: DISTANCE ATOMS=com6a,com5d
com6b_com5c: DISTANCE ATOMS=com6b,com5c
com6b_com5d: DISTANCE ATOMS=com6b,com5d
com6b_com5e: DISTANCE ATOMS=com6b,com5e
com6c_com5e: DISTANCE ATOMS=com6c,com5e
com6d_com5e: DISTANCE ATOMS=com6d,com5e
com6a_com7b: DISTANCE ATOMS=com6a,com7b
com6a_com7c: DISTANCE ATOMS=com6a,com7c
com6a_com7d: DISTANCE ATOMS=com6a,com7d
com6a_com7e: DISTANCE ATOMS=com6a,com7e
com6b_com7c: DISTANCE ATOMS=com6b,com7c
com6b_com7d: DISTANCE ATOMS=com6b,com7d
com6b_com7e: DISTANCE ATOMS=com6b,com7e
com6a_com8c: DISTANCE ATOMS=com6a,com8c
com6a_com8d: DISTANCE ATOMS=com6a,com8d
com6a_com8e: DISTANCE ATOMS=com6a,com8e
com6b_com8d: DISTANCE ATOMS=com6b,com8d
com6b_com8e: DISTANCE ATOMS=com6b,com8e
com6a_com9b: DISTANCE ATOMS=com6a,com9b
com6a_com9c: DISTANCE ATOMS=com6a,com9c
com6a_com9d: DISTANCE ATOMS=com6a,com9d
com6a_com9e: DISTANCE ATOMS=com6a,com9e
com6b_com9d: DISTANCE ATOMS=com6b,com9d
com6b_com9e: DISTANCE ATOMS=com6b,com9e
com6a_com10b: DISTANCE ATOMS=com6a,com10b
com6a_com10c: DISTANCE ATOMS=com6a,com10c
com6a_com10d: DISTANCE ATOMS=com6a,com10d
com6a_com10e: DISTANCE ATOMS=com6a,com10e
com6b_com10d: DISTANCE ATOMS=com6b,com10d
com6b_com10e: DISTANCE ATOMS=com6b,com10e
com6a_com11d: DISTANCE ATOMS=com6a,com11d
com6a_com11e: DISTANCE ATOMS=com6a,com11e
com6b_com11d: DISTANCE ATOMS=com6b,com11d
com6b_com11e: DISTANCE ATOMS=com6b,com11e
com6a_com12c: DISTANCE ATOMS=com6a,com12c
com6a_com12d: DISTANCE ATOMS=com6a,com12d
com6a_com12e: DISTANCE ATOMS=com6a,com12e
com6b_com12d: DISTANCE ATOMS=com6b,com12d
com6b_com12e: DISTANCE ATOMS=com6b,com12e
com6a_com13c: DISTANCE ATOMS=com6a,com13c
com6a_com13d: DISTANCE ATOMS=com6a,com13d
com6a_com13e: DISTANCE ATOMS=com6a,com13e
com6b_com13d: DISTANCE ATOMS=com6b,com13d
com6b_com13e: DISTANCE ATOMS=com6b,com13e
com6a_com14c: DISTANCE ATOMS=com6a,com14c
com6a_com14d: DISTANCE ATOMS=com6a,com14d
com6a_com14e: DISTANCE ATOMS=com6a,com14e
com6b_com14d: DISTANCE ATOMS=com6b,com14d
com6b_com14e: DISTANCE ATOMS=com6b,com14e
com6a_com15c: DISTANCE ATOMS=com6a,com15c
com6a_com15d: DISTANCE ATOMS=com6a,com15d
com6a_com15e: DISTANCE ATOMS=com6a,com15e
com6b_com15d: DISTANCE ATOMS=com6b,com15d
com6b_com15e: DISTANCE ATOMS=com6b,com15e
com6a_com16c: DISTANCE ATOMS=com6a,com16c
com6a_com16d: DISTANCE ATOMS=com6a,com16d
com6a_com16e: DISTANCE ATOMS=com6a,com16e
com6b_com16d: DISTANCE ATOMS=com6b,com16d
com7a_com1b: DISTANCE ATOMS=com7a,com1b
com7a_com1c: DISTANCE ATOMS=com7a,com1c
com7c_com1d: DISTANCE ATOMS=com7c,com1d
com7c_com1e: DISTANCE ATOMS=com7c,com1e
com7d_com1e: DISTANCE ATOMS=com7d,com1e
com7a_com2b: DISTANCE ATOMS=com7a,com2b
com7a_com2c: DISTANCE ATOMS=com7a,com2c
com7c_com2d: DISTANCE ATOMS=com7c,com2d
com7c_com2e: DISTANCE ATOMS=com7c,com2e
com7d_com2e: DISTANCE ATOMS=com7d,com2e
com7a_com3b: DISTANCE ATOMS=com7a,com3b
com7a_com3c: DISTANCE ATOMS=com7a,com3c
com7b_com3e: DISTANCE ATOMS=com7b,com3e
com7c_com3e: DISTANCE ATOMS=com7c,com3e
com7d_com3e: DISTANCE ATOMS=com7d,com3e
com7a_com4b: DISTANCE ATOMS=com7a,com4b
com7a_com4c: DISTANCE ATOMS=com7a,com4c
com7a_com4d: DISTANCE ATOMS=com7a,com4d
com7c_com4e: DISTANCE ATOMS=com7c,com4e
com7d_com4e: DISTANCE ATOMS=com7d,com4e
com7a_com5b: DISTANCE ATOMS=com7a,com5b
com7a_com5c: DISTANCE ATOMS=com7a,com5c
com7a_com5d: DISTANCE ATOMS=com7a,com5d
com7b_com5c: DISTANCE ATOMS=com7b,com5c
com7c_com5e: DISTANCE ATOMS=com7c,com5e
com7d_com5e: DISTANCE ATOMS=com7d,com5e
com7a_com6b: DISTANCE ATOMS=com7a,com6b
com7a_com6c: DISTANCE ATOMS=com7a,com6c
com7a_com6d: DISTANCE ATOMS=com7a,com6d
com7a_com6e: DISTANCE ATOMS=com7a,com6e
com7b_com6c: DISTANCE ATOMS=com7b,com6c
com7b_com6d: DISTANCE ATOMS=com7b,com6d
com7c_com6e: DISTANCE ATOMS=com7c,com6e
com7d_com6e: DISTANCE ATOMS=com7d,com6e
com7a_com8b: DISTANCE ATOMS=com7a,com8b
com7a_com8c: DISTANCE ATOMS=com7a,com8c
com7a_com8d: DISTANCE ATOMS=com7a,com8d
com7a_com8e: DISTANCE ATOMS=com7a,com8e
com7b_com8c: DISTANCE ATOMS=com7b,com8c
com7b_com8d: DISTANCE ATOMS=com7b,com8d
com7a_com9c: DISTANCE ATOMS=com7a,com9c
com7a_com9d: DISTANCE ATOMS=com7a,com9d
com7a_com9e: DISTANCE ATOMS=com7a,com9e
com7b_com9c: DISTANCE ATOMS=com7b,com9c
com7b_com9d: DISTANCE ATOMS=com7b,com9d
com7a_com10c: DISTANCE ATOMS=com7a,com10c
com7a_com10d: DISTANCE ATOMS=com7a,com10d
com7a_com10e: DISTANCE ATOMS=com7a,com10e
com7b_com10d: DISTANCE ATOMS=com7b,com10d
com7b_com10e: DISTANCE ATOMS=com7b,com10e
com7a_com11c: DISTANCE ATOMS=com7a,com11c
com7a_com11d: DISTANCE ATOMS=com7a,com11d
com7a_com11e: DISTANCE ATOMS=com7a,com11e
com7b_com11d: DISTANCE ATOMS=com7b,com11d
com7b_com11e: DISTANCE ATOMS=com7b,com11e
com7a_com12c: DISTANCE ATOMS=com7a,com12c
com7a_com12d: DISTANCE ATOMS=com7a,com12d
com7a_com12e: DISTANCE ATOMS=com7a,com12e
com7b_com12d: DISTANCE ATOMS=com7b,com12d
com7b_com12e: DISTANCE ATOMS=com7b,com12e
com7a_com13c: DISTANCE ATOMS=com7a,com13c
com7a_com13d: DISTANCE ATOMS=com7a,com13d
com7a_com13e: DISTANCE ATOMS=com7a,com13e
com7b_com13d: DISTANCE ATOMS=com7b,com13d
com7b_com13e: DISTANCE ATOMS=com7b,com13e
com7a_com14c: DISTANCE ATOMS=com7a,com14c
com7a_com14d: DISTANCE ATOMS=com7a,com14d
com7a_com14e: DISTANCE ATOMS=com7a,com14e
com7b_com14d: DISTANCE ATOMS=com7b,com14d
com7a_com15c: DISTANCE ATOMS=com7a,com15c
com7a_com15d: DISTANCE ATOMS=com7a,com15d
com7a_com15e: DISTANCE ATOMS=com7a,com15e
com7b_com15d: DISTANCE ATOMS=com7b,com15d
com7a_com16c: DISTANCE ATOMS=com7a,com16c
com7a_com16d: DISTANCE ATOMS=com7a,com16d
com7b_com16d: DISTANCE ATOMS=com7b,com16d
com8a_com1b: DISTANCE ATOMS=com8a,com1b
com8a_com1d: DISTANCE ATOMS=com8a,com1d
com8c_com1d: DISTANCE ATOMS=com8c,com1d
com8c_com1e: DISTANCE ATOMS=com8c,com1e
com8d_com1e: DISTANCE ATOMS=com8d,com1e
com8a_com2b: DISTANCE ATOMS=com8a,com2b
com8a_com2c: DISTANCE ATOMS=com8a,com2c
com8a_com2d: DISTANCE ATOMS=com8a,com2d
com8b_com2d: DISTANCE ATOMS=com8b,com2d
com8b_com2e: DISTANCE ATOMS=com8b,com2e
com8c_com2e: DISTANCE ATOMS=com8c,com2e
com8d_com2e: DISTANCE ATOMS=com8d,com2e
com8a_com3b: DISTANCE ATOMS=com8a,com3b
com8a_com3c: DISTANCE ATOMS=com8a,com3c
com8b_com3d: DISTANCE ATOMS=com8b,com3d
com8b_com3e: DISTANCE ATOMS=com8b,com3e
com8c_com3e: DISTANCE ATOMS=com8c,com3e
com8d_com3e: DISTANCE ATOMS=com8d,com3e
com8a_com4b: DISTANCE ATOMS=com8a,com4b
com8a_com4c: DISTANCE ATOMS=com8a,com4c
com8b_com4e: DISTANCE ATOMS=com8b,com4e
com8c_com4e: DISTANCE ATOMS=com8c,com4e
com8d_com4e: DISTANCE ATOMS=com8d,com4e
com8a_com5b: DISTANCE ATOMS=com8a,com5b
com8a_com5c: DISTANCE ATOMS=com8a,com5c
com8a_com5d: DISTANCE ATOMS=com8a,com5d
com8b_com5c: DISTANCE ATOMS=com8b,com5c
com8c_com5e: DISTANCE ATOMS=com8c,com5e
com8d_com5e: DISTANCE ATOMS=com8d,com5e
com8a_com6b: DISTANCE ATOMS=com8a,com6b
com8a_com6c: DISTANCE ATOMS=com8a,com6c
com8a_com6d: DISTANCE ATOMS=com8a,com6d
com8b_com6c: DISTANCE ATOMS=com8b,com6c
com8c_com6e: DISTANCE ATOMS=com8c,com6e
com8d_com6e: DISTANCE ATOMS=com8d,com6e
com8a_com7b: DISTANCE ATOMS=com8a,com7b
com8a_com7c: DISTANCE ATOMS=com8a,com7c
com8a_com7d: DISTANCE ATOMS=com8a,com7d
com8a_com7e: DISTANCE ATOMS=com8a,com7e
com8b_com7c: DISTANCE ATOMS=com8b,com7c
com8b_com7d: DISTANCE ATOMS=com8b,com7d
com8d_com7e: DISTANCE ATOMS=com8d,com7e
com8a_com9b: DISTANCE ATOMS=com8a,com9b
com8a_com9c: DISTANCE ATOMS=com8a,com9c
com8a_com9d: DISTANCE ATOMS=com8a,com9d
com8a_com9e: DISTANCE ATOMS=com8a,com9e
com8b_com9c: DISTANCE ATOMS=com8b,com9c
com8b_com9d: DISTANCE ATOMS=com8b,com9d
com8a_com10c: DISTANCE ATOMS=com8a,com10c
com8a_com10d: DISTANCE ATOMS=com8a,com10d
com8a_com10e: DISTANCE ATOMS=com8a,com10e
com8b_com10c: DISTANCE ATOMS=com8b,com10c
com8b_com10d: DISTANCE ATOMS=com8b,com10d
com8a_com11c: DISTANCE ATOMS=com8a,com11c
com8a_com11d: DISTANCE ATOMS=com8a,com11d
com8a_com11e: DISTANCE ATOMS=com8a,com11e
com8b_com11d: DISTANCE ATOMS=com8b,com11d
com8b_com11e: DISTANCE ATOMS=com8b,com11e
com8a_com12c: DISTANCE ATOMS=com8a,com12c
com8a_com12d: DISTANCE ATOMS=com8a,com12d
com8a_com12e: DISTANCE ATOMS=com8a,com12e
com8b_com12d: DISTANCE ATOMS=com8b,com12d
com8b_com12e: DISTANCE ATOMS=com8b,com12e
com8a_com13c: DISTANCE ATOMS=com8a,com13c
com8a_com13d: DISTANCE ATOMS=com8a,com13d
com8a_com13e: DISTANCE ATOMS=com8a,com13e
com8b_com13d: DISTANCE ATOMS=com8b,com13d
com8a_com14c: DISTANCE ATOMS=com8a,com14c
com8a_com14d: DISTANCE ATOMS=com8a,com14d
com8a_com14e: DISTANCE ATOMS=com8a,com14e
com8b_com14d: DISTANCE ATOMS=com8b,com14d
com8a_com15c: DISTANCE ATOMS=com8a,com15c
com8a_com15d: DISTANCE ATOMS=com8a,com15d
com8b_com15d: DISTANCE ATOMS=com8b,com15d
com8a_com16c: DISTANCE ATOMS=com8a,com16c
com8a_com16d: DISTANCE ATOMS=com8a,com16d
com9a_com1b: DISTANCE ATOMS=com9a,com1b
com9a_com1d: DISTANCE ATOMS=com9a,com1d
com9b_com1e: DISTANCE ATOMS=com9b,com1e
com9c_com1d: DISTANCE ATOMS=com9c,com1d
com9c_com1e: DISTANCE ATOMS=com9c,com1e
com9d_com1e: DISTANCE ATOMS=com9d,com1e
com9a_com2b: DISTANCE ATOMS=com9a,com2b
com9a_com2d: DISTANCE ATOMS=com9a,com2d
com9b_com2d: DISTANCE ATOMS=com9b,com2d
com9b_com2e: DISTANCE ATOMS=com9b,com2e
com9c_com2e: DISTANCE ATOMS=com9c,com2e
com9d_com2e: DISTANCE ATOMS=com9d,com2e
com9a_com3b: DISTANCE ATOMS=com9a,com3b
com9a_com3c: DISTANCE ATOMS=com9a,com3c
com9b_com3d: DISTANCE ATOMS=com9b,com3d
com9b_com3e: DISTANCE ATOMS=com9b,com3e
com9d_com3e: DISTANCE ATOMS=com9d,com3e
com9a_com4b: DISTANCE ATOMS=com9a,com4b
com9a_com4c: DISTANCE ATOMS=com9a,com4c
com9b_com4e: DISTANCE ATOMS=com9b,com4e
com9d_com4e: DISTANCE ATOMS=com9d,com4e
com9a_com5b: DISTANCE ATOMS=com9a,com5b
com9a_com5c: DISTANCE ATOMS=com9a,com5c
com9a_com5d: DISTANCE ATOMS=com9a,com5d
com9b_com5c: DISTANCE ATOMS=com9b,com5c
com9d_com5e: DISTANCE ATOMS=com9d,com5e
com9a_com6b: DISTANCE ATOMS=com9a,com6b
com9a_com6c: DISTANCE ATOMS=com9a,com6c
com9a_com6d: DISTANCE ATOMS=com9a,com6d
com9b_com6c: DISTANCE ATOMS=com9b,com6c
com9d_com6e: DISTANCE ATOMS=com9d,com6e
com9a_com7b: DISTANCE ATOMS=com9a,com7b
com9a_com7c: DISTANCE ATOMS=com9a,com7c
com9a_com7d: DISTANCE ATOMS=com9a,com7d
com9a_com7e: DISTANCE ATOMS=com9a,com7e
com9b_com7c: DISTANCE ATOMS=com9b,com7c
com9b_com7d: DISTANCE ATOMS=com9b,com7d
com9d_com7e: DISTANCE ATOMS=com9d,com7e
com9a_com8b: DISTANCE ATOMS=com9a,com8b
com9a_com8c: DISTANCE ATOMS=com9a,com8c
com9a_com8d: DISTANCE ATOMS=com9a,com8d
com9a_com8e: DISTANCE ATOMS=com9a,com8e
com9b_com8c: DISTANCE ATOMS=com9b,com8c
com9b_com8d: DISTANCE ATOMS=com9b,com8d
com9a_com10b: DISTANCE ATOMS=com9a,com10b
com9a_com10c: DISTANCE ATOMS=com9a,com10c
com9a_com10d: DISTANCE ATOMS=com9a,com10d
com9a_com10e: DISTANCE ATOMS=com9a,com10e
com9b_com10c: DISTANCE ATOMS=com9b,com10c
com9b_com10d: DISTANCE ATOMS=com9b,com10d
com9a_com11b: DISTANCE ATOMS=com9a,com11b
com9a_com11c: DISTANCE ATOMS=com9a,com11c
com9a_com11d: DISTANCE ATOMS=com9a,com11d
com9a_com11e: DISTANCE ATOMS=com9a,com11e
com9b_com11d: DISTANCE ATOMS=com9b,com11d
com9b_com11e: DISTANCE ATOMS=com9b,com11e
com9a_com12c: DISTANCE ATOMS=com9a,com12c
com9a_com12d: DISTANCE ATOMS=com9a,com12d
com9a_com12e: DISTANCE ATOMS=com9a,com12e
com9b_com12d: DISTANCE ATOMS=com9b,com12d
com9b_com12e: DISTANCE ATOMS=com9b,com12e
com9a_com13c: DISTANCE ATOMS=com9a,com13c
com9a_com13d: DISTANCE ATOMS=com9a,com13d
com9a_com13e: DISTANCE ATOMS=com9a,com13e
com9b_com13d: DISTANCE ATOMS=com9b,com13d
com9a_com14c: DISTANCE ATOMS=com9a,com14c
com9a_com14d: DISTANCE ATOMS=com9a,com14d
com9a_com14e: DISTANCE ATOMS=com9a,com14e
com9b_com14d: DISTANCE ATOMS=com9b,com14d
com9a_com15c: DISTANCE ATOMS=com9a,com15c
com9a_com15d: DISTANCE ATOMS=com9a,com15d
com9b_com15d: DISTANCE ATOMS=com9b,com15d
com9a_com16c: DISTANCE ATOMS=com9a,com16c
com9a_com16d: DISTANCE ATOMS=com9a,com16d
com10a_com1b: DISTANCE ATOMS=com10a,com1b
com10a_com1d: DISTANCE ATOMS=com10a,com1d
com10b_com1d: DISTANCE ATOMS=com10b,com1d
com10b_com1e: DISTANCE ATOMS=com10b,com1e
com10c_com1e: DISTANCE ATOMS=com10c,com1e
com10d_com1e: DISTANCE ATOMS=com10d,com1e
com10a_com2b: DISTANCE ATOMS=com10a,com2b
com10a_com2d: DISTANCE ATOMS=com10a,com2d
com10b_com2d: DISTANCE ATOMS=com10b,com2d
com10b_com2e: DISTANCE ATOMS=com10b,com2e
com10c_com2e: DISTANCE ATOMS=com10c,com2e
com10d_com2e: DISTANCE ATOMS=com10d,com2e
com10a_com3b: DISTANCE ATOMS=com10a,com3b
com10a_com3d: DISTANCE ATOMS=com10a,com3d
com10b_com3d: DISTANCE ATOMS=com10b,com3d
com10b_com3e: DISTANCE ATOMS=com10b,com3e
com10d_com3e: DISTANCE ATOMS=com10d,com3e
com10a_com4b: DISTANCE ATOMS=com10a,com4b
com10a_com4c: DISTANCE ATOMS=com10a,com4c
com10b_com4e: DISTANCE ATOMS=com10b,com4e
com10d_com4e: DISTANCE ATOMS=com10d,com4e
com10a_com5b: DISTANCE ATOMS=com10a,com5b
com10a_com5c: DISTANCE ATOMS=com10a,com5c
com10b_com5c: DISTANCE ATOMS=com10b,com5c
com10b_com5e: DISTANCE ATOMS=com10b,com5e
com10d_com5e: DISTANCE ATOMS=com10d,com5e
com10a_com6b: DISTANCE ATOMS=com10a,com6b
com10a_com6c: DISTANCE ATOMS=com10a,com6c
com10a_com6d: DISTANCE ATOMS=com10a,com6d
com10b_com6c: DISTANCE ATOMS=com10b,com6c
com10d_com6e: DISTANCE ATOMS=com10d,com6e
com10a_com7b: DISTANCE ATOMS=com10a,com7b
com10a_com7c: DISTANCE ATOMS=com10a,com7c
com10a_com7d: DISTANCE ATOMS=com10a,com7d
com10b_com7c: DISTANCE ATOMS=com10b,com7c
com10b_com7d: DISTANCE ATOMS=com10b,com7d
com10d_com7e: DISTANCE ATOMS=com10d,com7e
com10a_com8b: DISTANCE ATOMS=com10a,com8b
com10a_com8c: DISTANCE ATOMS=com10a,com8c
com10a_com8d: DISTANCE ATOMS=com10a,com8d
com10b_com8c: DISTANCE ATOMS=com10b,com8c
com10b_com8d: DISTANCE ATOMS=com10b,com8d
com10d_com8e: DISTANCE ATOMS=com10d,com8e
com10a_com9b: DISTANCE ATOMS=com10a,com9b
com10a_com9c: DISTANCE ATOMS=com10a,com9c
com10a_com9d: DISTANCE ATOMS=com10a,com9d
com10b_com9c: DISTANCE ATOMS=com10b,com9c
com10b_com9d: DISTANCE ATOMS=com10b,com9d
com10a_com11b: DISTANCE ATOMS=com10a,com11b
com10a_com11c: DISTANCE ATOMS=com10a,com11c
com10a_com11d: DISTANCE ATOMS=com10a,com11d
com10a_com11e: DISTANCE ATOMS=com10a,com11e
com10b_com11d: DISTANCE ATOMS=com10b,com11d
com10b_com11e: DISTANCE ATOMS=com10b,com11e
com10a_com12c: DISTANCE ATOMS=com10a,com12c
com10a_com12d: DISTANCE ATOMS=com10a,com12d
com10a_com12e: DISTANCE ATOMS=com10a,com12e
com10b_com12d: DISTANCE ATOMS=com10b,com12d
com10b_com12e: DISTANCE ATOMS=com10b,com12e
com10a_com13c: DISTANCE ATOMS=com10a,com13c
com10a_com13d: DISTANCE ATOMS=com10a,com13d
com10a_com13e: DISTANCE ATOMS=com10a,com13e
com10b_com13d: DISTANCE ATOMS=com10b,com13d
com10a_com14c: DISTANCE ATOMS=com10a,com14c
com10a_com14d: DISTANCE ATOMS=com10a,com14d
com10b_com14d: DISTANCE ATOMS=com10b,com14d
com10a_com15c: DISTANCE ATOMS=com10a,com15c
com10a_com15d: DISTANCE ATOMS=com10a,com15d
com10b_com15d: DISTANCE ATOMS=com10b,com15d
com10a_com16c: DISTANCE ATOMS=com10a,com16c
com10a_com16d: DISTANCE ATOMS=com10a,com16d
com10a_com16e: DISTANCE ATOMS=com10a,com16e
com11a_com1b: DISTANCE ATOMS=com11a,com1b
com11b_com1c: DISTANCE ATOMS=com11b,com1c
com11b_com1d: DISTANCE ATOMS=com11b,com1d
com11d_com1e: DISTANCE ATOMS=com11d,com1e
com11a_com2b: DISTANCE ATOMS=com11a,com2b
com11a_com2d: DISTANCE ATOMS=com11a,com2d
com11b_com2c: DISTANCE ATOMS=com11b,com2c
com11b_com2d: DISTANCE ATOMS=com11b,com2d
com11d_com2e: DISTANCE ATOMS=com11d,com2e
com11a_com3b: DISTANCE ATOMS=com11a,com3b
com11a_com3d: DISTANCE ATOMS=com11a,com3d
com11b_com3c: DISTANCE ATOMS=com11b,com3c
com11d_com3e: DISTANCE ATOMS=com11d,com3e
com11a_com4b: DISTANCE ATOMS=com11a,com4b
com11b_com4c: DISTANCE ATOMS=com11b,com4c
com11b_com4d: DISTANCE ATOMS=com11b,com4d
com11d_com4e: DISTANCE ATOMS=com11d,com4e
com11a_com5b: DISTANCE ATOMS=com11a,com5b
com11a_com5c: DISTANCE ATOMS=com11a,com5c
com11b_com5c: DISTANCE ATOMS=com11b,com5c
com11b_com5d: DISTANCE ATOMS=com11b,com5d
com11d_com5e: DISTANCE ATOMS=com11d,com5e
com11a_com6b: DISTANCE ATOMS=com11a,com6b
com11a_com6c: DISTANCE ATOMS=com11a,com6c
com11b_com6c: DISTANCE ATOMS=com11b,com6c
com11b_com6d: DISTANCE ATOMS=com11b,com6d
com11b_com6e: DISTANCE ATOMS=com11b,com6e
com11c_com6d: DISTANCE ATOMS=com11c,com6d
com11d_com6e: DISTANCE ATOMS=com11d,com6e
com11a_com7b: DISTANCE ATOMS=com11a,com7b
com11a_com7c: DISTANCE ATOMS=com11a,com7c
com11b_com7c: DISTANCE ATOMS=com11b,com7c
com11b_com7d: DISTANCE ATOMS=com11b,com7d
com11b_com7e: DISTANCE ATOMS=com11b,com7e
com11c_com7d: DISTANCE ATOMS=com11c,com7d
com11d_com7e: DISTANCE ATOMS=com11d,com7e
com11a_com8b: DISTANCE ATOMS=com11a,com8b
com11a_com8c: DISTANCE ATOMS=com11a,com8c
com11a_com8d: DISTANCE ATOMS=com11a,com8d
com11b_com8c: DISTANCE ATOMS=com11b,com8c
com11b_com8d: DISTANCE ATOMS=com11b,com8d
com11b_com8e: DISTANCE ATOMS=com11b,com8e
com11c_com8d: DISTANCE ATOMS=com11c,com8d
com11a_com9c: DISTANCE ATOMS=com11a,com9c
com11a_com9d: DISTANCE ATOMS=com11a,com9d
com11b_com9c: DISTANCE ATOMS=com11b,com9c
com11b_com9d: DISTANCE ATOMS=com11b,com9d
com11b_com9e: DISTANCE ATOMS=com11b,com9e
com11c_com9d: DISTANCE ATOMS=com11c,com9d
com11a_com10c: DISTANCE ATOMS=com11a,com10c
com11a_com10d: DISTANCE ATOMS=com11a,com10d
com11b_com10c: DISTANCE ATOMS=com11b,com10c
com11b_com10d: DISTANCE ATOMS=com11b,com10d
com11b_com10e: DISTANCE ATOMS=com11b,com10e
com11c_com10d: DISTANCE ATOMS=com11c,com10d
com11a_com12b: DISTANCE ATOMS=com11a,com12b
com11a_com12c: DISTANCE ATOMS=com11a,com12c
com11a_com12d: DISTANCE ATOMS=com11a,com12d
com11b_com12c: DISTANCE ATOMS=com11b,com12c
com11b_com12d: DISTANCE ATOMS=com11b,com12d
com11b_com12e: DISTANCE ATOMS=com11b,com12e
com11c_com12d: DISTANCE ATOMS=com11c,com12d
com11c_com12e: DISTANCE ATOMS=com11c,com12e
com11a_com13b: DISTANCE ATOMS=com11a,com13b
com11a_com13c: DISTANCE ATOMS=com11a,com13c
com11a_com13d: DISTANCE ATOMS=com11a,com13d
com11b_com13c: DISTANCE ATOMS=com11b,com13c
com11b_com13d: DISTANCE ATOMS=com11b,com13d
com11b_com13e: DISTANCE ATOMS=com11b,com13e
com11c_com13d: DISTANCE ATOMS=com11c,com13d
com11c_com13e: DISTANCE ATOMS=com11c,com13e
com11a_com14b: DISTANCE ATOMS=com11a,com14b
com11a_com14c: DISTANCE ATOMS=com11a,com14c
com11a_com14d: DISTANCE ATOMS=com11a,com14d
com11b_com14c: DISTANCE ATOMS=com11b,com14c
com11b_com14d: DISTANCE ATOMS=com11b,com14d
com11b_com14e: DISTANCE ATOMS=com11b,com14e
com11c_com14d: DISTANCE ATOMS=com11c,com14d
com11a_com15c: DISTANCE ATOMS=com11a,com15c
com11a_com15e: DISTANCE ATOMS=com11a,com15e
com11b_com15c: DISTANCE ATOMS=com11b,com15c
com11b_com15d: DISTANCE ATOMS=com11b,com15d
com11b_com15e: DISTANCE ATOMS=com11b,com15e
com11c_com15d: DISTANCE ATOMS=com11c,com15d
com11a_com16c: DISTANCE ATOMS=com11a,com16c
com11a_com16e: DISTANCE ATOMS=com11a,com16e
com11b_com16c: DISTANCE ATOMS=com11b,com16c
com11b_com16d: DISTANCE ATOMS=com11b,com16d
com11c_com16d: DISTANCE ATOMS=com11c,com16d
com12a_com1b: DISTANCE ATOMS=com12a,com1b
com12b_com1c: DISTANCE ATOMS=com12b,com1c
com12b_com1d: DISTANCE ATOMS=com12b,com1d
com12c_com1d: DISTANCE ATOMS=com12c,com1d
com12c_com1e: DISTANCE ATOMS=com12c,com1e
com12d_com1e: DISTANCE ATOMS=com12d,com1e
com12a_com2b: DISTANCE ATOMS=com12a,com2b
com12a_com2d: DISTANCE ATOMS=com12a,com2d
com12b_com2c: DISTANCE ATOMS=com12b,com2c
com12b_com2d: DISTANCE ATOMS=com12b,com2d
com12c_com2e: DISTANCE ATOMS=com12c,com2e
com12d_com2e: DISTANCE ATOMS=com12d,com2e
com12a_com3b: DISTANCE ATOMS=com12a,com3b
com12a_com3d: DISTANCE ATOMS=com12a,com3d
com12b_com3c: DISTANCE ATOMS=com12b,com3c
com12d_com3e: DISTANCE ATOMS=com12d,com3e
com12a_com4b: DISTANCE ATOMS=com12a,com4b
com12b_com4c: DISTANCE ATOMS=com12b,com4c
com12b_com4d: DISTANCE ATOMS=com12b,com4d
com12d_com4e: DISTANCE ATOMS=com12d,com4e
com12a_com5b: DISTANCE ATOMS=com12a,com5b
com12a_com5c: DISTANCE ATOMS=com12a,com5c
com12b_com5c: DISTANCE ATOMS=com12b,com5c
com12b_com5d: DISTANCE ATOMS=com12b,com5d
com12c_com5d: DISTANCE ATOMS=com12c,com5d
com12d_com5e: DISTANCE ATOMS=com12d,com5e
com12a_com6b: DISTANCE ATOMS=com12a,com6b
com12a_com6c: DISTANCE ATOMS=com12a,com6c
com12b_com6c: DISTANCE ATOMS=com12b,com6c
com12b_com6d: DISTANCE ATOMS=com12b,com6d
com12b_com6e: DISTANCE ATOMS=com12b,com6e
com12c_com6d: DISTANCE ATOMS=com12c,com6d
com12c_com6e: DISTANCE ATOMS=com12c,com6e
com12d_com6e: DISTANCE ATOMS=com12d,com6e
com12a_com7b: DISTANCE ATOMS=com12a,com7b
com12a_com7c: DISTANCE ATOMS=com12a,com7c
com12a_com7d: DISTANCE ATOMS=com12a,com7d
com12b_com7c: DISTANCE ATOMS=com12b,com7c
com12b_com7d: DISTANCE ATOMS=com12b,com7d
com12b_com7e: DISTANCE ATOMS=com12b,com7e
com12c_com7d: DISTANCE ATOMS=com12c,com7d
com12c_com7e: DISTANCE ATOMS=com12c,com7e
com12d_com7e: DISTANCE ATOMS=com12d,com7e
com12a_com8b: DISTANCE ATOMS=com12a,com8b
com12a_com8c: DISTANCE ATOMS=com12a,com8c
com12a_com8d: DISTANCE ATOMS=com12a,com8d
com12b_com8c: DISTANCE ATOMS=com12b,com8c
com12b_com8d: DISTANCE ATOMS=com12b,com8d
com12b_com8e: DISTANCE ATOMS=com12b,com8e
com12c_com8d: DISTANCE ATOMS=com12c,com8d
com12c_com8e: DISTANCE ATOMS=com12c,com8e
com12d_com8e: DISTANCE ATOMS=com12d,com8e
com12a_com9c: DISTANCE ATOMS=com12a,com9c
com12a_com9d: DISTANCE ATOMS=com12a,com9d
com12b_com9c: DISTANCE ATOMS=com12b,com9c
com12b_com9d: DISTANCE ATOMS=com12b,com9d
com12b_com9e: DISTANCE ATOMS=com12b,com9e
com12c_com9d: DISTANCE ATOMS=com12c,com9d
com12a_com10c: DISTANCE ATOMS=com12a,com10c
com12a_com10d: DISTANCE ATOMS=com12a,com10d
com12b_com10c: DISTANCE ATOMS=com12b,com10c
com12b_com10d: DISTANCE ATOMS=com12b,com10d
com12b_com10e: DISTANCE ATOMS=com12b,com10e
com12c_com10d: DISTANCE ATOMS=com12c,com10d
com12c_com10e: DISTANCE ATOMS=com12c,com10e
com12a_com11b: DISTANCE ATOMS=com12a,com11b
com12a_com11c: DISTANCE ATOMS=com12a,com11c
com12a_com11d: DISTANCE ATOMS=com12a,com11d
com12a_com11e: DISTANCE ATOMS=com12a,com11e
com12b_com11c: DISTANCE ATOMS=com12b,com11c
com12b_com11d: DISTANCE ATOMS=com12b,com11d
com12b_com11e: DISTANCE ATOMS=com12b,com11e
com12c_com11d: DISTANCE ATOMS=com12c,com11d
com12c_com11e: DISTANCE ATOMS=com12c,com11e
com12a_com13b: DISTANCE ATOMS=com12a,com13b
com12a_com13c: DISTANCE ATOMS=com12a,com13c
com12a_com13d: DISTANCE ATOMS=com12a,com13d
com12b_com13c: DISTANCE ATOMS=com12b,com13c
com12b_com13d: DISTANCE ATOMS=com12b,com13d
com12b_com13e: DISTANCE ATOMS=com12b,com13e
com12c_com13d: DISTANCE ATOMS=com12c,com13d
com12c_com13e: DISTANCE ATOMS=com12c,com13e
com12a_com14c: DISTANCE ATOMS=com12a,com14c
com12a_com14d: DISTANCE ATOMS=com12a,com14d
com12b_com14c: DISTANCE ATOMS=com12b,com14c
com12b_com14d: DISTANCE ATOMS=com12b,com14d
com12b_com14e: DISTANCE ATOMS=com12b,com14e
com12c_com14d: DISTANCE ATOMS=com12c,com14d
com12c_com14e: DISTANCE ATOMS=com12c,com14e
com12a_com15c: DISTANCE ATOMS=com12a,com15c
com12b_com15c: DISTANCE ATOMS=com12b,com15c
com12b_com15d: DISTANCE ATOMS=com12b,com15d
com12b_com15e: DISTANCE ATOMS=com12b,com15e
com12c_com15d: DISTANCE ATOMS=com12c,com15d
com12c_com15e: DISTANCE ATOMS=com12c,com15e
com12a_com16c: DISTANCE ATOMS=com12a,com16c
com12a_com16e: DISTANCE ATOMS=com12a,com16e
com12b_com16c: DISTANCE ATOMS=com12b,com16c
com12b_com16d: DISTANCE ATOMS=com12b,com16d
com12c_com16d: DISTANCE ATOMS=com12c,com16d
com13a_com1b: DISTANCE ATOMS=com13a,com1b
com13b_com1c: DISTANCE ATOMS=com13b,com1c
com13b_com1d: DISTANCE ATOMS=com13b,com1d
com13c_com1d: DISTANCE ATOMS=com13c,com1d
com13c_com1e: DISTANCE ATOMS=com13c,com1e
com13d_com1e: DISTANCE ATOMS=com13d,com1e
com13a_com2b: DISTANCE ATOMS=com13a,com2b
com13a_com2d: DISTANCE ATOMS=com13a,com2d
com13b_com2c: DISTANCE ATOMS=com13b,com2c
com13b_com2d: DISTANCE ATOMS=com13b,com2d
com13b_com2e: DISTANCE ATOMS=com13b,com2e
com13c_com2d: DISTANCE ATOMS=com13c,com2d
com13c_com2e: DISTANCE ATOMS=com13c,com2e
com13d_com2e: DISTANCE ATOMS=com13d,com2e
com13a_com3b: DISTANCE ATOMS=com13a,com3b
com13a_com3d: DISTANCE ATOMS=com13a,com3d
com13b_com3c: DISTANCE ATOMS=com13b,com3c
com13b_com3e: DISTANCE ATOMS=com13b,com3e
com13c_com3d: DISTANCE ATOMS=com13c,com3d
com13c_com3e: DISTANCE ATOMS=com13c,com3e
com13d_com3e: DISTANCE ATOMS=com13d,com3e
com13a_com4b: DISTANCE ATOMS=com13a,com4b
com13a_com4c: DISTANCE ATOMS=com13a,com4c
com13b_com4c: DISTANCE ATOMS=com13b,com4c
com13b_com4d: DISTANCE ATOMS=com13b,com4d
com13c_com4d: DISTANCE ATOMS=com13c,com4d
com13c_com4e: DISTANCE ATOMS=com13c,com4e
com13d_com4e: DISTANCE ATOMS=com13d,com4e
com13a_com5b: DISTANCE ATOMS=com13a,com5b
com13a_com5c: DISTANCE ATOMS=com13a,com5c
com13b_com5c: DISTANCE ATOMS=com13b,com5c
com13b_com5d: DISTANCE ATOMS=com13b,com5d
com13c_com5d: DISTANCE ATOMS=com13c,com5d
com13c_com5e: DISTANCE ATOMS=com13c,com5e
com13d_com5e: DISTANCE ATOMS=com13d,com5e
com13a_com6b: DISTANCE ATOMS=com13a,com6b
com13a_com6c: DISTANCE ATOMS=com13a,com6c
com13a_com6d: DISTANCE ATOMS=com13a,com6d
com13b_com6c: DISTANCE ATOMS=com13b,com6c
com13b_com6d: DISTANCE ATOMS=com13b,com6d
com13b_com6e: DISTANCE ATOMS=com13b,com6e
com13c_com6d: DISTANCE ATOMS=com13c,com6d
com13c_com6e: DISTANCE ATOMS=com13c,com6e
com13d_com6e: DISTANCE ATOMS=com13d,com6e
com13a_com7b: DISTANCE ATOMS=com13a,com7b
com13a_com7c: DISTANCE ATOMS=com13a,com7c
com13a_com7d: DISTANCE ATOMS=com13a,com7d
com13b_com7c: DISTANCE ATOMS=com13b,com7c
com13b_com7d: DISTANCE ATOMS=com13b,com7d
com13b_com7e: DISTANCE ATOMS=com13b,com7e
com13c_com7d: DISTANCE ATOMS=com13c,com7d
com13c_com7e: DISTANCE ATOMS=com13c,com7e
com13d_com7e: DISTANCE ATOMS=com13d,com7e
com13a_com8c: DISTANCE ATOMS=com13a,com8c
com13a_com8d: DISTANCE ATOMS=com13a,com8d
com13b_com8c: DISTANCE ATOMS=com13b,com8c
com13b_com8d: DISTANCE ATOMS=com13b,com8d
com13b_com8e: DISTANCE ATOMS=com13b,com8e
com13c_com8d: DISTANCE ATOMS=com13c,com8d
com13c_com8e: DISTANCE ATOMS=com13c,com8e
com13a_com9c: DISTANCE ATOMS=com13a,com9c
com13a_com9d: DISTANCE ATOMS=com13a,com9d
com13b_com9c: DISTANCE ATOMS=com13b,com9c
com13b_com9d: DISTANCE ATOMS=com13b,com9d
com13b_com9e: DISTANCE ATOMS=com13b,com9e
com13c_com9d: DISTANCE ATOMS=com13c,com9d
com13a_com10c: DISTANCE ATOMS=com13a,com10c
com13a_com10d: DISTANCE ATOMS=com13a,com10d
com13b_com10c: DISTANCE ATOMS=com13b,com10c
com13b_com10d: DISTANCE ATOMS=com13b,com10d
com13b_com10e: DISTANCE ATOMS=com13b,com10e
com13c_com10e: DISTANCE ATOMS=com13c,com10e
com13a_com11b: DISTANCE ATOMS=com13a,com11b
com13a_com11c: DISTANCE ATOMS=com13a,com11c
com13a_com11d: DISTANCE ATOMS=com13a,com11d
com13a_com11e: DISTANCE ATOMS=com13a,com11e
com13b_com11c: DISTANCE ATOMS=com13b,com11c
com13b_com11d: DISTANCE ATOMS=com13b,com11d
com13b_com11e: DISTANCE ATOMS=com13b,com11e
com13c_com11d: DISTANCE ATOMS=com13c,com11d
com13c_com11e: DISTANCE ATOMS=com13c,com11e
com13a_com12b: DISTANCE ATOMS=com13a,com12b
com13a_com12c: DISTANCE ATOMS=com13a,com12c
com13a_com12d: DISTANCE ATOMS=com13a,com12d
com13a_com12e: DISTANCE ATOMS=com13a,com12e
com13b_com12c: DISTANCE ATOMS=com13b,com12c
com13b_com12d: DISTANCE ATOMS=com13b,com12d
com13b_com12e: DISTANCE ATOMS=com13b,com12e
com13c_com12d: DISTANCE ATOMS=com13c,com12d
com13c_com12e: DISTANCE ATOMS=com13c,com12e
com13a_com14c: DISTANCE ATOMS=com13a,com14c
com13a_com14d: DISTANCE ATOMS=com13a,com14d
com13b_com14c: DISTANCE ATOMS=com13b,com14c
com13b_com14d: DISTANCE ATOMS=com13b,com14d
com13b_com14e: DISTANCE ATOMS=com13b,com14e
com13c_com14d: DISTANCE ATOMS=com13c,com14d
com13c_com14e: DISTANCE ATOMS=com13c,com14e
com13a_com15c: DISTANCE ATOMS=com13a,com15c
com13a_com15d: DISTANCE ATOMS=com13a,com15d
com13b_com15c: DISTANCE ATOMS=com13b,com15c
com13b_com15d: DISTANCE ATOMS=com13b,com15d
com13b_com15e: DISTANCE ATOMS=com13b,com15e
com13c_com15d: DISTANCE ATOMS=com13c,com15d
com13c_com15e: DISTANCE ATOMS=com13c,com15e
com13a_com16c: DISTANCE ATOMS=com13a,com16c
com13a_com16e: DISTANCE ATOMS=com13a,com16e
com13b_com16c: DISTANCE ATOMS=com13b,com16c
com13b_com16d: DISTANCE ATOMS=com13b,com16d
com13c_com16d: DISTANCE ATOMS=com13c,com16d
com13c_com16e: DISTANCE ATOMS=com13c,com16e
com14a_com1b: DISTANCE ATOMS=com14a,com1b
com14b_com1c: DISTANCE ATOMS=com14b,com1c
com14c_com1d: DISTANCE ATOMS=com14c,com1d
com14c_com1e: DISTANCE ATOMS=com14c,com1e
com14d_com1e: DISTANCE ATOMS=com14d,com1e
com14a_com2b: DISTANCE ATOMS=com14a,com2b
com14a_com2d: DISTANCE ATOMS=com14a,com2d
com14b_com2c: DISTANCE ATOMS=com14b,com2c
com14c_com2d: DISTANCE ATOMS=com14c,com2d
com14c_com2e: DISTANCE ATOMS=com14c,com2e
com14d_com2e: DISTANCE ATOMS=com14d,com2e
com14a_com3b: DISTANCE ATOMS=com14a,com3b
com14a_com3c: DISTANCE ATOMS=com14a,com3c
com14b_com3c: DISTANCE ATOMS=com14b,com3c
com14c_com3d: DISTANCE ATOMS=com14c,com3d
com14c_com3e: DISTANCE ATOMS=com14c,com3e
com14d_com3e: DISTANCE ATOMS=com14d,com3e
com14a_com4b: DISTANCE ATOMS=com14a,com4b
com14a_com4c: DISTANCE ATOMS=com14a,com4c
com14b_com4c: DISTANCE ATOMS=com14b,com4c
com14b_com4d: DISTANCE ATOMS=com14b,com4d
com14c_com4d: DISTANCE ATOMS=com14c,com4d
com14c_com4e: DISTANCE ATOMS=com14c,com4e
com14d_com4e: DISTANCE ATOMS=com14d,com4e
com14a_com5b: DISTANCE ATOMS=com14a,com5b
com14a_com5c: DISTANCE ATOMS=com14a,com5c
com14a_com5d: DISTANCE ATOMS=com14a,com5d
com14b_com5c: DISTANCE ATOMS=com14b,com5c
com14b_com5d: DISTANCE ATOMS=com14b,com5d
com14c_com5d: DISTANCE ATOMS=com14c,com5d
com14c_com5e: DISTANCE ATOMS=com14c,com5e
com14d_com5e: DISTANCE ATOMS=com14d,com5e
com14a_com6b: DISTANCE ATOMS=com14a,com6b
com14a_com6c: DISTANCE ATOMS=com14a,com6c
com14a_com6d: DISTANCE ATOMS=com14a,com6d
com14b_com6c: DISTANCE ATOMS=com14b,com6c
com14b_com6d: DISTANCE ATOMS=com14b,com6d
com14c_com6d: DISTANCE ATOMS=com14c,com6d
com14c_com6e: DISTANCE ATOMS=com14c,com6e
com14d_com6e: DISTANCE ATOMS=com14d,com6e
com14a_com7b: DISTANCE ATOMS=com14a,com7b
com14a_com7c: DISTANCE ATOMS=com14a,com7c
com14a_com7d: DISTANCE ATOMS=com14a,com7d
com14b_com7c: DISTANCE ATOMS=com14b,com7c
com14b_com7d: DISTANCE ATOMS=com14b,com7d
com14b_com7e: DISTANCE ATOMS=com14b,com7e
com14c_com7d: DISTANCE ATOMS=com14c,com7d
com14c_com7e: DISTANCE ATOMS=com14c,com7e
com14d_com7e: DISTANCE ATOMS=com14d,com7e
com14a_com8c: DISTANCE ATOMS=com14a,com8c
com14a_com8d: DISTANCE ATOMS=com14a,com8d
com14b_com8c: DISTANCE ATOMS=com14b,com8c
com14b_com8d: DISTANCE ATOMS=com14b,com8d
com14b_com8e: DISTANCE ATOMS=com14b,com8e
com14c_com8e: DISTANCE ATOMS=com14c,com8e
com14a_com9c: DISTANCE ATOMS=com14a,com9c
com14a_com9d: DISTANCE ATOMS=com14a,com9d
com14b_com9c: DISTANCE ATOMS=com14b,com9c
com14b_com9d: DISTANCE ATOMS=com14b,com9d
com14b_com9e: DISTANCE ATOMS=com14b,com9e
com14a_com10c: DISTANCE ATOMS=com14a,com10c
com14a_com10d: DISTANCE ATOMS=com14a,com10d
com14b_com10c: DISTANCE ATOMS=com14b,com10c
com14b_com10d: DISTANCE ATOMS=com14b,com10d
com14b_com10e: DISTANCE ATOMS=com14b,com10e
com14c_com10e: DISTANCE ATOMS=com14c,com10e
com14a_com11c: DISTANCE ATOMS=com14a,com11c
com14a_com11d: DISTANCE ATOMS=com14a,com11d
com14a_com11e: DISTANCE ATOMS=com14a,com11e
com14b_com11c: DISTANCE ATOMS=com14b,com11c
com14b_com11d: DISTANCE ATOMS=com14b,com11d
com14b_com11e: DISTANCE ATOMS=com14b,com11e
com14c_com11e: DISTANCE ATOMS=com14c,com11e
com14a_com12c: DISTANCE ATOMS=com14a,com12c
com14a_com12d: DISTANCE ATOMS=com14a,com12d
com14a_com12e: DISTANCE ATOMS=com14a,com12e
com14b_com12c: DISTANCE ATOMS=com14b,com12c
com14b_com12d: DISTANCE ATOMS=com14b,com12d
com14b_com12e: DISTANCE ATOMS=com14b,com12e
com14c_com12e: DISTANCE ATOMS=com14c,com12e
com14a_com13c: DISTANCE ATOMS=com14a,com13c
com14a_com13d: DISTANCE ATOMS=com14a,com13d
com14a_com13e: DISTANCE ATOMS=com14a,com13e
com14b_com13c: DISTANCE ATOMS=com14b,com13c
com14b_com13d: DISTANCE ATOMS=com14b,com13d
com14b_com13e: DISTANCE ATOMS=com14b,com13e
com14c_com13e: DISTANCE ATOMS=com14c,com13e
com14a_com15c: DISTANCE ATOMS=com14a,com15c
com14a_com15d: DISTANCE ATOMS=com14a,com15d
com14b_com15c: DISTANCE ATOMS=com14b,com15c
com14b_com15d: DISTANCE ATOMS=com14b,com15d
com14b_com15e: DISTANCE ATOMS=com14b,com15e
com14c_com15d: DISTANCE ATOMS=com14c,com15d
com14c_com15e: DISTANCE ATOMS=com14c,com15e
com14a_com16c: DISTANCE ATOMS=com14a,com16c
com14a_com16d: DISTANCE ATOMS=com14a,com16d
com14b_com16c: DISTANCE ATOMS=com14b,com16c
com14b_com16d: DISTANCE ATOMS=com14b,com16d
com14c_com16d: DISTANCE ATOMS=com14c,com16d
com14c_com16e: DISTANCE ATOMS=com14c,com16e
com15a_com1b: DISTANCE ATOMS=com15a,com1b
com15b_com1c: DISTANCE ATOMS=com15b,com1c
com15c_com1d: DISTANCE ATOMS=com15c,com1d
com15c_com1e: DISTANCE ATOMS=com15c,com1e
com15d_com1e: DISTANCE ATOMS=com15d,com1e
com15a_com2b: DISTANCE ATOMS=com15a,com2b
com15b_com2c: DISTANCE ATOMS=com15b,com2c
com15c_com2d: DISTANCE ATOMS=com15c,com2d
com15c_com2e: DISTANCE ATOMS=com15c,com2e
com15d_com2e: DISTANCE ATOMS=com15d,com2e
com15a_com3b: DISTANCE ATOMS=com15a,com3b
com15a_com3c: DISTANCE ATOMS=com15a,com3c
com15b_com3c: DISTANCE ATOMS=com15b,com3c
com15c_com3d: DISTANCE ATOMS=com15c,com3d
com15c_com3e: DISTANCE ATOMS=com15c,com3e
com15d_com3e: DISTANCE ATOMS=com15d,com3e
com15a_com4b: DISTANCE ATOMS=com15a,com4b
com15a_com4c: DISTANCE ATOMS=com15a,com4c
com15b_com4c: DISTANCE ATOMS=com15b,com4c
com15b_com4d: DISTANCE ATOMS=com15b,com4d
com15c_com4d: DISTANCE ATOMS=com15c,com4d
com15c_com4e: DISTANCE ATOMS=com15c,com4e
com15d_com4e: DISTANCE ATOMS=com15d,com4e
com15a_com5b: DISTANCE ATOMS=com15a,com5b
com15a_com5c: DISTANCE ATOMS=com15a,com5c
com15a_com5d: DISTANCE ATOMS=com15a,com5d
com15b_com5c: DISTANCE ATOMS=com15b,com5c
com15b_com5d: DISTANCE ATOMS=com15b,com5d
com15c_com5d: DISTANCE ATOMS=com15c,com5d
com15c_com5e: DISTANCE ATOMS=com15c,com5e
com15d_com5e: DISTANCE ATOMS=com15d,com5e
com15a_com6b: DISTANCE ATOMS=com15a,com6b
com15a_com6c: DISTANCE ATOMS=com15a,com6c
com15a_com6d: DISTANCE ATOMS=com15a,com6d
com15b_com6c: DISTANCE ATOMS=com15b,com6c
com15b_com6d: DISTANCE ATOMS=com15b,com6d
com15c_com6d: DISTANCE ATOMS=com15c,com6d
com15c_com6e: DISTANCE ATOMS=com15c,com6e
com15d_com6e: DISTANCE ATOMS=com15d,com6e
com15a_com7c: DISTANCE ATOMS=com15a,com7c
com15a_com7d: DISTANCE ATOMS=com15a,com7d
com15b_com7c: DISTANCE ATOMS=com15b,com7c
com15b_com7d: DISTANCE ATOMS=com15b,com7d
com15c_com7d: DISTANCE ATOMS=com15c,com7d
com15c_com7e: DISTANCE ATOMS=com15c,com7e
com15d_com7e: DISTANCE ATOMS=com15d,com7e
com15a_com8c: DISTANCE ATOMS=com15a,com8c
com15a_com8d: DISTANCE ATOMS=com15a,com8d
com15b_com8c: DISTANCE ATOMS=com15b,com8c
com15b_com8d: DISTANCE ATOMS=com15b,com8d
com15c_com8e: DISTANCE ATOMS=com15c,com8e
com15a_com9c: DISTANCE ATOMS=com15a,com9c
com15a_com9d: DISTANCE ATOMS=com15a,com9d
com15b_com9c: DISTANCE ATOMS=com15b,com9c
com15b_com9d: DISTANCE ATOMS=com15b,com9d
com15a_com10c: DISTANCE ATOMS=com15a,com10c
com15a_com10d: DISTANCE ATOMS=com15a,com10d
com15b_com10c: DISTANCE ATOMS=com15b,com10c
com15b_com10d: DISTANCE ATOMS=com15b,com10d
com15b_com10e: DISTANCE ATOMS=com15b,com10e
com15a_com11d: DISTANCE ATOMS=com15a,com11d
com15a_com11e: DISTANCE ATOMS=com15a,com11e
com15b_com11d: DISTANCE ATOMS=com15b,com11d
com15b_com11e: DISTANCE ATOMS=com15b,com11e
com15a_com12c: DISTANCE ATOMS=com15a,com12c
com15a_com12d: DISTANCE ATOMS=com15a,com12d
com15a_com12e: DISTANCE ATOMS=com15a,com12e
com15b_com12c: DISTANCE ATOMS=com15b,com12c
com15b_com12d: DISTANCE ATOMS=com15b,com12d
com15b_com12e: DISTANCE ATOMS=com15b,com12e
com15c_com12e: DISTANCE ATOMS=com15c,com12e
com15a_com13c: DISTANCE ATOMS=com15a,com13c
com15a_com13d: DISTANCE ATOMS=com15a,com13d
com15a_com13e: DISTANCE ATOMS=com15a,com13e
com15b_com13c: DISTANCE ATOMS=com15b,com13c
com15b_com13d: DISTANCE ATOMS=com15b,com13d
com15b_com13e: DISTANCE ATOMS=com15b,com13e
com15c_com13e: DISTANCE ATOMS=com15c,com13e
com15a_com14c: DISTANCE ATOMS=com15a,com14c
com15a_com14d: DISTANCE ATOMS=com15a,com14d
com15a_com14e: DISTANCE ATOMS=com15a,com14e
com15b_com14c: DISTANCE ATOMS=com15b,com14c
com15b_com14d: DISTANCE ATOMS=com15b,com14d
com15b_com14e: DISTANCE ATOMS=com15b,com14e
com15c_com14e: DISTANCE ATOMS=com15c,com14e
com15a_com16c: DISTANCE ATOMS=com15a,com16c
com15a_com16d: DISTANCE ATOMS=com15a,com16d
com15b_com16c: DISTANCE ATOMS=com15b,com16c
com15b_com16d: DISTANCE ATOMS=com15b,com16d
com15c_com16d: DISTANCE ATOMS=com15c,com16d
com15c_com16e: DISTANCE ATOMS=com15c,com16e
com16a_com1b: DISTANCE ATOMS=com16a,com1b
com16a_com1c: DISTANCE ATOMS=com16a,com1c
com16b_com1c: DISTANCE ATOMS=com16b,com1c
com16c_com1d: DISTANCE ATOMS=com16c,com1d
com16c_com1e: DISTANCE ATOMS=com16c,com1e
com16d_com1e: DISTANCE ATOMS=com16d,com1e
com16a_com2b: DISTANCE ATOMS=com16a,com2b
com16a_com2c: DISTANCE ATOMS=com16a,com2c
com16b_com2c: DISTANCE ATOMS=com16b,com2c
com16c_com2d: DISTANCE ATOMS=com16c,com2d
com16c_com2e: DISTANCE ATOMS=com16c,com2e
com16d_com2e: DISTANCE ATOMS=com16d,com2e
com16a_com3b: DISTANCE ATOMS=com16a,com3b
com16a_com3c: DISTANCE ATOMS=com16a,com3c
com16b_com3c: DISTANCE ATOMS=com16b,com3c
com16c_com3d: DISTANCE ATOMS=com16c,com3d
com16c_com3e: DISTANCE ATOMS=com16c,com3e
com16d_com3e: DISTANCE ATOMS=com16d,com3e
com16a_com4b: DISTANCE ATOMS=com16a,com4b
com16a_com4c: DISTANCE ATOMS=com16a,com4c
com16a_com4d: DISTANCE ATOMS=com16a,com4d
com16b_com4c: DISTANCE ATOMS=com16b,com4c
com16b_com4d: DISTANCE ATOMS=com16b,com4d
com16c_com4d: DISTANCE ATOMS=com16c,com4d
com16c_com4e: DISTANCE ATOMS=com16c,com4e
com16d_com4e: DISTANCE ATOMS=com16d,com4e
com16a_com5b: DISTANCE ATOMS=com16a,com5b
com16a_com5c: DISTANCE ATOMS=com16a,com5c
com16a_com5d: DISTANCE ATOMS=com16a,com5d
com16b_com5c: DISTANCE ATOMS=com16b,com5c
com16b_com5d: DISTANCE ATOMS=com16b,com5d
com16c_com5d: DISTANCE ATOMS=com16c,com5d
com16c_com5e: DISTANCE ATOMS=com16c,com5e
com16d_com5e: DISTANCE ATOMS=com16d,com5e
com16a_com6b: DISTANCE ATOMS=com16a,com6b
com16a_com6c: DISTANCE ATOMS=com16a,com6c
com16a_com6d: DISTANCE ATOMS=com16a,com6d
com16b_com6c: DISTANCE ATOMS=com16b,com6c
com16b_com6d: DISTANCE ATOMS=com16b,com6d
com16c_com6d: DISTANCE ATOMS=com16c,com6d
com16c_com6e: DISTANCE ATOMS=com16c,com6e
com16d_com6e: DISTANCE ATOMS=com16d,com6e
com16a_com7c: DISTANCE ATOMS=com16a,com7c
com16a_com7d: DISTANCE ATOMS=com16a,com7d
com16b_com7c: DISTANCE ATOMS=com16b,com7c
com16b_com7d: DISTANCE ATOMS=com16b,com7d
com16c_com7e: DISTANCE ATOMS=com16c,com7e
com16a_com8c: DISTANCE ATOMS=com16a,com8c
com16a_com8d: DISTANCE ATOMS=com16a,com8d
com16b_com8c: DISTANCE ATOMS=com16b,com8c
com16b_com8d: DISTANCE ATOMS=com16b,com8d
com16c_com8e: DISTANCE ATOMS=com16c,com8e
com16a_com9b: DISTANCE ATOMS=com16a,com9b
com16a_com9c: DISTANCE ATOMS=com16a,com9c
com16a_com9d: DISTANCE ATOMS=com16a,com9d
com16b_com9c: DISTANCE ATOMS=com16b,com9c
com16b_com9d: DISTANCE ATOMS=com16b,com9d
com16a_com10b: DISTANCE ATOMS=com16a,com10b
com16a_com10c: DISTANCE ATOMS=com16a,com10c
com16a_com10d: DISTANCE ATOMS=com16a,com10d
com16b_com10c: DISTANCE ATOMS=com16b,com10c
com16b_com10d: DISTANCE ATOMS=com16b,com10d
com16a_com11b: DISTANCE ATOMS=com16a,com11b
com16a_com11d: DISTANCE ATOMS=com16a,com11d
com16a_com11e: DISTANCE ATOMS=com16a,com11e
com16b_com11d: DISTANCE ATOMS=com16b,com11d
com16b_com11e: DISTANCE ATOMS=com16b,com11e
com16c_com11d: DISTANCE ATOMS=com16c,com11d
com16a_com12b: DISTANCE ATOMS=com16a,com12b
com16a_com12c: DISTANCE ATOMS=com16a,com12c
com16a_com12d: DISTANCE ATOMS=com16a,com12d
com16a_com12e: DISTANCE ATOMS=com16a,com12e
com16b_com12d: DISTANCE ATOMS=com16b,com12d
com16b_com12e: DISTANCE ATOMS=com16b,com12e
com16c_com12d: DISTANCE ATOMS=com16c,com12d
com16a_com13b: DISTANCE ATOMS=com16a,com13b
com16a_com13c: DISTANCE ATOMS=com16a,com13c
com16a_com13d: DISTANCE ATOMS=com16a,com13d
com16a_com13e: DISTANCE ATOMS=com16a,com13e
com16b_com13c: DISTANCE ATOMS=com16b,com13c
com16b_com13d: DISTANCE ATOMS=com16b,com13d
com16b_com13e: DISTANCE ATOMS=com16b,com13e
com16c_com13e: DISTANCE ATOMS=com16c,com13e
com16a_com14c: DISTANCE ATOMS=com16a,com14c
com16a_com14d: DISTANCE ATOMS=com16a,com14d
com16a_com14e: DISTANCE ATOMS=com16a,com14e
com16b_com14c: DISTANCE ATOMS=com16b,com14c
com16b_com14d: DISTANCE ATOMS=com16b,com14d
com16b_com14e: DISTANCE ATOMS=com16b,com14e
com16c_com14e: DISTANCE ATOMS=com16c,com14e
com16a_com15c: DISTANCE ATOMS=com16a,com15c
com16a_com15d: DISTANCE ATOMS=com16a,com15d
com16a_com15e: DISTANCE ATOMS=com16a,com15e
com16b_com15c: DISTANCE ATOMS=com16b,com15c
com16b_com15d: DISTANCE ATOMS=com16b,com15d
com16b_com15e: DISTANCE ATOMS=com16b,com15e
com16c_com15d: DISTANCE ATOMS=com16c,com15d
com16c_com15e: DISTANCE ATOMS=com16c,com15e

com1a_com3a_sc: CUSTOM ARG=com1a_com3a FUNC=(x-1.8841907068010098)/0.12216408804976012 PERIODIC=NO
com1a_com4a_sc: CUSTOM ARG=com1a_com4a FUNC=(x-2.4002096739902807)/0.14591359536259302 PERIODIC=NO
com1d_com4d_sc: CUSTOM ARG=com1d_com4d FUNC=(x-2.2220103366313935)/0.14130485425278938 PERIODIC=NO
com1a_com5a_sc: CUSTOM ARG=com1a_com5a FUNC=(x-2.9649244874928558)/0.15600021723516197 PERIODIC=NO
com1b_com5b_sc: CUSTOM ARG=com1b_com5b FUNC=(x-2.7619461423617335)/0.144057309328012 PERIODIC=NO
com1d_com5d_sc: CUSTOM ARG=com1d_com5d FUNC=(x-2.7517659179488767)/0.1607205087523192 PERIODIC=NO
com1a_com6a_sc: CUSTOM ARG=com1a_com6a FUNC=(x-3.5497738356068496)/0.1638351237800537 PERIODIC=NO
com1b_com6b_sc: CUSTOM ARG=com1b_com6b FUNC=(x-3.339844536939349)/0.15483370143783148 PERIODIC=NO
com1d_com6d_sc: CUSTOM ARG=com1d_com6d FUNC=(x-3.3195340834091054)/0.17492297758867925 PERIODIC=NO
com1a_com7a_sc: CUSTOM ARG=com1a_com7a FUNC=(x-4.147857267954341)/0.16626964856900187 PERIODIC=NO
com1b_com7b_sc: CUSTOM ARG=com1b_com7b FUNC=(x-3.935157060759329)/0.15732019199017994 PERIODIC=NO
com1d_com7d_sc: CUSTOM ARG=com1d_com7d FUNC=(x-3.912213543523365)/0.18308825829083508 PERIODIC=NO
com1a_com8a_sc: CUSTOM ARG=com1a_com8a FUNC=(x-4.737681952639019)/0.16731882228194175 PERIODIC=NO
com1b_com8b_sc: CUSTOM ARG=com1b_com8b FUNC=(x-4.5201861940877395)/0.15809592794582894 PERIODIC=NO
com1d_com8d_sc: CUSTOM ARG=com1d_com8d FUNC=(x-4.498690881997723)/0.18699002536392892 PERIODIC=NO
com1a_com9a_sc: CUSTOM ARG=com1a_com9a FUNC=(x-5.259113140324692)/0.17483417285436118 PERIODIC=NO
com1b_com9b_sc: CUSTOM ARG=com1b_com9b FUNC=(x-5.038878830344443)/0.1593847273124236 PERIODIC=NO
com1d_com9d_sc: CUSTOM ARG=com1d_com9d FUNC=(x-5.008443172274542)/0.18567775437148787 PERIODIC=NO
com1a_com10a_sc: CUSTOM ARG=com1a_com10a FUNC=(x-5.771414356237795)/0.16659349273577437 PERIODIC=NO
com1b_com10b_sc: CUSTOM ARG=com1b_com10b FUNC=(x-5.57971671123888)/0.16612452553613372 PERIODIC=NO
com1d_com10d_sc: CUSTOM ARG=com1d_com10d FUNC=(x-5.565821809537651)/0.18516447988723084 PERIODIC=NO
com1a_com11a_sc: CUSTOM ARG=com1a_com11a FUNC=(x-5.567203043735528)/0.21325142879218384 PERIODIC=NO
com1b_com11b_sc: CUSTOM ARG=com1b_com11b FUNC=(x-5.7264193073491025)/0.2645693054859778 PERIODIC=NO
com1d_com11d_sc: CUSTOM ARG=com1d_com11d FUNC=(x-5.618830090938856)/0.17568393452658615 PERIODIC=NO
com1e_com11e_sc: CUSTOM ARG=com1e_com11e FUNC=(x-5.5510356513404115)/0.25288680559919524 PERIODIC=NO
com1a_com12a_sc: CUSTOM ARG=com1a_com12a FUNC=(x-5.194707241036441)/0.20791841400418867 PERIODIC=NO
com1b_com12b_sc: CUSTOM ARG=com1b_com12b FUNC=(x-5.359457862900562)/0.25700358316284816 PERIODIC=NO
com1c_com12c_sc: CUSTOM ARG=com1c_com12c FUNC=(x-5.075695499387697)/0.19984988534733986 PERIODIC=NO
com1d_com12d_sc: CUSTOM ARG=com1d_com12d FUNC=(x-5.235861221175418)/0.17075351197122343 PERIODIC=NO
com1e_com12e_sc: CUSTOM ARG=com1e_com12e FUNC=(x-5.161477402155866)/0.23241368531859025 PERIODIC=NO
com1a_com13a_sc: CUSTOM ARG=com1a_com13a FUNC=(x-4.860276210772031)/0.21324874723367995 PERIODIC=NO
com1b_com13b_sc: CUSTOM ARG=com1b_com13b FUNC=(x-5.023228658470032)/0.25547953666664963 PERIODIC=NO
com1c_com13c_sc: CUSTOM ARG=com1c_com13c FUNC=(x-4.7506263900670564)/0.21181488784872018 PERIODIC=NO
com1d_com13d_sc: CUSTOM ARG=com1d_com13d FUNC=(x-4.880892628520916)/0.16952864205173834 PERIODIC=NO
com1e_com13e_sc: CUSTOM ARG=com1e_com13e FUNC=(x-4.79756265862771)/0.2102974749383862 PERIODIC=NO
com1a_com14a_sc: CUSTOM ARG=com1a_com14a FUNC=(x-4.568734127423526)/0.22842075254632754 PERIODIC=NO
com1b_com14b_sc: CUSTOM ARG=com1b_com14b FUNC=(x-4.7265141208395685)/0.25655002324025644 PERIODIC=NO
com1c_com14c_sc: CUSTOM ARG=com1c_com14c FUNC=(x-4.465033555963787)/0.22654331905585007 PERIODIC=NO
com1d_com14d_sc: CUSTOM ARG=com1d_com14d FUNC=(x-4.558976482376076)/0.17747161258757493 PERIODIC=NO
com1e_com14e_sc: CUSTOM ARG=com1e_com14e FUNC=(x-4.473804904696173)/0.1829735020026455 PERIODIC=NO
com1a_com15a_sc: CUSTOM ARG=com1a_com15a FUNC=(x-4.348862381749125)/0.24439677009883143 PERIODIC=NO
com1b_com15b_sc: CUSTOM ARG=com1b_com15b FUNC=(x-4.504646636365851)/0.2588683944108848 PERIODIC=NO
com1c_com15c_sc: CUSTOM ARG=com1c_com15c FUNC=(x-4.257831149758072)/0.24554332621498787 PERIODIC=NO
com1d_com15d_sc: CUSTOM ARG=com1d_com15d FUNC=(x-4.299798025559881)/0.19424721465116337 PERIODIC=NO
com1e_com15e_sc: CUSTOM ARG=com1e_com15e FUNC=(x-4.202681636499237)/0.1763641919796182 PERIODIC=NO
com1a_com16a_sc: CUSTOM ARG=com1a_com16a FUNC=(x-4.121185673214268)/0.24942789923450742 PERIODIC=NO
com1b_com16b_sc: CUSTOM ARG=com1b_com16b FUNC=(x-4.264992678343237)/0.2543874858406835 PERIODIC=NO
com1c_com16c_sc: CUSTOM ARG=com1c_com16c FUNC=(x-4.060119961272106)/0.26352520517971756 PERIODIC=NO
com1d_com16d_sc: CUSTOM ARG=com1d_com16d FUNC=(x-4.036436577849719)/0.22174705004114345 PERIODIC=NO
com2a_com3a_sc: CUSTOM ARG=com2a_com3a FUNC=(x-1.3100529076910012)/0.11152756581278378 PERIODIC=NO
com2a_com4a_sc: CUSTOM ARG=com2a_com4a FUNC=(x-1.8568826845270656)/0.12763755222762016 PERIODIC=NO
com2a_com5a_sc: CUSTOM ARG=com2a_com5a FUNC=(x-2.439975665405658)/0.1326584708664228 PERIODIC=NO
com2a_com6a_sc: CUSTOM ARG=com2a_com6a FUNC=(x-3.0321238778266784)/0.13668934780128256 PERIODIC=NO
com2a_com7a_sc: CUSTOM ARG=com2a_com7a FUNC=(x-3.630925939689303)/0.13640695314688722 PERIODIC=NO
com2a_com8a_sc: CUSTOM ARG=com2a_com8a FUNC=(x-4.220613491336513)/0.13539546495290997 PERIODIC=NO
com2a_com9a_sc: CUSTOM ARG=com2a_com9a FUNC=(x-4.732137839741504)/0.15055857417368243 PERIODIC=NO
com2a_com10a_sc: CUSTOM ARG=com2a_com10a FUNC=(x-5.239356664459977)/0.14737059917968015 PERIODIC=NO
com2b_com11b_sc: CUSTOM ARG=com2b_com11b FUNC=(x-5.273361396723875)/0.24016065681008314 PERIODIC=NO
com2d_com11d_sc: CUSTOM ARG=com2d_com11d FUNC=(x-5.146893955076252)/0.15116080993744171 PERIODIC=NO
com2e_com11e_sc: CUSTOM ARG=com2e_com11e FUNC=(x-5.062178797460975)/0.24859240425383233 PERIODIC=NO
com2b_com12b_sc: CUSTOM ARG=com2b_com12b FUNC=(x-4.880139862379239)/0.23410063263348163 PERIODIC=NO
com2c_com12c_sc: CUSTOM ARG=com2c_com12c FUNC=(x-4.584602258945314)/0.1813734486333621 PERIODIC=NO
com2d_com12d_sc: CUSTOM ARG=com2d_com12d FUNC=(x-4.746723775975178)/0.146180770700286 PERIODIC=NO
com2e_com12e_sc: CUSTOM ARG=com2e_com12e FUNC=(x-4.650702808373727)/0.2336482053665227 PERIODIC=NO
com2a_com13a_sc: CUSTOM ARG=com2a_com13a FUNC=(x-4.303799712427094)/0.20446466859627951 PERIODIC=NO
com2b_com13b_sc: CUSTOM ARG=com2b_com13b FUNC=(x-4.51860737230366)/0.23253891473662971 PERIODIC=NO
com2c_com13c_sc: CUSTOM ARG=com2c_com13c FUNC=(x-4.233366902659027)/0.19426525554188884 PERIODIC=NO
com2d_com13d_sc: CUSTOM ARG=com2d_com13d FUNC=(x-4.377249401197968)/0.14395482170877852 PERIODIC=NO
com2e_com13e_sc: CUSTOM ARG=com2e_com13e FUNC=(x-4.266651541947111)/0.21597365011361594 PERIODIC=NO
com2a_com14a_sc: CUSTOM ARG=com2a_com14a FUNC=(x-3.9955628447977354)/0.2193605053063817 PERIODIC=NO
com2b_com14b_sc: CUSTOM ARG=com2b_com14b FUNC=(x-4.20080614967324)/0.23219942176313257 PERIODIC=NO
com2c_com14c_sc: CUSTOM ARG=com2c_com14c FUNC=(x-3.926529142749754)/0.20874955257556865 PERIODIC=NO
com2e_com14e_sc: CUSTOM ARG=com2e_com14e FUNC=(x-3.927954187806893)/0.18796765005617008 PERIODIC=NO
com2a_com15a_sc: CUSTOM ARG=com2a_com15a FUNC=(x-3.7663387277896896)/0.2350548543287267 PERIODIC=NO
com2b_com15b_sc: CUSTOM ARG=com2b_com15b FUNC=(x-3.962689348501938)/0.23287465391962794 PERIODIC=NO
com2c_com15c_sc: CUSTOM ARG=com2c_com15c FUNC=(x-3.703945318698232)/0.22649356779170185 PERIODIC=NO
com2e_com15e_sc: CUSTOM ARG=com2e_com15e FUNC=(x-3.647601145829475)/0.1763241027266998 PERIODIC=NO
com2a_com16a_sc: CUSTOM ARG=com2a_com16a FUNC=(x-3.53685560810209)/0.2406530929882011 PERIODIC=NO
com2b_com16b_sc: CUSTOM ARG=com2b_com16b FUNC=(x-3.713480686673212)/0.22898722001374025 PERIODIC=NO
com2c_com16c_sc: CUSTOM ARG=com2c_com16c FUNC=(x-3.496941554254093)/0.24520823457787552 PERIODIC=NO
com3b_com11b_sc: CUSTOM ARG=com3b_com11b FUNC=(x-4.203306139572974)/0.23246158533286906 PERIODIC=NO
com3e_com11e_sc: CUSTOM ARG=com3e_com11e FUNC=(x-3.942884663974861)/0.24808036794904006 PERIODIC=NO
com3b_com12b_sc: CUSTOM ARG=com3b_com12b FUNC=(x-3.772272672559563)/0.22860439945466696 PERIODIC=NO
com3c_com12c_sc: CUSTOM ARG=com3c_com12c FUNC=(x-3.4268379905059647)/0.16915832372834497 PERIODIC=NO
com3e_com12e_sc: CUSTOM ARG=com3e_com12e FUNC=(x-3.5074088394141203)/0.23444657861745063 PERIODIC=NO
com3b_com13b_sc: CUSTOM ARG=com3b_com13b FUNC=(x-3.3783010870951893)/0.22629459126619 PERIODIC=NO
com3c_com13c_sc: CUSTOM ARG=com3c_com13c FUNC=(x-3.0503156597310706)/0.17755698549681598 PERIODIC=NO
com3e_com13e_sc: CUSTOM ARG=com3e_com13e FUNC=(x-3.109048025523561)/0.2150475039112611 PERIODIC=NO
com3b_com14b_sc: CUSTOM ARG=com3b_com14b FUNC=(x-3.0412946690795737)/0.221411414536879 PERIODIC=NO
com3c_com14c_sc: CUSTOM ARG=com3c_com14c FUNC=(x-2.738343302887024)/0.18340352164252985 PERIODIC=NO
com3e_com14e_sc: CUSTOM ARG=com3e_com14e FUNC=(x-2.774024172165412)/0.182538966073605 PERIODIC=NO
com3b_com15b_sc: CUSTOM ARG=com3b_com15b FUNC=(x-2.8072322229942586)/0.2119236463719521 PERIODIC=NO
com3c_com15c_sc: CUSTOM ARG=com3c_com15c FUNC=(x-2.544490497811417)/0.18749910883674528 PERIODIC=NO
com3e_com15e_sc: CUSTOM ARG=com3e_com15e FUNC=(x-2.528007272149663)/0.15909992755724867 PERIODIC=NO
com3b_com16b_sc: CUSTOM ARG=com3b_com16b FUNC=(x-2.5858758664047814)/0.19686384687493735 PERIODIC=NO
com3c_com16c_sc: CUSTOM ARG=com3c_com16c FUNC=(x-2.395937698192149)/0.1927470539429965 PERIODIC=NO
com3e_com16e_sc: CUSTOM ARG=com3e_com16e FUNC=(x-2.301235936973328)/0.14155601517237396 PERIODIC=NO
com4b_com11b_sc: CUSTOM ARG=com4b_com11b FUNC=(x-3.763492938452564)/0.24038069168987924 PERIODIC=NO
com4c_com11c_sc: CUSTOM ARG=com4c_com11c FUNC=(x-3.39459818889822)/0.1762989660417018 PERIODIC=NO
com4e_com11e_sc: CUSTOM ARG=com4e_com11e FUNC=(x-3.466818690735194)/0.2621202325863365 PERIODIC=NO
com4b_com12b_sc: CUSTOM ARG=com4b_com12b FUNC=(x-3.319295499157301)/0.234893053020674 PERIODIC=NO
com4c_com12c_sc: CUSTOM ARG=com4c_com12c FUNC=(x-2.957240316467221)/0.1789295045194984 PERIODIC=NO
com4e_com12e_sc: CUSTOM ARG=com4e_com12e FUNC=(x-3.0239859277217778)/0.24383292319910396 PERIODIC=NO
com4b_com13b_sc: CUSTOM ARG=com4b_com13b FUNC=(x-2.9133805554060346)/0.2292127590653393 PERIODIC=NO
com4c_com13c_sc: CUSTOM ARG=com4c_com13c FUNC=(x-2.5700427803038317)/0.18252457021877938 PERIODIC=NO
com4e_com13e_sc: CUSTOM ARG=com4e_com13e FUNC=(x-2.624577142834647)/0.21616597559434905 PERIODIC=NO
com4b_com14b_sc: CUSTOM ARG=com4b_com14b FUNC=(x-2.5686503743164533)/0.21816458567064928 PERIODIC=NO
com4c_com14c_sc: CUSTOM ARG=com4c_com14c FUNC=(x-2.257672951863047)/0.1788486935488735 PERIODIC=NO
com4e_com14e_sc: CUSTOM ARG=com4e_com14e FUNC=(x-2.2970778306354793)/0.17885096156907881 PERIODIC=NO
com4b_com15b_sc: CUSTOM ARG=com4b_com15b FUNC=(x-2.3428266331890186)/0.19760919122528317 PERIODIC=NO
com4c_com15c_sc: CUSTOM ARG=com4c_com15c FUNC=(x-2.0898631120972904)/0.16773905258517507 PERIODIC=NO
com4e_com15e_sc: CUSTOM ARG=com4e_com15e FUNC=(x-2.083888735792315)/0.1480336703783858 PERIODIC=NO
com4b_com16b_sc: CUSTOM ARG=com4b_com16b FUNC=(x-2.1539909391922216)/0.1660620643277293 PERIODIC=NO
com4c_com16c_sc: CUSTOM ARG=com4c_com16c FUNC=(x-2.0016844572527086)/0.15522561450154831 PERIODIC=NO
com5b_com11b_sc: CUSTOM ARG=com5b_com11b FUNC=(x-3.3433152519006)/0.24646385814488148 PERIODIC=NO
com5c_com11c_sc: CUSTOM ARG=com5c_com11c FUNC=(x-2.9846537539679834)/0.19638542427282035 PERIODIC=NO
com5e_com11e_sc: CUSTOM ARG=com5e_com11e FUNC=(x-3.016094297418569)/0.28094742132445594 PERIODIC=NO
com5b_com12b_sc: CUSTOM ARG=com5b_com12b FUNC=(x-2.8844097391267596)/0.23929221321102156 PERIODIC=NO
com5c_com12c_sc: CUSTOM ARG=com5c_com12c FUNC=(x-2.5289494181610763)/0.19640547670605957 PERIODIC=NO
com5e_com12e_sc: CUSTOM ARG=com5e_com12e FUNC=(x-2.5653988467134914)/0.2566164594876361 PERIODIC=NO
com5b_com13b_sc: CUSTOM ARG=com5b_com13b FUNC=(x-2.4650776281207185)/0.23016817101913226 PERIODIC=NO
com5c_com13c_sc: CUSTOM ARG=com5c_com13c FUNC=(x-2.127540590775182)/0.19356075001365936 PERIODIC=NO
com5e_com13e_sc: CUSTOM ARG=com5e_com13e FUNC=(x-2.166979466176808)/0.21802243568798801 PERIODIC=NO
com5b_com14b_sc: CUSTOM ARG=com5b_com14b FUNC=(x-2.113096345470658)/0.2121544600148077 PERIODIC=NO
com5c_com14c_sc: CUSTOM ARG=com5c_com14c FUNC=(x-1.8145962586058457)/0.17715084432089606 PERIODIC=NO
com5e_com14e_sc: CUSTOM ARG=com5e_com14e FUNC=(x-1.8541510302523356)/0.1726018108805586 PERIODIC=NO
com5b_com15b_sc: CUSTOM ARG=com5b_com15b FUNC=(x-1.9026268002134206)/0.17845404050567287 PERIODIC=NO
com5c_com15c_sc: CUSTOM ARG=com5c_com15c FUNC=(x-1.6827795148958022)/0.14605855786876232 PERIODIC=NO
com5b_com16b_sc: CUSTOM ARG=com5b_com16b FUNC=(x-1.7674040196913001)/0.1262156312196337 PERIODIC=NO
com5c_com16c_sc: CUSTOM ARG=com5c_com16c FUNC=(x-1.6796592207631753)/0.10847663430340355 PERIODIC=NO
com6a_com11a_sc: CUSTOM ARG=com6a_com11a FUNC=(x-2.5934383831678005)/0.23003888149370577 PERIODIC=NO
com6b_com11b_sc: CUSTOM ARG=com6b_com11b FUNC=(x-2.9431783881270324)/0.24512003156005288 PERIODIC=NO
com6c_com11c_sc: CUSTOM ARG=com6c_com11c FUNC=(x-2.6169758294957326)/0.2155652490095631 PERIODIC=NO
com6e_com11e_sc: CUSTOM ARG=com6e_com11e FUNC=(x-2.5948462560959467)/0.2943107824200224 PERIODIC=NO
com6a_com12a_sc: CUSTOM ARG=com6a_com12a FUNC=(x-2.1216397897372183)/0.21725219556843176 PERIODIC=NO
com6b_com12b_sc: CUSTOM ARG=com6b_com12b FUNC=(x-2.4725771261867378)/0.23570795231911326 PERIODIC=NO
com6c_com12c_sc: CUSTOM ARG=com6c_com12c FUNC=(x-2.145407415481447)/0.21082621571341797 PERIODIC=NO
com6e_com12e_sc: CUSTOM ARG=com6e_com12e FUNC=(x-2.1402553752379863)/0.2622979972452907 PERIODIC=NO
com6b_com13b_sc: CUSTOM ARG=com6b_com13b FUNC=(x-2.0451253405114422)/0.22179010635475355 PERIODIC=NO
com6c_com13c_sc: CUSTOM ARG=com6c_com13c FUNC=(x-1.734522390479305)/0.1978978213448301 PERIODIC=NO
com6e_com13e_sc: CUSTOM ARG=com6e_com13e FUNC=(x-1.7527182372048995)/0.2097413232078024 PERIODIC=NO
com6b_com14b_sc: CUSTOM ARG=com6b_com14b FUNC=(x-1.6972774466674094)/0.19374378341707646 PERIODIC=NO
com6c_com14c_sc: CUSTOM ARG=com6c_com14c FUNC=(x-1.4343041160501058)/0.16347018029980187 PERIODIC=NO
com6e_com14e_sc: CUSTOM ARG=com6e_com14e FUNC=(x-1.4756101599068845)/0.15656185543147313 PERIODIC=NO
com6b_com15b_sc: CUSTOM ARG=com6b_com15b FUNC=(x-1.5261277296691154)/0.14461917620501577 PERIODIC=NO
com7a_com11a_sc: CUSTOM ARG=com7a_com11a FUNC=(x-2.240616589514153)/0.22960596604616357 PERIODIC=NO
com7b_com11b_sc: CUSTOM ARG=com7b_com11b FUNC=(x-2.5797070473245536)/0.2334191477891644 PERIODIC=NO
com7c_com11c_sc: CUSTOM ARG=com7c_com11c FUNC=(x-2.3069734903180676)/0.22355750678922354 PERIODIC=NO
com7e_com11e_sc: CUSTOM ARG=com7e_com11e FUNC=(x-2.2250180838092732)/0.3081651108275895 PERIODIC=NO
com7a_com12a_sc: CUSTOM ARG=com7a_com12a FUNC=(x-1.7731937797945998)/0.20704349116076395 PERIODIC=NO
com7b_com12b_sc: CUSTOM ARG=com7b_com12b FUNC=(x-2.1025641674729902)/0.21983679523749414 PERIODIC=NO
com7c_com12c_sc: CUSTOM ARG=com7c_com12c FUNC=(x-1.8287677079165197)/0.2061980817261047 PERIODIC=NO
com7e_com12e_sc: CUSTOM ARG=com7e_com12e FUNC=(x-1.7776707324700307)/0.2601347158413552 PERIODIC=NO
com7b_com13b_sc: CUSTOM ARG=com7b_com13b FUNC=(x-1.6766134640549197)/0.19756034304954115 PERIODIC=NO
com7c_com13c_sc: CUSTOM ARG=com7c_com13c FUNC=(x-1.4244992904223241)/0.17122221303225088 PERIODIC=NO
com7e_com13e_sc: CUSTOM ARG=com7e_com13e FUNC=(x-1.4244949211135651)/0.17815194265249165 PERIODIC=NO
com7b_com14b_sc: CUSTOM ARG=com7b_com14b FUNC=(x-1.3538063257187063)/0.15478952437433666 PERIODIC=NO
com7b_com16b_sc: CUSTOM ARG=com7b_com16b FUNC=(x-1.352041414414407)/0.09988052022753069 PERIODIC=NO
com7e_com16e_sc: CUSTOM ARG=com7e_com16e FUNC=(x-1.510029694833456)/0.19732780163072106 PERIODIC=NO
com8a_com11a_sc: CUSTOM ARG=com8a_com11a FUNC=(x-1.9737772633710011)/0.23664004638175137 PERIODIC=NO
com8b_com11b_sc: CUSTOM ARG=com8b_com11b FUNC=(x-2.306777360384607)/0.21938253840305216 PERIODIC=NO
com8c_com11c_sc: CUSTOM ARG=com8c_com11c FUNC=(x-2.107406149515591)/0.24434010180811808 PERIODIC=NO
com8a_com12a_sc: CUSTOM ARG=com8a_com12a FUNC=(x-1.5501312225213102)/0.1919886791390473 PERIODIC=NO
com8b_com12b_sc: CUSTOM ARG=com8b_com12b FUNC=(x-1.8476434003007032)/0.19581268661304416 PERIODIC=NO
com8c_com12c_sc: CUSTOM ARG=com8c_com12c FUNC=(x-1.657113795593716)/0.20001990094915073 PERIODIC=NO
com8e_com12e_sc: CUSTOM ARG=com8e_com12e FUNC=(x-1.5548331430164972)/0.24460662469704622 PERIODIC=NO
com8b_com13b_sc: CUSTOM ARG=com8b_com13b FUNC=(x-1.4619181042159326)/0.15717148229876715 PERIODIC=NO
com8c_com13c_sc: CUSTOM ARG=com8c_com13c FUNC=(x-1.3124218088950403)/0.12229008455530832 PERIODIC=NO
com8a_com15a_sc: CUSTOM ARG=com8a_com15a FUNC=(x-1.3730436663635466)/0.1588075047140746 PERIODIC=NO
com8b_com15b_sc: CUSTOM ARG=com8b_com15b FUNC=(x-1.2393252007081128)/0.11399628146290891 PERIODIC=NO
com8c_com15c_sc: CUSTOM ARG=com8c_com15c FUNC=(x-1.2882017720951096)/0.1747827862363234 PERIODIC=NO
com8e_com15e_sc: CUSTOM ARG=com8e_com15e FUNC=(x-1.4272851831144635)/0.1962189105864797 PERIODIC=NO
com8a_com16a_sc: CUSTOM ARG=com8a_com16a FUNC=(x-1.727837030203841)/0.17137390322085208 PERIODIC=NO
com8b_com16b_sc: CUSTOM ARG=com8b_com16b FUNC=(x-1.4691371937482443)/0.16355034936220203 PERIODIC=NO
com8c_com16c_sc: CUSTOM ARG=com8c_com16c FUNC=(x-1.6283907928534143)/0.19267261771290886 PERIODIC=NO
com8e_com16e_sc: CUSTOM ARG=com8e_com16e FUNC=(x-1.7651889992239913)/0.23159746443582244 PERIODIC=NO
com9a_com11a_sc: CUSTOM ARG=com9a_com11a FUNC=(x-1.7180248855383096)/0.23248069524217124 PERIODIC=NO
com9b_com11b_sc: CUSTOM ARG=com9b_com11b FUNC=(x-2.0515299416536656)/0.2259889511458109 PERIODIC=NO
com9c_com11c_sc: CUSTOM ARG=com9c_com11c FUNC=(x-1.9339026746814147)/0.2682986023792756 PERIODIC=NO
com9a_com12a_sc: CUSTOM ARG=com9a_com12a FUNC=(x-1.354905431001667)/0.16826738024099547 PERIODIC=NO
com9b_com12b_sc: CUSTOM ARG=com9b_com12b FUNC=(x-1.6124768657621253)/0.19041339382376626 PERIODIC=NO
com9c_com12c_sc: CUSTOM ARG=com9c_com12c FUNC=(x-1.5141011277872733)/0.20297503380896018 PERIODIC=NO
com9b_com13b_sc: CUSTOM ARG=com9b_com13b FUNC=(x-1.2799456281449695)/0.12663650984960195 PERIODIC=NO
com9c_com14c_sc: CUSTOM ARG=com9c_com14c FUNC=(x-1.1855446381361203)/0.13034086729057756 PERIODIC=NO
com9e_com14e_sc: CUSTOM ARG=com9e_com14e FUNC=(x-1.2544150666642249)/0.1435177087234804 PERIODIC=NO
com9b_com15b_sc: CUSTOM ARG=com9b_com15b FUNC=(x-1.2868443366192623)/0.14427398280261158 PERIODIC=NO
com9c_com15c_sc: CUSTOM ARG=com9c_com15c FUNC=(x-1.4047782338219776)/0.2234245939319832 PERIODIC=NO
com9e_com15e_sc: CUSTOM ARG=com9e_com15e FUNC=(x-1.5661345468820025)/0.22478580447310967 PERIODIC=NO
com9a_com16a_sc: CUSTOM ARG=com9a_com16a FUNC=(x-1.9903291097207736)/0.21278183547700733 PERIODIC=NO
com9b_com16b_sc: CUSTOM ARG=com9b_com16b FUNC=(x-1.6237892307179291)/0.19971361520931835 PERIODIC=NO
com9c_com16c_sc: CUSTOM ARG=com9c_com16c FUNC=(x-1.8002912239399536)/0.24775914854425984 PERIODIC=NO
com9e_com16e_sc: CUSTOM ARG=com9e_com16e FUNC=(x-1.9799604166333051)/0.25107292118472807 PERIODIC=NO
com10b_com11b_sc: CUSTOM ARG=com10b_com11b FUNC=(x-1.784126596849882)/0.2537694397128282 PERIODIC=NO
com10c_com11c_sc: CUSTOM ARG=com10c_com11c FUNC=(x-1.767797022298224)/0.32960119408432187 PERIODIC=NO
com10b_com14b_sc: CUSTOM ARG=com10b_com14b FUNC=(x-1.301709474518927)/0.13953599679957931 PERIODIC=NO
com10c_com14c_sc: CUSTOM ARG=com10c_com14c FUNC=(x-1.4466876116789673)/0.1862086774096758 PERIODIC=NO
com10e_com14e_sc: CUSTOM ARG=com10e_com14e FUNC=(x-1.510690102991286)/0.19546277734328082 PERIODIC=NO
com10b_com15b_sc: CUSTOM ARG=com10b_com15b FUNC=(x-1.5837197300934813)/0.2001800804091551 PERIODIC=NO
com10c_com15c_sc: CUSTOM ARG=com10c_com15c FUNC=(x-1.7600390059534534)/0.2500349079676202 PERIODIC=NO
com10e_com15e_sc: CUSTOM ARG=com10e_com15e FUNC=(x-1.9244979764528907)/0.2484123576944877 PERIODIC=NO
com10b_com16b_sc: CUSTOM ARG=com10b_com16b FUNC=(x-1.9962645635905192)/0.2334651220391027 PERIODIC=NO
com10c_com16c_sc: CUSTOM ARG=com10c_com16c FUNC=(x-2.1857560810810823)/0.2742616355346159 PERIODIC=NO
com10e_com16e_sc: CUSTOM ARG=com10e_com16e FUNC=(x-2.3843987431765385)/0.2649614937782189 PERIODIC=NO
com1a_com2c_sc: CUSTOM ARG=com1a_com2c FUNC=(x-4.251917237835421)/0.20302884574624233 PERIODIC=NO
com1a_com2d_sc: CUSTOM ARG=com1a_com2d FUNC=(x-4.44754083483082)/0.20228431603048627 PERIODIC=NO
com1a_com2e_sc: CUSTOM ARG=com1a_com2e FUNC=(x-3.015483115007346)/0.28147562185282676 PERIODIC=NO
com1b_com2c_sc: CUSTOM ARG=com1b_com2c FUNC=(x-2.544304474882697)/0.18919804081510322 PERIODIC=NO
com1b_com2d_sc: CUSTOM ARG=com1b_com2d FUNC=(x-4.348252842033179)/0.2174721162058168 PERIODIC=NO
com1b_com2e_sc: CUSTOM ARG=com1b_com2e FUNC=(x-4.5349098155275005)/0.26783465720649363 PERIODIC=NO
com1c_com2e_sc: CUSTOM ARG=com1c_com2e FUNC=(x-4.204573577801267)/0.17150751217201105 PERIODIC=NO
com1a_com3d_sc: CUSTOM ARG=com1a_com3d FUNC=(x-3.574897194221099)/0.18959264040124768 PERIODIC=NO
com1a_com3e_sc: CUSTOM ARG=com1a_com3e FUNC=(x-2.997887748548003)/0.2050793894396166 PERIODIC=NO
com1b_com3c_sc: CUSTOM ARG=com1b_com3c FUNC=(x-2.000820697937508)/0.13089275011641044 PERIODIC=NO
com1b_com3d_sc: CUSTOM ARG=com1b_com3d FUNC=(x-3.218666665769393)/0.18180703388312044 PERIODIC=NO
com1b_com3e_sc: CUSTOM ARG=com1b_com3e FUNC=(x-3.7010563995974497)/0.24939448567015232 PERIODIC=NO
com1c_com3e_sc: CUSTOM ARG=com1c_com3e FUNC=(x-3.1357801646599714)/0.15560656714743576 PERIODIC=NO
com1a_com4d_sc: CUSTOM ARG=com1a_com4d FUNC=(x-3.540645573557399)/0.18976821625137474 PERIODIC=NO
com1a_com4e_sc: CUSTOM ARG=com1a_com4e FUNC=(x-3.3095215305493837)/0.19508073691200076 PERIODIC=NO
com1b_com4d_sc: CUSTOM ARG=com1b_com4d FUNC=(x-2.910096522474035)/0.15625374164246303 PERIODIC=NO
com1b_com4e_sc: CUSTOM ARG=com1b_com4e FUNC=(x-3.6340080099062764)/0.2344837824131572 PERIODIC=NO
com1c_com4e_sc: CUSTOM ARG=com1c_com4e FUNC=(x-2.83206211169717)/0.13783443228724335 PERIODIC=NO
com1a_com5e_sc: CUSTOM ARG=com1a_com5e FUNC=(x-3.6931559469523463)/0.19581324480819332 PERIODIC=NO
com1b_com5d_sc: CUSTOM ARG=com1b_com5d FUNC=(x-2.6530912815830825)/0.13206890829692208 PERIODIC=NO
com1b_com5e_sc: CUSTOM ARG=com1b_com5e FUNC=(x-3.636208664144649)/0.21590654635970033 PERIODIC=NO
com1c_com5e_sc: CUSTOM ARG=com1c_com5e FUNC=(x-2.5838143495567993)/0.11707925079350708 PERIODIC=NO
com1a_com6e_sc: CUSTOM ARG=com1a_com6e FUNC=(x-4.111474670983195)/0.18725756228277501 PERIODIC=NO
com1b_com6e_sc: CUSTOM ARG=com1b_com6e FUNC=(x-3.6896522155736067)/0.1840628827052896 PERIODIC=NO
com1b_com7e_sc: CUSTOM ARG=com1b_com7e FUNC=(x-3.7922455154899075)/0.15568220458661858 PERIODIC=NO
com1b_com8d_sc: CUSTOM ARG=com1b_com8d FUNC=(x-2.3579088001770216)/0.14877222554788436 PERIODIC=NO
com1b_com9d_sc: CUSTOM ARG=com1b_com9d FUNC=(x-2.2829542347071383)/0.17787570262482755 PERIODIC=NO
com1c_com9e_sc: CUSTOM ARG=com1c_com9e FUNC=(x-2.3329423356128673)/0.20798893689689976 PERIODIC=NO
com1a_com10c_sc: CUSTOM ARG=com1a_com10c FUNC=(x-2.278277515162523)/0.22269914142465394 PERIODIC=NO
com1b_com10d_sc: CUSTOM ARG=com1b_com10d FUNC=(x-2.3802942326458263)/0.20606324107130977 PERIODIC=NO
com1c_com10e_sc: CUSTOM ARG=com1c_com10e FUNC=(x-2.4603601512737656)/0.24704375337567713 PERIODIC=NO
com1a_com11b_sc: CUSTOM ARG=com1a_com11b FUNC=(x-4.785409094164101)/0.20733803884936053 PERIODIC=NO
com1b_com11c_sc: CUSTOM ARG=com1b_com11c FUNC=(x-4.555522309701382)/0.19026948438942418 PERIODIC=NO
com1b_com11d_sc: CUSTOM ARG=com1b_com11d FUNC=(x-2.6331448223297222)/0.15377101656045067 PERIODIC=NO
com1b_com11e_sc: CUSTOM ARG=com1b_com11e FUNC=(x-2.9163553222387852)/0.20279558822455093 PERIODIC=NO
com1a_com12b_sc: CUSTOM ARG=com1a_com12b FUNC=(x-4.233058236113641)/0.2090000635950113 PERIODIC=NO
com1b_com12c_sc: CUSTOM ARG=com1b_com12c FUNC=(x-4.0028191877705375)/0.1931588158465492 PERIODIC=NO
com1b_com12d_sc: CUSTOM ARG=com1b_com12d FUNC=(x-2.099834782292378)/0.1421743928736481 PERIODIC=NO
com1a_com13b_sc: CUSTOM ARG=com1a_com13b FUNC=(x-3.676731757678224)/0.2126802245880716 PERIODIC=NO
com1b_com13c_sc: CUSTOM ARG=com1b_com13c FUNC=(x-3.45003523661081)/0.19700354588830282 PERIODIC=NO
com1b_com13d_sc: CUSTOM ARG=com1b_com13d FUNC=(x-1.6167336285693545)/0.128688741804455 PERIODIC=NO
com1a_com14b_sc: CUSTOM ARG=com1a_com14b FUNC=(x-3.1274534061571586)/0.21932703364606546 PERIODIC=NO
com1b_com14c_sc: CUSTOM ARG=com1b_com14c FUNC=(x-2.9059419752646134)/0.20085563146199073 PERIODIC=NO
com1b_com14d_sc: CUSTOM ARG=com1b_com14d FUNC=(x-1.2641766628593676)/0.10233770392478919 PERIODIC=NO
com1a_com15b_sc: CUSTOM ARG=com1a_com15b FUNC=(x-2.6080706694069637)/0.23071799091034234 PERIODIC=NO
com1b_com15c_sc: CUSTOM ARG=com1b_com15c FUNC=(x-2.39655080613049)/0.20890279249270344 PERIODIC=NO
com1b_com15e_sc: CUSTOM ARG=com1b_com15e FUNC=(x-3.358761209438266)/0.17798145416250136 PERIODIC=NO
com1a_com16b_sc: CUSTOM ARG=com1a_com16b FUNC=(x-2.1440262679422197)/0.22982491508157063 PERIODIC=NO
com1a_com16e_sc: CUSTOM ARG=com1a_com16e FUNC=(x-4.630471923720474)/0.18868657252551102 PERIODIC=NO
com1b_com16c_sc: CUSTOM ARG=com1b_com16c FUNC=(x-1.9776182514641005)/0.20745379549545176 PERIODIC=NO
com1b_com16e_sc: CUSTOM ARG=com1b_com16e FUNC=(x-3.554798914068858)/0.219854352102535 PERIODIC=NO
com2a_com1d_sc: CUSTOM ARG=com2a_com1d FUNC=(x-4.359903941544514)/0.21004588426711962 PERIODIC=NO
com2a_com1e_sc: CUSTOM ARG=com2a_com1e FUNC=(x-2.705505180192319)/0.26868956701371516 PERIODIC=NO
com2b_com1c_sc: CUSTOM ARG=com2b_com1c FUNC=(x-2.8727316317339864)/0.24491221232121985 PERIODIC=NO
com2b_com1d_sc: CUSTOM ARG=com2b_com1d FUNC=(x-4.481272832102644)/0.25059777533799416 PERIODIC=NO
com2b_com1e_sc: CUSTOM ARG=com2b_com1e FUNC=(x-4.450435992215641)/0.25452944562956037 PERIODIC=NO
com2c_com1e_sc: CUSTOM ARG=com2c_com1e FUNC=(x-4.360368737162469)/0.18098002285252182 PERIODIC=NO
com2a_com3d_sc: CUSTOM ARG=com2a_com3d FUNC=(x-3.0049516144071413)/0.18554651973817754 PERIODIC=NO
com2a_com3e_sc: CUSTOM ARG=com2a_com3e FUNC=(x-2.4057075632388747)/0.20011139219877208 PERIODIC=NO
com2b_com3c_sc: CUSTOM ARG=com2b_com3c FUNC=(x-1.6222421862670242)/0.1415666731823222 PERIODIC=NO
com2b_com3d_sc: CUSTOM ARG=com2b_com3d FUNC=(x-2.7794137179682616)/0.2092827269260024 PERIODIC=NO
com2b_com3e_sc: CUSTOM ARG=com2b_com3e FUNC=(x-3.1693920550483186)/0.2517596114656676 PERIODIC=NO
com2c_com3e_sc: CUSTOM ARG=com2c_com3e FUNC=(x-2.7132213843803243)/0.16876219430790035 PERIODIC=NO
com2a_com4b_sc: CUSTOM ARG=com2a_com4b FUNC=(x-1.4253779642549556)/0.09969570460061554 PERIODIC=NO
com2a_com4e_sc: CUSTOM ARG=com2a_com4e FUNC=(x-2.734412239205555)/0.18733910017546926 PERIODIC=NO
com2b_com4d_sc: CUSTOM ARG=com2b_com4d FUNC=(x-2.5236233965418684)/0.1762127494281806 PERIODIC=NO
com2b_com4e_sc: CUSTOM ARG=com2b_com4e FUNC=(x-3.1507226879463297)/0.23236550460044914 PERIODIC=NO
com2c_com4e_sc: CUSTOM ARG=com2c_com4e FUNC=(x-2.466935082523988)/0.141746840999507 PERIODIC=NO
com2a_com5b_sc: CUSTOM ARG=com2a_com5b FUNC=(x-1.4475529764892652)/0.10889445497459428 PERIODIC=NO
com2b_com5d_sc: CUSTOM ARG=com2b_com5d FUNC=(x-2.3457459343057825)/0.14256914688066585 PERIODIC=NO
com2b_com5e_sc: CUSTOM ARG=com2b_com5e FUNC=(x-3.217265714124618)/0.20747865733682566 PERIODIC=NO
com2c_com5e_sc: CUSTOM ARG=com2c_com5e FUNC=(x-2.3029046428891893)/0.10827030179597276 PERIODIC=NO
com2a_com6b_sc: CUSTOM ARG=com2a_com6b FUNC=(x-1.6950498131994662)/0.11669401064812984 PERIODIC=NO
com2b_com6c_sc: CUSTOM ARG=com2b_com6c FUNC=(x-1.8348897265529296)/0.14584445528339451 PERIODIC=NO
com2b_com6e_sc: CUSTOM ARG=com2b_com6e FUNC=(x-3.345442909546162)/0.16938455595031718 PERIODIC=NO
com2a_com7b_sc: CUSTOM ARG=com2a_com7b FUNC=(x-2.0771002964606513)/0.11810993141625319 PERIODIC=NO
com2b_com7c_sc: CUSTOM ARG=com2b_com7c FUNC=(x-2.209795242952222)/0.1761314575336505 PERIODIC=NO
com2b_com7e_sc: CUSTOM ARG=com2b_com7e FUNC=(x-3.5280153034326305)/0.1355785883382539 PERIODIC=NO
com2a_com8b_sc: CUSTOM ARG=com2a_com8b FUNC=(x-2.5422105001636663)/0.11992175343093535 PERIODIC=NO
com2a_com8c_sc: CUSTOM ARG=com2a_com8c FUNC=(x-2.285166818061681)/0.14713367059390975 PERIODIC=NO
com2b_com8c_sc: CUSTOM ARG=com2b_com8c FUNC=(x-2.6633147036120874)/0.20277243984037333 PERIODIC=NO
com2b_com8d_sc: CUSTOM ARG=com2b_com8d FUNC=(x-2.389918392140429)/0.1576261410283731 PERIODIC=NO
com2a_com9c_sc: CUSTOM ARG=com2a_com9c FUNC=(x-2.313835500357695)/0.18564798588375533 PERIODIC=NO
com2b_com9c_sc: CUSTOM ARG=com2b_com9c FUNC=(x-3.052269402980363)/0.2235005787625611 PERIODIC=NO
com2b_com9d_sc: CUSTOM ARG=com2b_com9d FUNC=(x-2.4107114069089493)/0.19403498464521274 PERIODIC=NO
com2c_com9e_sc: CUSTOM ARG=com2c_com9e FUNC=(x-2.4872054313290466)/0.22013495589503057 PERIODIC=NO
com2d_com9e_sc: CUSTOM ARG=com2d_com9e FUNC=(x-3.1775308809913767)/0.18475770229382674 PERIODIC=NO
com2a_com10c_sc: CUSTOM ARG=com2a_com10c FUNC=(x-2.4715698069792724)/0.2153384357621901 PERIODIC=NO
com2a_com10d_sc: CUSTOM ARG=com2a_com10d FUNC=(x-3.9940072120208865)/0.19222996438764492 PERIODIC=NO
com2b_com10c_sc: CUSTOM ARG=com2b_com10c FUNC=(x-3.5707484074545235)/0.2329271345757381 PERIODIC=NO
com2b_com10d_sc: CUSTOM ARG=com2b_com10d FUNC=(x-2.5789280934002616)/0.23269558787970399 PERIODIC=NO
com2c_com10e_sc: CUSTOM ARG=com2c_com10e FUNC=(x-2.6705812433645026)/0.26185881204107603 PERIODIC=NO
com2a_com11b_sc: CUSTOM ARG=com2a_com11b FUNC=(x-4.3008409887477725)/0.16858384026207074 PERIODIC=NO
com2a_com11c_sc: CUSTOM ARG=com2a_com11c FUNC=(x-2.444631937337026)/0.12291888806031842 PERIODIC=NO
com2a_com11d_sc: CUSTOM ARG=com2a_com11d FUNC=(x-2.9522228367223335)/0.1515434272607959 PERIODIC=NO
com2b_com11d_sc: CUSTOM ARG=com2b_com11d FUNC=(x-2.5766019736640984)/0.24121497516360468 PERIODIC=NO
com2b_com11e_sc: CUSTOM ARG=com2b_com11e FUNC=(x-3.0121106327161633)/0.18942278617717426 PERIODIC=NO
com2a_com12b_sc: CUSTOM ARG=com2a_com12b FUNC=(x-3.7496661345046696)/0.17122408466311376 PERIODIC=NO
com2a_com12c_sc: CUSTOM ARG=com2a_com12c FUNC=(x-1.929686478762735)/0.11359265503324024 PERIODIC=NO
com2a_com12d_sc: CUSTOM ARG=com2a_com12d FUNC=(x-2.8190620176784846)/0.13220426389121445 PERIODIC=NO
com2b_com12d_sc: CUSTOM ARG=com2b_com12d FUNC=(x-2.05410176548685)/0.23411829529239397 PERIODIC=NO
com2a_com13b_sc: CUSTOM ARG=com2a_com13b FUNC=(x-3.1987836109029844)/0.17661009702095593 PERIODIC=NO
com2a_com13d_sc: CUSTOM ARG=com2a_com13d FUNC=(x-2.8112654072605676)/0.1245420911023563 PERIODIC=NO
com2b_com13d_sc: CUSTOM ARG=com2b_com13d FUNC=(x-1.5891326668121766)/0.220401714525597 PERIODIC=NO
com2a_com14b_sc: CUSTOM ARG=com2a_com14b FUNC=(x-2.662332931056224)/0.18490754281792693 PERIODIC=NO
com2b_com14d_sc: CUSTOM ARG=com2b_com14d FUNC=(x-1.2663240076388564)/0.17479958525485986 PERIODIC=NO
com2a_com15b_sc: CUSTOM ARG=com2a_com15b FUNC=(x-2.16816431297518)/0.19788757437203802 PERIODIC=NO
com2b_com15e_sc: CUSTOM ARG=com2b_com15e FUNC=(x-3.1344617101111734)/0.19048564413495095 PERIODIC=NO
com2a_com16b_sc: CUSTOM ARG=com2a_com16b FUNC=(x-1.721086471051142)/0.20412253766151053 PERIODIC=NO
com2b_com16e_sc: CUSTOM ARG=com2b_com16e FUNC=(x-3.27180754018895)/0.23493891890936294 PERIODIC=NO
com3a_com1b_sc: CUSTOM ARG=com3a_com1b FUNC=(x-3.1626430061595805)/0.24530270312471666 PERIODIC=NO
com3a_com1c_sc: CUSTOM ARG=com3a_com1c FUNC=(x-3.604567769427545)/0.19968796715832599 PERIODIC=NO
com3b_com1c_sc: CUSTOM ARG=com3b_com1c FUNC=(x-2.9085829289221894)/0.21344131325350146 PERIODIC=NO
com3b_com1d_sc: CUSTOM ARG=com3b_com1d FUNC=(x-3.7090002358347642)/0.23656690630430174 PERIODIC=NO
com3b_com1e_sc: CUSTOM ARG=com3b_com1e FUNC=(x-3.3390166307155207)/0.24443534123728158 PERIODIC=NO
com3c_com1d_sc: CUSTOM ARG=com3c_com1d FUNC=(x-2.9655349988844915)/0.18354089218874367 PERIODIC=NO
com3c_com1e_sc: CUSTOM ARG=com3c_com1e FUNC=(x-3.608951619499728)/0.20978093788236074 PERIODIC=NO
com3a_com2b_sc: CUSTOM ARG=com3a_com2b FUNC=(x-2.6064746022819367)/0.23008220577568503 PERIODIC=NO
com3a_com2c_sc: CUSTOM ARG=com3a_com2c FUNC=(x-3.075885305069558)/0.20803231984529552 PERIODIC=NO
com3a_com2d_sc: CUSTOM ARG=com3a_com2d FUNC=(x-2.699367857419974)/0.15632768598785693 PERIODIC=NO
com3b_com2c_sc: CUSTOM ARG=com3b_com2c FUNC=(x-2.3343276506371375)/0.2037824067329277 PERIODIC=NO
com3b_com2d_sc: CUSTOM ARG=com3b_com2d FUNC=(x-3.1469411673032623)/0.23173432794788806 PERIODIC=NO
com3b_com2e_sc: CUSTOM ARG=com3b_com2e FUNC=(x-2.871363376220104)/0.2595866802787698 PERIODIC=NO
com3c_com2d_sc: CUSTOM ARG=com3c_com2d FUNC=(x-2.4187733950868995)/0.16441400125102643 PERIODIC=NO
com3c_com2e_sc: CUSTOM ARG=com3c_com2e FUNC=(x-3.049588623343375)/0.2132187397685681 PERIODIC=NO
com3a_com4b_sc: CUSTOM ARG=com3a_com4b FUNC=(x-1.0885466898500207)/0.14773829733921212 PERIODIC=NO
com3a_com4c_sc: CUSTOM ARG=com3a_com4c FUNC=(x-1.8335683622882673)/0.1810907447882879 PERIODIC=NO
com3a_com4d_sc: CUSTOM ARG=com3a_com4d FUNC=(x-1.97035672381264)/0.18205712239846672 PERIODIC=NO
com3b_com4d_sc: CUSTOM ARG=com3b_com4d FUNC=(x-1.8232578036812128)/0.18550828307593262 PERIODIC=NO
com3b_com4e_sc: CUSTOM ARG=com3b_com4e FUNC=(x-2.1419983559710567)/0.22858607347101123 PERIODIC=NO
com3c_com4e_sc: CUSTOM ARG=com3c_com4e FUNC=(x-1.7981097398664074)/0.19254663937208064 PERIODIC=NO
com3a_com5c_sc: CUSTOM ARG=com3a_com5c FUNC=(x-1.8080908374983407)/0.1571032963633815 PERIODIC=NO
com3a_com5d_sc: CUSTOM ARG=com3a_com5d FUNC=(x-2.1906405814387884)/0.18653479407453652 PERIODIC=NO
com3b_com5d_sc: CUSTOM ARG=com3b_com5d FUNC=(x-1.781660602245594)/0.14605541372688008 PERIODIC=NO
com3b_com5e_sc: CUSTOM ARG=com3b_com5e FUNC=(x-2.3205703187709745)/0.20006660579637578 PERIODIC=NO
com3c_com5e_sc: CUSTOM ARG=com3c_com5e FUNC=(x-1.7582827732833703)/0.14955238659037012 PERIODIC=NO
com3a_com6b_sc: CUSTOM ARG=com3a_com6b FUNC=(x-1.056154129533291)/0.14057956736381874 PERIODIC=NO
com3a_com6c_sc: CUSTOM ARG=com3a_com6c FUNC=(x-1.9207823954506529)/0.12543458372536975 PERIODIC=NO
com3a_com6d_sc: CUSTOM ARG=com3a_com6d FUNC=(x-2.500130745783433)/0.17489006242436522 PERIODIC=NO
com3b_com6c_sc: CUSTOM ARG=com3b_com6c FUNC=(x-1.253765052053397)/0.1256728991502597 PERIODIC=NO
com3b_com6e_sc: CUSTOM ARG=com3b_com6e FUNC=(x-2.5917720649424454)/0.16130567207622376 PERIODIC=NO
com3d_com6e_sc: CUSTOM ARG=com3d_com6e FUNC=(x-1.2914019006583908)/0.1748925332042384 PERIODIC=NO
com3a_com7b_sc: CUSTOM ARG=com3a_com7b FUNC=(x-1.4010618738253842)/0.20370718227207701 PERIODIC=NO
com3a_com7d_sc: CUSTOM ARG=com3a_com7d FUNC=(x-2.871400145089907)/0.16261872313815992 PERIODIC=NO
com3b_com7c_sc: CUSTOM ARG=com3b_com7c FUNC=(x-1.673989354722152)/0.16273675581477173 PERIODIC=NO
com3b_com7e_sc: CUSTOM ARG=com3b_com7e FUNC=(x-2.9294175354964525)/0.13324107191972528 PERIODIC=NO
com3d_com7e_sc: CUSTOM ARG=com3d_com7e FUNC=(x-1.7309141081202304)/0.20177794111385478 PERIODIC=NO
com3a_com8b_sc: CUSTOM ARG=com3a_com8b FUNC=(x-1.8720369280734304)/0.22597493439208519 PERIODIC=NO
com3a_com8d_sc: CUSTOM ARG=com3a_com8d FUNC=(x-3.292658587852998)/0.1569730886198189 PERIODIC=NO
com3b_com8c_sc: CUSTOM ARG=com3b_com8c FUNC=(x-2.1652915422258845)/0.18060877826102936 PERIODIC=NO
com3b_com8d_sc: CUSTOM ARG=com3b_com8d FUNC=(x-2.410111765244373)/0.10406585093711143 PERIODIC=NO
com3d_com8e_sc: CUSTOM ARG=com3d_com8e FUNC=(x-2.239122292677598)/0.21272921765382785 PERIODIC=NO
com3a_com9b_sc: CUSTOM ARG=com3a_com9b FUNC=(x-2.2546424082790595)/0.22287806217925502 PERIODIC=NO
com3a_com9d_sc: CUSTOM ARG=com3a_com9d FUNC=(x-3.576399391109785)/0.16287631870128585 PERIODIC=NO
com3b_com9c_sc: CUSTOM ARG=com3b_com9c FUNC=(x-2.536257694833463)/0.2049056850846192 PERIODIC=NO
com3b_com9d_sc: CUSTOM ARG=com3b_com9d FUNC=(x-2.5961338293987053)/0.13414185380364194 PERIODIC=NO
com3c_com9e_sc: CUSTOM ARG=com3c_com9e FUNC=(x-2.640334566076166)/0.16157822636867 PERIODIC=NO
com3d_com9e_sc: CUSTOM ARG=com3d_com9e FUNC=(x-2.6178221532743784)/0.22827441771329268 PERIODIC=NO
com3a_com10b_sc: CUSTOM ARG=com3a_com10b FUNC=(x-2.7216952202053957)/0.22698792782342175 PERIODIC=NO
com3a_com10d_sc: CUSTOM ARG=com3a_com10d FUNC=(x-3.890816600948195)/0.1785256821455363 PERIODIC=NO
com3b_com10c_sc: CUSTOM ARG=com3b_com10c FUNC=(x-3.0044720714415525)/0.2142329192360938 PERIODIC=NO
com3b_com10d_sc: CUSTOM ARG=com3b_com10d FUNC=(x-2.8740238905217543)/0.16873733055156678 PERIODIC=NO
com3c_com10e_sc: CUSTOM ARG=com3c_com10e FUNC=(x-2.909959645568833)/0.18880740116046593 PERIODIC=NO
com3d_com10e_sc: CUSTOM ARG=com3d_com10e FUNC=(x-3.0839933045845096)/0.2250173471479323 PERIODIC=NO
com3a_com11c_sc: CUSTOM ARG=com3a_com11c FUNC=(x-2.269712010318527)/0.16307776002700053 PERIODIC=NO
com3a_com11e_sc: CUSTOM ARG=com3a_com11e FUNC=(x-3.947240644938388)/0.18871297917718086 PERIODIC=NO
com3b_com11d_sc: CUSTOM ARG=com3b_com11d FUNC=(x-2.4728154914578173)/0.18386534013079334 PERIODIC=NO
com3a_com12c_sc: CUSTOM ARG=com3a_com12c FUNC=(x-1.9028061847513809)/0.11613283617095331 PERIODIC=NO
com3a_com12d_sc: CUSTOM ARG=com3a_com12d FUNC=(x-2.9364753972451973)/0.117577782712234 PERIODIC=NO
com3a_com12e_sc: CUSTOM ARG=com3a_com12e FUNC=(x-3.633075189007327)/0.1757948999480337 PERIODIC=NO
com3b_com12d_sc: CUSTOM ARG=com3b_com12d FUNC=(x-2.0476269000763936)/0.17693423811362397 PERIODIC=NO
com3a_com13d_sc: CUSTOM ARG=com3a_com13d FUNC=(x-2.8145959015798714)/0.131387197785714 PERIODIC=NO
com3a_com13e_sc: CUSTOM ARG=com3a_com13e FUNC=(x-3.3802614428843074)/0.16635038129744012 PERIODIC=NO
com3b_com13d_sc: CUSTOM ARG=com3b_com13d FUNC=(x-1.7241765827240267)/0.16630837730574016 PERIODIC=NO
com3a_com14c_sc: CUSTOM ARG=com3a_com14c FUNC=(x-1.6304276456900961)/0.09863475035381417 PERIODIC=NO
com3a_com14d_sc: CUSTOM ARG=com3a_com14d FUNC=(x-2.8057194842069793)/0.15162255325666524 PERIODIC=NO
com3a_com14e_sc: CUSTOM ARG=com3a_com14e FUNC=(x-3.2153229703903117)/0.15476605064006682 PERIODIC=NO
com3b_com14d_sc: CUSTOM ARG=com3b_com14d FUNC=(x-1.5702077272440835)/0.14378245974903045 PERIODIC=NO
com3b_com14e_sc: CUSTOM ARG=com3b_com14e FUNC=(x-2.6926609493895057)/0.1454636568072488 PERIODIC=NO
com3a_com15c_sc: CUSTOM ARG=com3a_com15c FUNC=(x-1.8011524300316533)/0.14943422983265325 PERIODIC=NO
com3a_com15d_sc: CUSTOM ARG=com3a_com15d FUNC=(x-2.9180335505923165)/0.1725247359224612 PERIODIC=NO
com3a_com15e_sc: CUSTOM ARG=com3a_com15e FUNC=(x-3.1478453097983543)/0.16000093983435965 PERIODIC=NO
com3b_com15e_sc: CUSTOM ARG=com3b_com15e FUNC=(x-2.7974370618384077)/0.1684067963440921 PERIODIC=NO
com3a_com16c_sc: CUSTOM ARG=com3a_com16c FUNC=(x-1.9805147885126178)/0.18656449078361548 PERIODIC=NO
com3a_com16d_sc: CUSTOM ARG=com3a_com16d FUNC=(x-2.9905516641931507)/0.20628637497741195 PERIODIC=NO
com3a_com16e_sc: CUSTOM ARG=com3a_com16e FUNC=(x-3.0498787488996157)/0.1727346158661145 PERIODIC=NO
com3b_com16e_sc: CUSTOM ARG=com3b_com16e FUNC=(x-2.848923814545346)/0.209434467203513 PERIODIC=NO
com4a_com1b_sc: CUSTOM ARG=com4a_com1b FUNC=(x-3.4809360964922025)/0.2603238027613852 PERIODIC=NO
com4a_com1c_sc: CUSTOM ARG=com4a_com1c FUNC=(x-3.5600017892037794)/0.19351110343403674 PERIODIC=NO
com4b_com1c_sc: CUSTOM ARG=com4b_com1c FUNC=(x-3.218386045663452)/0.20464552435759345 PERIODIC=NO
com4b_com1d_sc: CUSTOM ARG=com4b_com1d FUNC=(x-3.6651662773877494)/0.20174198017224848 PERIODIC=NO
com4b_com1e_sc: CUSTOM ARG=com4b_com1e FUNC=(x-3.023434544335766)/0.2089678113900046 PERIODIC=NO
com4c_com1d_sc: CUSTOM ARG=com4c_com1d FUNC=(x-3.3147022351193822)/0.1740047301338041 PERIODIC=NO
com4c_com1e_sc: CUSTOM ARG=com4c_com1e FUNC=(x-3.5943958964266836)/0.2125674190013298 PERIODIC=NO
com4d_com1e_sc: CUSTOM ARG=com4d_com1e FUNC=(x-3.206294366665422)/0.18621099151777393 PERIODIC=NO
com4a_com2b_sc: CUSTOM ARG=com4a_com2b FUNC=(x-2.954302543826486)/0.24300660904823124 PERIODIC=NO
com4a_com2c_sc: CUSTOM ARG=com4a_com2c FUNC=(x-3.089256967553012)/0.20050189839268615 PERIODIC=NO
com4b_com2c_sc: CUSTOM ARG=com4b_com2c FUNC=(x-2.671991847040827)/0.19299825952895655 PERIODIC=NO
com4b_com2d_sc: CUSTOM ARG=com4b_com2d FUNC=(x-3.138903301043963)/0.19072832924638883 PERIODIC=NO
com4b_com2e_sc: CUSTOM ARG=com4b_com2e FUNC=(x-2.604640555163507)/0.2138832854449048 PERIODIC=NO
com4c_com2d_sc: CUSTOM ARG=com4c_com2d FUNC=(x-2.787046745443961)/0.15335039813819334 PERIODIC=NO
com4c_com2e_sc: CUSTOM ARG=com4c_com2e FUNC=(x-3.079405482254811)/0.21249733240043803 PERIODIC=NO
com4d_com2e_sc: CUSTOM ARG=com4d_com2e FUNC=(x-2.6523744401319047)/0.18392124890904502 PERIODIC=NO
com4a_com3b_sc: CUSTOM ARG=com4a_com3b FUNC=(x-1.7967868304050933)/0.23585708600672503 PERIODIC=NO
com4a_com3c_sc: CUSTOM ARG=com4a_com3c FUNC=(x-2.0926173563105497)/0.2188099065524042 PERIODIC=NO
com4a_com3d_sc: CUSTOM ARG=com4a_com3d FUNC=(x-1.7523218644647482)/0.13791177951295047 PERIODIC=NO
com4b_com3c_sc: CUSTOM ARG=com4b_com3c FUNC=(x-1.4849163436761137)/0.1694701510350672 PERIODIC=NO
com4b_com3d_sc: CUSTOM ARG=com4b_com3d FUNC=(x-2.038661468419977)/0.17878448209132664 PERIODIC=NO
com4b_com3e_sc: CUSTOM ARG=com4b_com3e FUNC=(x-1.8841901267566121)/0.2038855487741556 PERIODIC=NO
com4c_com3e_sc: CUSTOM ARG=com4c_com3e FUNC=(x-2.0541821143161987)/0.20929843149394384 PERIODIC=NO
com4d_com3e_sc: CUSTOM ARG=com4d_com3e FUNC=(x-1.4922560823178606)/0.18036165218308203 PERIODIC=NO
com4a_com5b_sc: CUSTOM ARG=com4a_com5b FUNC=(x-1.0353139145902246)/0.14829065860693688 PERIODIC=NO
com4a_com5c_sc: CUSTOM ARG=com4a_com5c FUNC=(x-1.865184108338524)/0.2145930475107902 PERIODIC=NO
com4a_com5d_sc: CUSTOM ARG=com4a_com5d FUNC=(x-2.0066999284008182)/0.20672635414667215 PERIODIC=NO
com4b_com5d_sc: CUSTOM ARG=com4b_com5d FUNC=(x-1.7657906213791077)/0.175707546609813 PERIODIC=NO
com4b_com5e_sc: CUSTOM ARG=com4b_com5e FUNC=(x-2.098193075976401)/0.2006295759095783 PERIODIC=NO
com4c_com5e_sc: CUSTOM ARG=com4c_com5e FUNC=(x-1.7782140571096132)/0.18057494740316402 PERIODIC=NO
com4a_com6c_sc: CUSTOM ARG=com4a_com6c FUNC=(x-1.9853047485965265)/0.18875910050277286 PERIODIC=NO
com4a_com6d_sc: CUSTOM ARG=com4a_com6d FUNC=(x-2.3414238543159858)/0.21652537951391274 PERIODIC=NO
com4b_com6d_sc: CUSTOM ARG=com4b_com6d FUNC=(x-1.858039046803208)/0.1423634339792544 PERIODIC=NO
com4b_com6e_sc: CUSTOM ARG=com4b_com6e FUNC=(x-2.404097855383011)/0.18145286228278232 PERIODIC=NO
com4c_com6e_sc: CUSTOM ARG=com4c_com6e FUNC=(x-1.8751427114813137)/0.13744306281287094 PERIODIC=NO
com4a_com7b_sc: CUSTOM ARG=com4a_com7b FUNC=(x-1.1331964054539214)/0.13728477138359912 PERIODIC=NO
com4a_com7c_sc: CUSTOM ARG=com4a_com7c FUNC=(x-2.2236423048512908)/0.15463767579135507 PERIODIC=NO
com4a_com7d_sc: CUSTOM ARG=com4a_com7d FUNC=(x-2.7502713558255047)/0.21737875318378622 PERIODIC=NO
com4b_com7e_sc: CUSTOM ARG=com4b_com7e FUNC=(x-2.7864878368193273)/0.1627718635756366 PERIODIC=NO
com4a_com8b_sc: CUSTOM ARG=com4a_com8b FUNC=(x-1.5316463054818055)/0.19359503651406565 PERIODIC=NO
com4a_com8c_sc: CUSTOM ARG=com4a_com8c FUNC=(x-2.5557216111818515)/0.14322623666522488 PERIODIC=NO
com4a_com8d_sc: CUSTOM ARG=com4a_com8d FUNC=(x-3.203674382464564)/0.21653602189930848 PERIODIC=NO
com4b_com8c_sc: CUSTOM ARG=com4b_com8c FUNC=(x-1.7872154625271053)/0.14685044520437038 PERIODIC=NO
com4b_com8e_sc: CUSTOM ARG=com4b_com8e FUNC=(x-3.2144446685581602)/0.15182589082726308 PERIODIC=NO
com4d_com8e_sc: CUSTOM ARG=com4d_com8e FUNC=(x-1.8252323421240941)/0.18424568912162978 PERIODIC=NO
com4a_com9b_sc: CUSTOM ARG=com4a_com9b FUNC=(x-1.8762160441599207)/0.20250373074532602 PERIODIC=NO
com4a_com9c_sc: CUSTOM ARG=com4a_com9c FUNC=(x-2.7899729932098922)/0.15734411512505617 PERIODIC=NO
com4a_com9d_sc: CUSTOM ARG=com4a_com9d FUNC=(x-3.5442616256714077)/0.22110828852783787 PERIODIC=NO
com4b_com9c_sc: CUSTOM ARG=com4b_com9c FUNC=(x-2.1390644778412584)/0.18169145815243257 PERIODIC=NO
com4d_com9e_sc: CUSTOM ARG=com4d_com9e FUNC=(x-2.1782371050768394)/0.21151730776215347 PERIODIC=NO
com4a_com10b_sc: CUSTOM ARG=com4a_com10b FUNC=(x-2.3026601010027563)/0.2168853414540725 PERIODIC=NO
com4a_com10d_sc: CUSTOM ARG=com4a_com10d FUNC=(x-3.907219896341831)/0.23008538590312078 PERIODIC=NO
com4b_com10c_sc: CUSTOM ARG=com4b_com10c FUNC=(x-2.579761862403464)/0.20067473362789853 PERIODIC=NO
com4d_com10e_sc: CUSTOM ARG=com4d_com10e FUNC=(x-2.613085861348554)/0.2123521338308121 PERIODIC=NO
com4a_com11c_sc: CUSTOM ARG=com4a_com11c FUNC=(x-2.145161286724133)/0.1144627140678813 PERIODIC=NO
com4a_com11d_sc: CUSTOM ARG=com4a_com11d FUNC=(x-3.261125130685188)/0.16167497242884937 PERIODIC=NO
com4a_com11e_sc: CUSTOM ARG=com4a_com11e FUNC=(x-3.792494152655979)/0.23066470421538504 PERIODIC=NO
com4b_com11d_sc: CUSTOM ARG=com4b_com11d FUNC=(x-2.2759187555927607)/0.11715740295048062 PERIODIC=NO
com4a_com12d_sc: CUSTOM ARG=com4a_com12d FUNC=(x-3.053026198270934)/0.16884450430432388 PERIODIC=NO
com4a_com12e_sc: CUSTOM ARG=com4a_com12e FUNC=(x-3.4645725763098048)/0.21239841942430818 PERIODIC=NO
com4a_com13c_sc: CUSTOM ARG=com4a_com13c FUNC=(x-1.812050819274163)/0.0875977581662512 PERIODIC=NO
com4a_com13d_sc: CUSTOM ARG=com4a_com13d FUNC=(x-2.9430022678088954)/0.18050719244190405 PERIODIC=NO
com4a_com13e_sc: CUSTOM ARG=com4a_com13e FUNC=(x-3.197510467789458)/0.19262426893622453 PERIODIC=NO
com4b_com13e_sc: CUSTOM ARG=com4b_com13e FUNC=(x-2.801627279994683)/0.14792571987445166 PERIODIC=NO
com4a_com14c_sc: CUSTOM ARG=com4a_com14c FUNC=(x-1.908691304075288)/0.14752456740979572 PERIODIC=NO
com4a_com14d_sc: CUSTOM ARG=com4a_com14d FUNC=(x-2.936282256908356)/0.19344510146525515 PERIODIC=NO
com4a_com14e_sc: CUSTOM ARG=com4a_com14e FUNC=(x-3.014627310052962)/0.17355102072003492 PERIODIC=NO
com4b_com14e_sc: CUSTOM ARG=com4b_com14e FUNC=(x-2.7956044480981705)/0.15923044765140132 PERIODIC=NO
com4a_com15c_sc: CUSTOM ARG=com4a_com15c FUNC=(x-2.1771576116911)/0.18546852550734627 PERIODIC=NO
com4a_com15d_sc: CUSTOM ARG=com4a_com15d FUNC=(x-3.04803080804627)/0.20463134453275933 PERIODIC=NO
com4a_com15e_sc: CUSTOM ARG=com4a_com15e FUNC=(x-2.9362091486789645)/0.16774032219545829 PERIODIC=NO
com4b_com15e_sc: CUSTOM ARG=com4b_com15e FUNC=(x-2.9060386577788866)/0.17716909379389129 PERIODIC=NO
com4a_com16c_sc: CUSTOM ARG=com4a_com16c FUNC=(x-2.4133252527615205)/0.2108879579717778 PERIODIC=NO
com4a_com16d_sc: CUSTOM ARG=com4a_com16d FUNC=(x-3.117727816837041)/0.22772955468994266 PERIODIC=NO
com4a_com16e_sc: CUSTOM ARG=com4a_com16e FUNC=(x-2.8451849940344314)/0.1650258705522435 PERIODIC=NO
com4b_com16e_sc: CUSTOM ARG=com4b_com16e FUNC=(x-2.960485722539568)/0.20158755424810437 PERIODIC=NO
com5a_com1b_sc: CUSTOM ARG=com5a_com1b FUNC=(x-3.8709065017035695)/0.2648385420522577 PERIODIC=NO
com5a_com1c_sc: CUSTOM ARG=com5a_com1c FUNC=(x-3.589908647727104)/0.18690166511535966 PERIODIC=NO
com5b_com1c_sc: CUSTOM ARG=com5b_com1c FUNC=(x-3.5994381442774874)/0.19773314285580346 PERIODIC=NO
com5b_com1d_sc: CUSTOM ARG=com5b_com1d FUNC=(x-3.678651523662294)/0.16928855105872423 PERIODIC=NO
com5b_com1e_sc: CUSTOM ARG=com5b_com1e FUNC=(x-2.743248294108356)/0.17132470522507226 PERIODIC=NO
com5c_com1d_sc: CUSTOM ARG=com5c_com1d FUNC=(x-3.7428335198307114)/0.16753431565355262 PERIODIC=NO
com5c_com1e_sc: CUSTOM ARG=com5c_com1e FUNC=(x-3.6631363794939116)/0.2198093979624028 PERIODIC=NO
com5d_com1e_sc: CUSTOM ARG=com5d_com1e FUNC=(x-3.629804654529337)/0.21215228937248815 PERIODIC=NO
com5a_com2b_sc: CUSTOM ARG=com5a_com2b FUNC=(x-3.3758685538175994)/0.2455297595226536 PERIODIC=NO
com5a_com2c_sc: CUSTOM ARG=com5a_com2c FUNC=(x-3.1916470302886855)/0.18950413512947223 PERIODIC=NO
com5b_com2c_sc: CUSTOM ARG=com5b_com2c FUNC=(x-3.0855761719714514)/0.18473760338647824 PERIODIC=NO
com5b_com2d_sc: CUSTOM ARG=com5b_com2d FUNC=(x-3.2036353885150053)/0.15343783732669455 PERIODIC=NO
com5b_com2e_sc: CUSTOM ARG=com5b_com2e FUNC=(x-2.3982788641494714)/0.1614846302071272 PERIODIC=NO
com5c_com2d_sc: CUSTOM ARG=com5c_com2d FUNC=(x-3.2358631538563816)/0.14777419319193968 PERIODIC=NO
com5c_com2e_sc: CUSTOM ARG=com5c_com2e FUNC=(x-3.2077530632328113)/0.21296945330033593 PERIODIC=NO
com5d_com2e_sc: CUSTOM ARG=com5d_com2e FUNC=(x-3.101899590969163)/0.20619667681796697 PERIODIC=NO
com5a_com3b_sc: CUSTOM ARG=com5a_com3b FUNC=(x-2.2550431980890715)/0.23870217151640546 PERIODIC=NO
com5a_com3c_sc: CUSTOM ARG=com5a_com3c FUNC=(x-2.3096083657196664)/0.22026051015800438 PERIODIC=NO
com5a_com3d_sc: CUSTOM ARG=com5a_com3d FUNC=(x-1.753428360093591)/0.11607378957880195 PERIODIC=NO
com5b_com3c_sc: CUSTOM ARG=com5b_com3c FUNC=(x-1.9146821683459991)/0.16992502754668465 PERIODIC=NO
com5b_com3d_sc: CUSTOM ARG=com5b_com3d FUNC=(x-2.198510495847145)/0.1479309606914337 PERIODIC=NO
com5b_com3e_sc: CUSTOM ARG=com5b_com3e FUNC=(x-1.791451431826155)/0.14098619242078356 PERIODIC=NO
com5c_com3e_sc: CUSTOM ARG=com5c_com3e FUNC=(x-2.2762163824281965)/0.19800895962101397 PERIODIC=NO
com5d_com3e_sc: CUSTOM ARG=com5d_com3e FUNC=(x-1.9527861359596483)/0.20466337897036188 PERIODIC=NO
com5a_com4b_sc: CUSTOM ARG=com5a_com4b FUNC=(x-1.8106520415044998)/0.23069449118693608 PERIODIC=NO
com5a_com4c_sc: CUSTOM ARG=com5a_com4c FUNC=(x-2.127325291562112)/0.2388709059597454 PERIODIC=NO
com5a_com4d_sc: CUSTOM ARG=com5a_com4d FUNC=(x-1.7645019595989024)/0.1647485321149096 PERIODIC=NO
com5b_com4c_sc: CUSTOM ARG=com5b_com4c FUNC=(x-1.475624000618388)/0.16832100037146616 PERIODIC=NO
com5b_com4d_sc: CUSTOM ARG=com5b_com4d FUNC=(x-1.9926107056491236)/0.1739158255949206 PERIODIC=NO
com5b_com4e_sc: CUSTOM ARG=com5b_com4e FUNC=(x-1.8043477338159004)/0.1662483645317978 PERIODIC=NO
com5c_com4e_sc: CUSTOM ARG=com5c_com4e FUNC=(x-2.070807302098872)/0.20074399622724132 PERIODIC=NO
com5d_com4e_sc: CUSTOM ARG=com5d_com4e FUNC=(x-1.5100616784887164)/0.2102009039995622 PERIODIC=NO
com5a_com6b_sc: CUSTOM ARG=com5a_com6b FUNC=(x-1.2142785727813983)/0.1261798188506802 PERIODIC=NO
com5a_com6c_sc: CUSTOM ARG=com5a_com6c FUNC=(x-2.2448784996786753)/0.23281083129730037 PERIODIC=NO
com5a_com6d_sc: CUSTOM ARG=com5a_com6d FUNC=(x-2.3352375482885246)/0.2542423621717435 PERIODIC=NO
com5b_com6c_sc: CUSTOM ARG=com5b_com6c FUNC=(x-1.0833700129860684)/0.11026202441442398 PERIODIC=NO
com5b_com6d_sc: CUSTOM ARG=com5b_com6d FUNC=(x-2.0456312762116093)/0.18873081551227927 PERIODIC=NO
com5b_com6e_sc: CUSTOM ARG=com5b_com6e FUNC=(x-2.3492320966013187)/0.20497390951374533 PERIODIC=NO
com5c_com6e_sc: CUSTOM ARG=com5c_com6e FUNC=(x-2.1071112168345985)/0.1750446998453215 PERIODIC=NO
com5a_com7c_sc: CUSTOM ARG=com5a_com7c FUNC=(x-2.4896231542080662)/0.2046819193793012 PERIODIC=NO
com5a_com7d_sc: CUSTOM ARG=com5a_com7d FUNC=(x-2.769422938767816)/0.26913791242328294 PERIODIC=NO
com5b_com7d_sc: CUSTOM ARG=com5b_com7d FUNC=(x-2.264804157954743)/0.1762350944778219 PERIODIC=NO
com5b_com7e_sc: CUSTOM ARG=com5b_com7e FUNC=(x-2.7696473117626184)/0.2006165473864491 PERIODIC=NO
com5a_com8b_sc: CUSTOM ARG=com5a_com8b FUNC=(x-1.4332169574406228)/0.13234573601532856 PERIODIC=NO
com5a_com8c_sc: CUSTOM ARG=com5a_com8c FUNC=(x-2.8171759980478246)/0.19118521751976866 PERIODIC=NO
com5a_com8d_sc: CUSTOM ARG=com5a_com8d FUNC=(x-3.2433903962387314)/0.2753799643560748 PERIODIC=NO
com5b_com8d_sc: CUSTOM ARG=com5b_com8d FUNC=(x-2.58877121025062)/0.16985475005942166 PERIODIC=NO
com5b_com8e_sc: CUSTOM ARG=com5b_com8e FUNC=(x-3.22682242175013)/0.1951043981498316 PERIODIC=NO
com5a_com9b_sc: CUSTOM ARG=com5a_com9b FUNC=(x-1.6777150306160808)/0.16420424977263434 PERIODIC=NO
com5a_com9c_sc: CUSTOM ARG=com5a_com9c FUNC=(x-3.070361669516085)/0.1940629216690971 PERIODIC=NO
com5a_com9d_sc: CUSTOM ARG=com5a_com9d FUNC=(x-3.6343297448498006)/0.2794883027448776 PERIODIC=NO
com5d_com9e_sc: CUSTOM ARG=com5d_com9e FUNC=(x-1.8666731644780714)/0.1800825296790178 PERIODIC=NO
com5a_com10b_sc: CUSTOM ARG=com5a_com10b FUNC=(x-2.009000183114449)/0.2018383725642844 PERIODIC=NO
com5a_com10c_sc: CUSTOM ARG=com5a_com10c FUNC=(x-3.3264174004340847)/0.22730545564018417 PERIODIC=NO
com5a_com10d_sc: CUSTOM ARG=com5a_com10d FUNC=(x-4.04005241624536)/0.2853616296234706 PERIODIC=NO
com5a_com10e_sc: CUSTOM ARG=com5a_com10e FUNC=(x-3.814199439028557)/0.19041825397602377 PERIODIC=NO
com5b_com10c_sc: CUSTOM ARG=com5b_com10c FUNC=(x-2.271516095510016)/0.18917710468727794 PERIODIC=NO
com5b_com10e_sc: CUSTOM ARG=com5b_com10e FUNC=(x-3.949337368847996)/0.196241181640386 PERIODIC=NO
com5a_com11d_sc: CUSTOM ARG=com5a_com11d FUNC=(x-3.500429801680495)/0.21956370575167297 PERIODIC=NO
com5a_com11e_sc: CUSTOM ARG=com5a_com11e FUNC=(x-3.7389386865035035)/0.2840901392376093 PERIODIC=NO
com5b_com11e_sc: CUSTOM ARG=com5b_com11e FUNC=(x-3.353545516326534)/0.18929001372487864 PERIODIC=NO
com5a_com12d_sc: CUSTOM ARG=com5a_com12d FUNC=(x-3.308371798382498)/0.2235163589465124 PERIODIC=NO
com5a_com12e_sc: CUSTOM ARG=com5a_com12e FUNC=(x-3.3982728242455127)/0.25855294911518045 PERIODIC=NO
com5b_com12e_sc: CUSTOM ARG=com5b_com12e FUNC=(x-3.147435841293509)/0.17702011983996488 PERIODIC=NO
com5a_com13c_sc: CUSTOM ARG=com5a_com13c FUNC=(x-2.1612453985668054)/0.13731991997313706 PERIODIC=NO
com5a_com13d_sc: CUSTOM ARG=com5a_com13d FUNC=(x-3.204929554047989)/0.2266794584362812 PERIODIC=NO
com5a_com13e_sc: CUSTOM ARG=com5a_com13e FUNC=(x-3.116113996216935)/0.22704569609668043 PERIODIC=NO
com5b_com13e_sc: CUSTOM ARG=com5b_com13e FUNC=(x-3.0313588996520004)/0.1710910354435216 PERIODIC=NO
com5a_com14c_sc: CUSTOM ARG=com5a_com14c FUNC=(x-2.347265042050124)/0.17986775555365817 PERIODIC=NO
com5a_com14d_sc: CUSTOM ARG=com5a_com14d FUNC=(x-3.191674754962237)/0.22851423065854884 PERIODIC=NO
com5a_com14e_sc: CUSTOM ARG=com5a_com14e FUNC=(x-2.9111639045747983)/0.19756999110460105 PERIODIC=NO
com5b_com14e_sc: CUSTOM ARG=com5b_com14e FUNC=(x-3.0225423311871773)/0.1776777550728592 PERIODIC=NO
com5a_com15c_sc: CUSTOM ARG=com5a_com15c FUNC=(x-2.6650153937530936)/0.20277949075352583 PERIODIC=NO
com5a_com15d_sc: CUSTOM ARG=com5a_com15d FUNC=(x-3.2900546155226587)/0.22869357428851447 PERIODIC=NO
com5a_com15e_sc: CUSTOM ARG=com5a_com15e FUNC=(x-2.814055815879132)/0.17963536267517788 PERIODIC=NO
com5b_com15e_sc: CUSTOM ARG=com5b_com15e FUNC=(x-3.1228232100323914)/0.18489081593626716 PERIODIC=NO
com5a_com16c_sc: CUSTOM ARG=com5a_com16c FUNC=(x-2.9265698735464665)/0.2195632176038499 PERIODIC=NO
com5a_com16d_sc: CUSTOM ARG=com5a_com16d FUNC=(x-3.347112445200282)/0.24017546072901574 PERIODIC=NO
com5a_com16e_sc: CUSTOM ARG=com5a_com16e FUNC=(x-2.726729775174889)/0.16145911276256206 PERIODIC=NO
com5b_com16d_sc: CUSTOM ARG=com5b_com16d FUNC=(x-2.6151164531543887)/0.1684911252928588 PERIODIC=NO
com5b_com16e_sc: CUSTOM ARG=com5b_com16e FUNC=(x-3.168717184011714)/0.19281463586270364 PERIODIC=NO
com6a_com1b_sc: CUSTOM ARG=com6a_com1b FUNC=(x-4.283097863470467)/0.25867152490063205 PERIODIC=NO
com6a_com1c_sc: CUSTOM ARG=com6a_com1c FUNC=(x-3.658282833642529)/0.16789472846332262 PERIODIC=NO
com6b_com1d_sc: CUSTOM ARG=com6b_com1d FUNC=(x-3.7242606503461437)/0.1427397166193791 PERIODIC=NO
com6b_com1e_sc: CUSTOM ARG=com6b_com1e FUNC=(x-2.5172171493337085)/0.1341572527282803 PERIODIC=NO
com6c_com1d_sc: CUSTOM ARG=com6c_com1d FUNC=(x-4.198893062396155)/0.1630584575511485 PERIODIC=NO
com6c_com1e_sc: CUSTOM ARG=com6c_com1e FUNC=(x-3.778244217901599)/0.22054929387904013 PERIODIC=NO
com6d_com1e_sc: CUSTOM ARG=com6d_com1e FUNC=(x-4.078332975009967)/0.22731689554952514 PERIODIC=NO
com6a_com2b_sc: CUSTOM ARG=com6a_com2b FUNC=(x-3.818633875025758)/0.2390253359475517 PERIODIC=NO
com6a_com2c_sc: CUSTOM ARG=com6a_com2c FUNC=(x-3.3409460780861573)/0.1645509865756607 PERIODIC=NO
com6b_com2e_sc: CUSTOM ARG=com6b_com2e FUNC=(x-2.2683206328980487)/0.10926403209913159 PERIODIC=NO
com6c_com2d_sc: CUSTOM ARG=com6c_com2d FUNC=(x-3.7101298115261647)/0.14485091323261087 PERIODIC=NO
com6c_com2e_sc: CUSTOM ARG=com6c_com2e FUNC=(x-3.3916234452487855)/0.2055565735053109 PERIODIC=NO
com6d_com2e_sc: CUSTOM ARG=com6d_com2e FUNC=(x-3.5758844897603064)/0.2171701683334728 PERIODIC=NO
com6a_com3b_sc: CUSTOM ARG=com6a_com3b FUNC=(x-2.745967160440367)/0.23245946342989682 PERIODIC=NO
com6a_com3c_sc: CUSTOM ARG=com6a_com3c FUNC=(x-2.6031540110096434)/0.20305653589376718 PERIODIC=NO
com6c_com3e_sc: CUSTOM ARG=com6c_com3e FUNC=(x-2.585424168079257)/0.1781351939212076 PERIODIC=NO
com6d_com3e_sc: CUSTOM ARG=com6d_com3e FUNC=(x-2.458274558970806)/0.2111729716242637 PERIODIC=NO
com6a_com4b_sc: CUSTOM ARG=com6a_com4b FUNC=(x-2.3221029342451716)/0.2302556523603938 PERIODIC=NO
com6a_com4c_sc: CUSTOM ARG=com6a_com4c FUNC=(x-2.4573884406169784)/0.23211467299032246 PERIODIC=NO
com6a_com4d_sc: CUSTOM ARG=com6a_com4d FUNC=(x-1.8872517662871346)/0.13945655044623229 PERIODIC=NO
com6b_com4c_sc: CUSTOM ARG=com6b_com4c FUNC=(x-1.9675208545463436)/0.17207352188710776 PERIODIC=NO
com6c_com4e_sc: CUSTOM ARG=com6c_com4e FUNC=(x-2.4134508834042827)/0.18497783273883636 PERIODIC=NO
com6d_com4e_sc: CUSTOM ARG=com6d_com4e FUNC=(x-2.020522124816597)/0.22489842153722933 PERIODIC=NO
com6a_com5b_sc: CUSTOM ARG=com6a_com5b FUNC=(x-1.9608999391073414)/0.21549246782647857 PERIODIC=NO
com6a_com5c_sc: CUSTOM ARG=com6a_com5c FUNC=(x-2.4746789554278443)/0.2513381518872168 PERIODIC=NO
com6a_com5d_sc: CUSTOM ARG=com6a_com5d FUNC=(x-2.1000764798903804)/0.21353136243015786 PERIODIC=NO
com6b_com5c_sc: CUSTOM ARG=com6b_com5c FUNC=(x-1.6501803328362044)/0.17996282046759313 PERIODIC=NO
com6b_com5d_sc: CUSTOM ARG=com6b_com5d FUNC=(x-2.2560096402822722)/0.1973540512374606 PERIODIC=NO
com6b_com5e_sc: CUSTOM ARG=com6b_com5e FUNC=(x-2.0545522648745567)/0.18344496069165842 PERIODIC=NO
com6c_com5e_sc: CUSTOM ARG=com6c_com5e FUNC=(x-2.3823270073842453)/0.19527259413509107 PERIODIC=NO
com6d_com5e_sc: CUSTOM ARG=com6d_com5e FUNC=(x-1.6658745561941506)/0.22593533064322532 PERIODIC=NO
com6a_com7b_sc: CUSTOM ARG=com6a_com7b FUNC=(x-1.560774053653933)/0.11145834536290597 PERIODIC=NO
com6a_com7c_sc: CUSTOM ARG=com6a_com7c FUNC=(x-2.87173549647761)/0.23627221181254743 PERIODIC=NO
com6a_com7d_sc: CUSTOM ARG=com6a_com7d FUNC=(x-2.892980628787621)/0.2975907982055484 PERIODIC=NO
com6a_com7e_sc: CUSTOM ARG=com6a_com7e FUNC=(x-2.0067469850496455)/0.19574233023388446 PERIODIC=NO
com6b_com7c_sc: CUSTOM ARG=com6b_com7c FUNC=(x-1.494073151564763)/0.1304955455351105 PERIODIC=NO
com6b_com7d_sc: CUSTOM ARG=com6b_com7d FUNC=(x-2.588234835024807)/0.2277861154495665 PERIODIC=NO
com6b_com7e_sc: CUSTOM ARG=com6b_com7e FUNC=(x-2.8507712203630042)/0.23328294678334538 PERIODIC=NO
com6a_com8c_sc: CUSTOM ARG=com6a_com8c FUNC=(x-3.1952647037454587)/0.23027519610502603 PERIODIC=NO
com6a_com8d_sc: CUSTOM ARG=com6a_com8d FUNC=(x-3.3755124445455316)/0.3138116366442454 PERIODIC=NO
com6a_com8e_sc: CUSTOM ARG=com6a_com8e FUNC=(x-2.5551971603191572)/0.20630511962200884 PERIODIC=NO
com6b_com8d_sc: CUSTOM ARG=com6b_com8d FUNC=(x-2.903542776084279)/0.2341682231851979 PERIODIC=NO
com6b_com8e_sc: CUSTOM ARG=com6b_com8e FUNC=(x-3.325413710086913)/0.2364656603262758 PERIODIC=NO
com6a_com9b_sc: CUSTOM ARG=com6a_com9b FUNC=(x-1.7465625492221502)/0.132904658857551 PERIODIC=NO
com6a_com9c_sc: CUSTOM ARG=com6a_com9c FUNC=(x-3.4641396213548794)/0.23125866765590397 PERIODIC=NO
com6a_com9d_sc: CUSTOM ARG=com6a_com9d FUNC=(x-3.8074805332654145)/0.3196182557645006 PERIODIC=NO
com6a_com9e_sc: CUSTOM ARG=com6a_com9e FUNC=(x-3.0846947051277147)/0.20575736957624194 PERIODIC=NO
com6b_com9d_sc: CUSTOM ARG=com6b_com9d FUNC=(x-3.1417811878796282)/0.24022016011689817 PERIODIC=NO
com6b_com9e_sc: CUSTOM ARG=com6b_com9e FUNC=(x-3.739114571096003)/0.2347803226719902 PERIODIC=NO
com6a_com10b_sc: CUSTOM ARG=com6a_com10b FUNC=(x-1.9323744860863779)/0.18900665810544998 PERIODIC=NO
com6a_com10c_sc: CUSTOM ARG=com6a_com10c FUNC=(x-3.71763604658494)/0.26238071433526067 PERIODIC=NO
com6a_com10d_sc: CUSTOM ARG=com6a_com10d FUNC=(x-4.249865813163121)/0.32596282702427354 PERIODIC=NO
com6a_com10e_sc: CUSTOM ARG=com6a_com10e FUNC=(x-3.6364674524753)/0.20698539490326096 PERIODIC=NO
com6b_com10d_sc: CUSTOM ARG=com6b_com10d FUNC=(x-3.3983379009858283)/0.2525269626131264 PERIODIC=NO
com6b_com10e_sc: CUSTOM ARG=com6b_com10e FUNC=(x-4.136047383325505)/0.2362902840540977 PERIODIC=NO
com6a_com11d_sc: CUSTOM ARG=com6a_com11d FUNC=(x-3.8348353943472233)/0.2670688445802188 PERIODIC=NO
com6a_com11e_sc: CUSTOM ARG=com6a_com11e FUNC=(x-3.7565669719301846)/0.33161112329538894 PERIODIC=NO
com6b_com11d_sc: CUSTOM ARG=com6b_com11d FUNC=(x-2.4977108736798797)/0.13778499300933647 PERIODIC=NO
com6b_com11e_sc: CUSTOM ARG=com6b_com11e FUNC=(x-3.644429112570226)/0.23422369446585325 PERIODIC=NO
com6a_com12c_sc: CUSTOM ARG=com6a_com12c FUNC=(x-2.512141559783216)/0.1383682402074009 PERIODIC=NO
com6a_com12d_sc: CUSTOM ARG=com6a_com12d FUNC=(x-3.6506632006232222)/0.26253058458816464 PERIODIC=NO
com6a_com12e_sc: CUSTOM ARG=com6a_com12e FUNC=(x-3.4048462781758877)/0.29526272760620614 PERIODIC=NO
com6b_com12d_sc: CUSTOM ARG=com6b_com12d FUNC=(x-2.4118961735598217)/0.14021079625481533 PERIODIC=NO
com6b_com12e_sc: CUSTOM ARG=com6b_com12e FUNC=(x-3.451531970935887)/0.2145363011147374 PERIODIC=NO
com6a_com13c_sc: CUSTOM ARG=com6a_com13c FUNC=(x-2.635722277581741)/0.17598136835289419 PERIODIC=NO
com6a_com13d_sc: CUSTOM ARG=com6a_com13d FUNC=(x-3.5441072952239114)/0.2550382137911593 PERIODIC=NO
com6a_com13e_sc: CUSTOM ARG=com6a_com13e FUNC=(x-3.108256814436241)/0.24927192781922897 PERIODIC=NO
com6b_com13d_sc: CUSTOM ARG=com6b_com13d FUNC=(x-2.4639490740363477)/0.1477440239224751 PERIODIC=NO
com6b_com13e_sc: CUSTOM ARG=com6b_com13e FUNC=(x-3.3386615358844782)/0.1972962886442212 PERIODIC=NO
com6a_com14c_sc: CUSTOM ARG=com6a_com14c FUNC=(x-2.865159702035819)/0.20132313408040234 PERIODIC=NO
com6a_com14d_sc: CUSTOM ARG=com6a_com14d FUNC=(x-3.5144714375371238)/0.24579454382002972 PERIODIC=NO
com6a_com14e_sc: CUSTOM ARG=com6a_com14e FUNC=(x-2.88004402463839)/0.20641152450071018 PERIODIC=NO
com6b_com14d_sc: CUSTOM ARG=com6b_com14d FUNC=(x-2.637954573157251)/0.15470359770950173 PERIODIC=NO
com6b_com14e_sc: CUSTOM ARG=com6b_com14e FUNC=(x-3.31665275498646)/0.19225783160939092 PERIODIC=NO
com6a_com15c_sc: CUSTOM ARG=com6a_com15c FUNC=(x-3.1999819017375493)/0.21347649408425348 PERIODIC=NO
com6a_com15d_sc: CUSTOM ARG=com6a_com15d FUNC=(x-3.588573264183367)/0.23605919585059165 PERIODIC=NO
com6a_com15e_sc: CUSTOM ARG=com6a_com15e FUNC=(x-2.759647213330382)/0.17710225091196474 PERIODIC=NO
com6b_com15d_sc: CUSTOM ARG=com6b_com15d FUNC=(x-2.924191540443545)/0.15898144877560047 PERIODIC=NO
com6b_com15e_sc: CUSTOM ARG=com6b_com15e FUNC=(x-3.395204522898402)/0.18754584452990333 PERIODIC=NO
com6a_com16c_sc: CUSTOM ARG=com6a_com16c FUNC=(x-3.4672291171656315)/0.2238537122586013 PERIODIC=NO
com6a_com16d_sc: CUSTOM ARG=com6a_com16d FUNC=(x-3.6250573336849854)/0.2372859349045841 PERIODIC=NO
com6a_com16e_sc: CUSTOM ARG=com6a_com16e FUNC=(x-2.6747491328677344)/0.1479284410511303 PERIODIC=NO
com6b_com16d_sc: CUSTOM ARG=com6b_com16d FUNC=(x-3.1408306443805984)/0.17699081305971873 PERIODIC=NO
com7a_com1b_sc: CUSTOM ARG=com7a_com1b FUNC=(x-4.71423343727036)/0.24548473340725313 PERIODIC=NO
com7a_com1c_sc: CUSTOM ARG=com7a_com1c FUNC=(x-3.7661655929092115)/0.14383437398807236 PERIODIC=NO
com7c_com1d_sc: CUSTOM ARG=com7c_com1d FUNC=(x-4.6757800515926915)/0.1625461864273593 PERIODIC=NO
com7c_com1e_sc: CUSTOM ARG=com7c_com1e FUNC=(x-3.9301096050707245)/0.2104055315929041 PERIODIC=NO
com7d_com1e_sc: CUSTOM ARG=com7d_com1e FUNC=(x-4.548689912819933)/0.23532376324626172 PERIODIC=NO
com7a_com2b_sc: CUSTOM ARG=com7a_com2b FUNC=(x-4.2788556840663325)/0.22646899029217826 PERIODIC=NO
com7a_com2c_sc: CUSTOM ARG=com7a_com2c FUNC=(x-3.534540220920781)/0.13447806741556245 PERIODIC=NO
com7c_com2d_sc: CUSTOM ARG=com7c_com2d FUNC=(x-4.2018822935386)/0.14517351345598542 PERIODIC=NO
com7c_com2e_sc: CUSTOM ARG=com7c_com2e FUNC=(x-3.617378645847703)/0.18989915903776106 PERIODIC=NO
com7d_com2e_sc: CUSTOM ARG=com7d_com2e FUNC=(x-4.069330585634115)/0.22088752600641465 PERIODIC=NO
com7a_com3b_sc: CUSTOM ARG=com7a_com3b FUNC=(x-3.257253097874442)/0.2217649307328873 PERIODIC=NO
com7a_com3c_sc: CUSTOM ARG=com7a_com3c FUNC=(x-2.95316170910477)/0.18062548570298156 PERIODIC=NO
com7b_com3e_sc: CUSTOM ARG=com7b_com3e FUNC=(x-1.9839184068119442)/0.10648994747447998 PERIODIC=NO
com7c_com3e_sc: CUSTOM ARG=com7c_com3e FUNC=(x-2.9514450595467667)/0.15795885608479487 PERIODIC=NO
com7d_com3e_sc: CUSTOM ARG=com7d_com3e FUNC=(x-2.9886088655681102)/0.21008999113361534 PERIODIC=NO
com7a_com4b_sc: CUSTOM ARG=com7a_com4b FUNC=(x-2.861534902586298)/0.2230724685141821 PERIODIC=NO
com7a_com4c_sc: CUSTOM ARG=com7a_com4c FUNC=(x-2.8514206623379894)/0.21557918284988276 PERIODIC=NO
com7a_com4d_sc: CUSTOM ARG=com7a_com4d FUNC=(x-2.1288636629806117)/0.11858713520075269 PERIODIC=NO
com7c_com4e_sc: CUSTOM ARG=com7c_com4e FUNC=(x-2.824606273980577)/0.16770458077767678 PERIODIC=NO
com7d_com4e_sc: CUSTOM ARG=com7d_com4e FUNC=(x-2.570359497253637)/0.22730411340439477 PERIODIC=NO
com7a_com5b_sc: CUSTOM ARG=com7a_com5b FUNC=(x-2.5213246354322196)/0.21597912466449776 PERIODIC=NO
com7a_com5c_sc: CUSTOM ARG=com7a_com5c FUNC=(x-2.902365648272753)/0.24269798983172336 PERIODIC=NO
com7a_com5d_sc: CUSTOM ARG=com7a_com5d FUNC=(x-2.329194463630514)/0.19412082358599445 PERIODIC=NO
com7b_com5c_sc: CUSTOM ARG=com7b_com5c FUNC=(x-2.201934955658209)/0.18239884830202757 PERIODIC=NO
com7c_com5e_sc: CUSTOM ARG=com7c_com5e FUNC=(x-2.8276812174045136)/0.18786069119561216 PERIODIC=NO
com7d_com5e_sc: CUSTOM ARG=com7d_com5e FUNC=(x-2.220720715882767)/0.23932121406586707 PERIODIC=NO
com7a_com6b_sc: CUSTOM ARG=com7a_com6b FUNC=(x-2.245503780061374)/0.19226219262452496 PERIODIC=NO
com7a_com6c_sc: CUSTOM ARG=com7a_com6c FUNC=(x-3.0671256727050227)/0.2536270297686028 PERIODIC=NO
com7a_com6d_sc: CUSTOM ARG=com7a_com6d FUNC=(x-2.6675853147454283)/0.26236159206324594 PERIODIC=NO
com7a_com6e_sc: CUSTOM ARG=com7a_com6e FUNC=(x-1.4776236796769957)/0.12518495039111163 PERIODIC=NO
com7b_com6c_sc: CUSTOM ARG=com7b_com6c FUNC=(x-2.006039297212411)/0.1905967000876515 PERIODIC=NO
com7b_com6d_sc: CUSTOM ARG=com7b_com6d FUNC=(x-2.783723442144723)/0.2280450825317369 PERIODIC=NO
com7c_com6e_sc: CUSTOM ARG=com7c_com6e FUNC=(x-2.940934418755238)/0.20357674310210228 PERIODIC=NO
com7d_com6e_sc: CUSTOM ARG=com7d_com6e FUNC=(x-1.9628057760721485)/0.2317669115917008 PERIODIC=NO
com7a_com8b_sc: CUSTOM ARG=com7a_com8b FUNC=(x-2.042819648406153)/0.12558077603502182 PERIODIC=NO
com7a_com8c_sc: CUSTOM ARG=com7a_com8c FUNC=(x-3.6548077632558424)/0.2555421163351742 PERIODIC=NO
com7a_com8d_sc: CUSTOM ARG=com7a_com8d FUNC=(x-3.591771377929744)/0.3348773959746029 PERIODIC=NO
com7a_com8e_sc: CUSTOM ARG=com7a_com8e FUNC=(x-2.399514171486426)/0.20384119300700193 PERIODIC=NO
com7b_com8c_sc: CUSTOM ARG=com7b_com8c FUNC=(x-2.039499565797311)/0.17240136911717222 PERIODIC=NO
com7b_com8d_sc: CUSTOM ARG=com7b_com8d FUNC=(x-3.326198536951456)/0.27534092651659386 PERIODIC=NO
com7a_com9c_sc: CUSTOM ARG=com7a_com9c FUNC=(x-3.937816523565234)/0.25856263500843835 PERIODIC=NO
com7a_com9d_sc: CUSTOM ARG=com7a_com9d FUNC=(x-4.0547535978077995)/0.3440341882220799 PERIODIC=NO
com7a_com9e_sc: CUSTOM ARG=com7a_com9e FUNC=(x-2.9393430095910134)/0.20932852370002952 PERIODIC=NO
com7b_com9c_sc: CUSTOM ARG=com7b_com9c FUNC=(x-2.134257058115988)/0.18215787169364756 PERIODIC=NO
com7b_com9d_sc: CUSTOM ARG=com7b_com9d FUNC=(x-3.5769181123883294)/0.2870232927421612 PERIODIC=NO
com7a_com10c_sc: CUSTOM ARG=com7a_com10c FUNC=(x-4.1925677966728605)/0.29087383573272463 PERIODIC=NO
com7a_com10d_sc: CUSTOM ARG=com7a_com10d FUNC=(x-4.527394190110794)/0.35319062756666003 PERIODIC=NO
com7a_com10e_sc: CUSTOM ARG=com7a_com10e FUNC=(x-3.5180766495216496)/0.2154028606454843 PERIODIC=NO
com7b_com10d_sc: CUSTOM ARG=com7b_com10d FUNC=(x-3.8290510893504814)/0.30436959388971147 PERIODIC=NO
com7b_com10e_sc: CUSTOM ARG=com7b_com10e FUNC=(x-4.402200124331586)/0.27043964076891097 PERIODIC=NO
com7a_com11c_sc: CUSTOM ARG=com7a_com11c FUNC=(x-2.954042232221453)/0.15762344551311758 PERIODIC=NO
com7a_com11d_sc: CUSTOM ARG=com7a_com11d FUNC=(x-4.242798345046269)/0.3003361556940715 PERIODIC=NO
com7a_com11e_sc: CUSTOM ARG=com7a_com11e FUNC=(x-3.8457718361039133)/0.3728541824006255 PERIODIC=NO
com7b_com11d_sc: CUSTOM ARG=com7b_com11d FUNC=(x-2.8762801272052716)/0.20114455715134666 PERIODIC=NO
com7b_com11e_sc: CUSTOM ARG=com7b_com11e FUNC=(x-4.024910261394663)/0.2735854075480693 PERIODIC=NO
com7a_com12c_sc: CUSTOM ARG=com7a_com12c FUNC=(x-3.013093159761356)/0.1729737354671918 PERIODIC=NO
com7a_com12d_sc: CUSTOM ARG=com7a_com12d FUNC=(x-4.059238817018927)/0.28615637089686424 PERIODIC=NO
com7a_com12e_sc: CUSTOM ARG=com7a_com12e FUNC=(x-3.485610050889407)/0.323802975485539 PERIODIC=NO
com7b_com12d_sc: CUSTOM ARG=com7b_com12d FUNC=(x-2.873239226449852)/0.18988715867123315 PERIODIC=NO
com7b_com12e_sc: CUSTOM ARG=com7b_com12e FUNC=(x-3.837075228571831)/0.24379168685376784 PERIODIC=NO
com7a_com13c_sc: CUSTOM ARG=com7a_com13c FUNC=(x-3.1805065061898983)/0.19755618223715923 PERIODIC=NO
com7a_com13d_sc: CUSTOM ARG=com7a_com13d FUNC=(x-3.9422525339808274)/0.2686842996490881 PERIODIC=NO
com7a_com13e_sc: CUSTOM ARG=com7a_com13e FUNC=(x-3.176572001406539)/0.26201158745607867 PERIODIC=NO
com7b_com13d_sc: CUSTOM ARG=com7b_com13d FUNC=(x-2.983763790185838)/0.18069275797559536 PERIODIC=NO
com7b_com13e_sc: CUSTOM ARG=com7b_com13e FUNC=(x-3.718431022007256)/0.2144476763461589 PERIODIC=NO
com7a_com14c_sc: CUSTOM ARG=com7a_com14c FUNC=(x-3.427537951984269)/0.2111511393695979 PERIODIC=NO
com7a_com14d_sc: CUSTOM ARG=com7a_com14d FUNC=(x-3.8898724992906506)/0.25019308487201447 PERIODIC=NO
com7a_com14e_sc: CUSTOM ARG=com7a_com14e FUNC=(x-2.925987556388155)/0.20420623914188485 PERIODIC=NO
com7b_com14d_sc: CUSTOM ARG=com7b_com14d FUNC=(x-3.186806101354429)/0.17349078210708718 PERIODIC=NO
com7a_com15c_sc: CUSTOM ARG=com7a_com15c FUNC=(x-3.7635100346052814)/0.21625149255875326 PERIODIC=NO
com7a_com15d_sc: CUSTOM ARG=com7a_com15d FUNC=(x-3.9330639032773975)/0.2329498692298849 PERIODIC=NO
com7a_com15e_sc: CUSTOM ARG=com7a_com15e FUNC=(x-2.779770826003679)/0.16384959011760172 PERIODIC=NO
com7b_com15d_sc: CUSTOM ARG=com7b_com15d FUNC=(x-3.480770244892282)/0.16762198825155086 PERIODIC=NO
com7a_com16c_sc: CUSTOM ARG=com7a_com16c FUNC=(x-4.026193130976238)/0.22266243202096114 PERIODIC=NO
com7a_com16d_sc: CUSTOM ARG=com7a_com16d FUNC=(x-3.943915550749942)/0.2259160363734401 PERIODIC=NO
com7b_com16d_sc: CUSTOM ARG=com7b_com16d FUNC=(x-3.6932254188401004)/0.17723589432907397 PERIODIC=NO
com8a_com1b_sc: CUSTOM ARG=com8a_com1b FUNC=(x-5.146681646611661)/0.23647294719306677 PERIODIC=NO
com8a_com1d_sc: CUSTOM ARG=com8a_com1d FUNC=(x-2.37197700104278)/0.17666366159968336 PERIODIC=NO
com8c_com1d_sc: CUSTOM ARG=com8c_com1d FUNC=(x-5.155396095728264)/0.17237552819252305 PERIODIC=NO
com8c_com1e_sc: CUSTOM ARG=com8c_com1e FUNC=(x-4.135851558400961)/0.20524783089636323 PERIODIC=NO
com8d_com1e_sc: CUSTOM ARG=com8d_com1e FUNC=(x-5.030565715700941)/0.24101403186637255 PERIODIC=NO
com8a_com2b_sc: CUSTOM ARG=com8a_com2b FUNC=(x-4.74046424233384)/0.21605936792258976 PERIODIC=NO
com8a_com2c_sc: CUSTOM ARG=com8a_com2c FUNC=(x-3.7766161857941274)/0.12252014202213139 PERIODIC=NO
com8a_com2d_sc: CUSTOM ARG=com8a_com2d FUNC=(x-2.4217433345943657)/0.17910286381139912 PERIODIC=NO
com8b_com2d_sc: CUSTOM ARG=com8b_com2d FUNC=(x-3.693311992252086)/0.15467826954182434 PERIODIC=NO
com8b_com2e_sc: CUSTOM ARG=com8b_com2e FUNC=(x-2.3205441719714117)/0.14682435455066714 PERIODIC=NO
com8c_com2e_sc: CUSTOM ARG=com8c_com2e FUNC=(x-3.895101675772692)/0.18210016567307755 PERIODIC=NO
com8d_com2e_sc: CUSTOM ARG=com8d_com2e FUNC=(x-4.572455123531316)/0.2221072521770833 PERIODIC=NO
com8a_com3b_sc: CUSTOM ARG=com8a_com3b FUNC=(x-3.770058085531036)/0.21120222316856122 PERIODIC=NO
com8a_com3c_sc: CUSTOM ARG=com8a_com3c FUNC=(x-3.341638550240616)/0.16666033500860364 PERIODIC=NO
com8b_com3d_sc: CUSTOM ARG=com8b_com3d FUNC=(x-3.13385677159799)/0.14246536298006865 PERIODIC=NO
com8b_com3e_sc: CUSTOM ARG=com8b_com3e FUNC=(x-2.274930666848571)/0.15278879240408733 PERIODIC=NO
com8c_com3e_sc: CUSTOM ARG=com8c_com3e FUNC=(x-3.3594058888848446)/0.15273759288782124 PERIODIC=NO
com8d_com3e_sc: CUSTOM ARG=com8d_com3e FUNC=(x-3.526747940938268)/0.20710969458223075 PERIODIC=NO
com8a_com4b_sc: CUSTOM ARG=com8a_com4b FUNC=(x-3.40014906233554)/0.21561448630075505 PERIODIC=NO
com8a_com4c_sc: CUSTOM ARG=com8a_com4c FUNC=(x-3.2766298813187262)/0.20250797254625247 PERIODIC=NO
com8b_com4e_sc: CUSTOM ARG=com8b_com4e FUNC=(x-2.299320342657589)/0.13950731899553867 PERIODIC=NO
com8c_com4e_sc: CUSTOM ARG=com8c_com4e FUNC=(x-3.2710742444800225)/0.16390126597347757 PERIODIC=NO
com8d_com4e_sc: CUSTOM ARG=com8d_com4e FUNC=(x-3.126080822208465)/0.22622043514897736 PERIODIC=NO
com8a_com5b_sc: CUSTOM ARG=com8a_com5b FUNC=(x-3.080773232330514)/0.21468420059547544 PERIODIC=NO
com8a_com5c_sc: CUSTOM ARG=com8a_com5c FUNC=(x-3.3542763031659057)/0.23399407990022814 PERIODIC=NO
com8a_com5d_sc: CUSTOM ARG=com8a_com5d FUNC=(x-2.6395810933275325)/0.18368319614930423 PERIODIC=NO
com8b_com5c_sc: CUSTOM ARG=com8b_com5c FUNC=(x-2.759955111551664)/0.18123335624824574 PERIODIC=NO
com8c_com5e_sc: CUSTOM ARG=com8c_com5e FUNC=(x-3.3023387188049464)/0.18802963773936204 PERIODIC=NO
com8d_com5e_sc: CUSTOM ARG=com8d_com5e FUNC=(x-2.784852595964743)/0.24362385432441547 PERIODIC=NO
com8a_com6b_sc: CUSTOM ARG=com8a_com6b FUNC=(x-2.8109784590471767)/0.20165368826338415 PERIODIC=NO
com8a_com6c_sc: CUSTOM ARG=com8a_com6c FUNC=(x-3.535612281364792)/0.2524711169539883 PERIODIC=NO
com8a_com6d_sc: CUSTOM ARG=com8a_com6d FUNC=(x-2.9563329632849507)/0.2587381144541816 PERIODIC=NO
com8b_com6c_sc: CUSTOM ARG=com8b_com6c FUNC=(x-2.556158728832439)/0.19793561245673993 PERIODIC=NO
com8c_com6e_sc: CUSTOM ARG=com8c_com6e FUNC=(x-3.430666978344438)/0.21128237994069998 PERIODIC=NO
com8d_com6e_sc: CUSTOM ARG=com8d_com6e FUNC=(x-2.5128130262389075)/0.24840590726060469 PERIODIC=NO
com8a_com7b_sc: CUSTOM ARG=com8a_com7b FUNC=(x-2.617471172517064)/0.17697271078059523 PERIODIC=NO
com8a_com7c_sc: CUSTOM ARG=com8a_com7c FUNC=(x-3.8098221087022006)/0.2604027609693672 PERIODIC=NO
com8a_com7d_sc: CUSTOM ARG=com8a_com7d FUNC=(x-3.3848416381360864)/0.31501483811199915 PERIODIC=NO
com8a_com7e_sc: CUSTOM ARG=com8a_com7e FUNC=(x-1.9425942721011873)/0.16704261980991006 PERIODIC=NO
com8b_com7c_sc: CUSTOM ARG=com8b_com7c FUNC=(x-2.45335943735524)/0.19750046519890177 PERIODIC=NO
com8b_com7d_sc: CUSTOM ARG=com8b_com7d FUNC=(x-3.4795597472627287)/0.2721437643096795 PERIODIC=NO
com8d_com7e_sc: CUSTOM ARG=com8d_com7e FUNC=(x-2.3401182078619347)/0.2326411893141291 PERIODIC=NO
com8a_com9b_sc: CUSTOM ARG=com8a_com9b FUNC=(x-2.48223684148751)/0.1788916031831809 PERIODIC=NO
com8a_com9c_sc: CUSTOM ARG=com8a_com9c FUNC=(x-4.42972439386221)/0.2791581763859542 PERIODIC=NO
com8a_com9d_sc: CUSTOM ARG=com8a_com9d FUNC=(x-4.336395399427684)/0.36464861884916105 PERIODIC=NO
com8a_com9e_sc: CUSTOM ARG=com8a_com9e FUNC=(x-2.872724636099096)/0.22937918448043854 PERIODIC=NO
com8b_com9c_sc: CUSTOM ARG=com8b_com9c FUNC=(x-2.4955268369284567)/0.218088030088494 PERIODIC=NO
com8b_com9d_sc: CUSTOM ARG=com8b_com9d FUNC=(x-4.0426146261442915)/0.32067024110694115 PERIODIC=NO
com8a_com10c_sc: CUSTOM ARG=com8a_com10c FUNC=(x-4.688625450474662)/0.3142430766932166 PERIODIC=NO
com8a_com10d_sc: CUSTOM ARG=com8a_com10d FUNC=(x-4.830613699028776)/0.3768098856488421 PERIODIC=NO
com8a_com10e_sc: CUSTOM ARG=com8a_com10e FUNC=(x-3.4595863741345902)/0.24335407022955097 PERIODIC=NO
com8b_com10c_sc: CUSTOM ARG=com8b_com10c FUNC=(x-2.5159076277933248)/0.2735131185721567 PERIODIC=NO
com8b_com10d_sc: CUSTOM ARG=com8b_com10d FUNC=(x-4.290802506868957)/0.34370246972075635 PERIODIC=NO
com8a_com11c_sc: CUSTOM ARG=com8a_com11c FUNC=(x-3.442782846810471)/0.1898009647443863 PERIODIC=NO
com8a_com11d_sc: CUSTOM ARG=com8a_com11d FUNC=(x-4.669689740509068)/0.32602053091260835 PERIODIC=NO
com8a_com11e_sc: CUSTOM ARG=com8a_com11e FUNC=(x-3.983995948407343)/0.41021719245909116 PERIODIC=NO
com8b_com11d_sc: CUSTOM ARG=com8b_com11d FUNC=(x-3.316709299516205)/0.24605589610030865 PERIODIC=NO
com8b_com11e_sc: CUSTOM ARG=com8b_com11e FUNC=(x-4.438154529021594)/0.305306785175117 PERIODIC=NO
com8a_com12c_sc: CUSTOM ARG=com8a_com12c FUNC=(x-3.544923065027353)/0.1977772341974724 PERIODIC=NO
com8a_com12d_sc: CUSTOM ARG=com8a_com12d FUNC=(x-4.484774006317251)/0.3034606415147971 PERIODIC=NO
com8a_com12e_sc: CUSTOM ARG=com8a_com12e FUNC=(x-3.6236961632898197)/0.3492688733989458 PERIODIC=NO
com8b_com12d_sc: CUSTOM ARG=com8b_com12d FUNC=(x-3.3715780991839623)/0.22209652706793115 PERIODIC=NO
com8b_com12e_sc: CUSTOM ARG=com8b_com12e FUNC=(x-4.255198469777952)/0.2671976515975672 PERIODIC=NO
com8a_com13c_sc: CUSTOM ARG=com8a_com13c FUNC=(x-3.7362434651946703)/0.21243001018482757 PERIODIC=NO
com8a_com13d_sc: CUSTOM ARG=com8a_com13d FUNC=(x-4.356997130200199)/0.27860714026433453 PERIODIC=NO
com8a_com13e_sc: CUSTOM ARG=com8a_com13e FUNC=(x-3.3115557787154666)/0.27501677477905545 PERIODIC=NO
com8b_com13d_sc: CUSTOM ARG=com8b_com13d FUNC=(x-3.5194686698919715)/0.20134270442724403 PERIODIC=NO
com8a_com14c_sc: CUSTOM ARG=com8a_com14c FUNC=(x-3.9894107815648523)/0.21771818329970735 PERIODIC=NO
com8a_com14d_sc: CUSTOM ARG=com8a_com14d FUNC=(x-4.283562168818857)/0.25431311315331717 PERIODIC=NO
com8a_com14e_sc: CUSTOM ARG=com8a_com14e FUNC=(x-3.049139940865493)/0.2077578452935686 PERIODIC=NO
com8b_com14d_sc: CUSTOM ARG=com8b_com14d FUNC=(x-3.739250935093908)/0.18493837474317557 PERIODIC=NO
com8a_com15c_sc: CUSTOM ARG=com8a_com15c FUNC=(x-4.320932270718885)/0.21760877441553744 PERIODIC=NO
com8a_com15d_sc: CUSTOM ARG=com8a_com15d FUNC=(x-4.29825308191768)/0.23322623729493616 PERIODIC=NO
com8b_com15d_sc: CUSTOM ARG=com8b_com15d FUNC=(x-4.035799157566719)/0.17234980377950085 PERIODIC=NO
com8a_com16c_sc: CUSTOM ARG=com8a_com16c FUNC=(x-4.576509967456005)/0.22032160966957925 PERIODIC=NO
com8a_com16d_sc: CUSTOM ARG=com8a_com16d FUNC=(x-4.286310499872697)/0.22095524122015492 PERIODIC=NO
com9a_com1b_sc: CUSTOM ARG=com9a_com1b FUNC=(x-5.465007696822013)/0.24378050282517727 PERIODIC=NO
com9a_com1d_sc: CUSTOM ARG=com9a_com1d FUNC=(x-2.352234842724289)/0.1975579284027821 PERIODIC=NO
com9b_com1e_sc: CUSTOM ARG=com9b_com1e FUNC=(x-2.2423532060674245)/0.16729835327395357 PERIODIC=NO
com9c_com1d_sc: CUSTOM ARG=com9c_com1d FUNC=(x-5.511137597031748)/0.19297022441628436 PERIODIC=NO
com9c_com1e_sc: CUSTOM ARG=com9c_com1e FUNC=(x-4.203839513295249)/0.19722204919728734 PERIODIC=NO
com9d_com1e_sc: CUSTOM ARG=com9d_com1e FUNC=(x-5.381150121482209)/0.24706019966069956 PERIODIC=NO
com9a_com2b_sc: CUSTOM ARG=com9a_com2b FUNC=(x-5.086174310780427)/0.2199252390474655 PERIODIC=NO
com9a_com2d_sc: CUSTOM ARG=com9a_com2d FUNC=(x-2.5081693633552846)/0.20928093099662815 PERIODIC=NO
com9b_com2d_sc: CUSTOM ARG=com9b_com2d FUNC=(x-3.8098302039212766)/0.17382485084620447 PERIODIC=NO
com9b_com2e_sc: CUSTOM ARG=com9b_com2e FUNC=(x-2.347751689122502)/0.17199451449973327 PERIODIC=NO
com9c_com2e_sc: CUSTOM ARG=com9c_com2e FUNC=(x-4.032111746026002)/0.17443128298231636 PERIODIC=NO
com9d_com2e_sc: CUSTOM ARG=com9d_com2e FUNC=(x-4.939586947570694)/0.22507297087398784 PERIODIC=NO
com9a_com3b_sc: CUSTOM ARG=com9a_com3b FUNC=(x-4.176870758624049)/0.2150132164590687 PERIODIC=NO
com9a_com3c_sc: CUSTOM ARG=com9a_com3c FUNC=(x-3.6182263712245217)/0.1903922716795157 PERIODIC=NO
com9b_com3d_sc: CUSTOM ARG=com9b_com3d FUNC=(x-3.4124016090720493)/0.14129079302969363 PERIODIC=NO
com9b_com3e_sc: CUSTOM ARG=com9b_com3e FUNC=(x-2.483313594740126)/0.16847290365422996 PERIODIC=NO
com9d_com3e_sc: CUSTOM ARG=com9d_com3e FUNC=(x-3.937316870636436)/0.20612203855845412 PERIODIC=NO
com9a_com4b_sc: CUSTOM ARG=com9a_com4b FUNC=(x-3.8503480639118233)/0.21863616902291827 PERIODIC=NO
com9a_com4c_sc: CUSTOM ARG=com9a_com4c FUNC=(x-3.6072750205158255)/0.212022707298429 PERIODIC=NO
com9b_com4e_sc: CUSTOM ARG=com9b_com4e FUNC=(x-2.5302137779151925)/0.1479475621338149 PERIODIC=NO
com9d_com4e_sc: CUSTOM ARG=com9d_com4e FUNC=(x-3.577099124404365)/0.22521620338192536 PERIODIC=NO
com9a_com5b_sc: CUSTOM ARG=com9a_com5b FUNC=(x-3.5747758574806063)/0.21822033892351653 PERIODIC=NO
com9a_com5c_sc: CUSTOM ARG=com9a_com5c FUNC=(x-3.7324703622639848)/0.2344463902094376 PERIODIC=NO
com9a_com5d_sc: CUSTOM ARG=com9a_com5d FUNC=(x-2.878633379287772)/0.2075465811885502 PERIODIC=NO
com9b_com5c_sc: CUSTOM ARG=com9b_com5c FUNC=(x-3.2648708327695095)/0.1791680560661847 PERIODIC=NO
com9d_com5e_sc: CUSTOM ARG=com9d_com5e FUNC=(x-3.2759534914335533)/0.2435960638406764 PERIODIC=NO
com9a_com6b_sc: CUSTOM ARG=com9a_com6b FUNC=(x-3.341857511294602)/0.20773428381164855 PERIODIC=NO
com9a_com6c_sc: CUSTOM ARG=com9a_com6c FUNC=(x-3.9529978621487927)/0.24923141089508719 PERIODIC=NO
com9a_com6d_sc: CUSTOM ARG=com9a_com6d FUNC=(x-3.18996650780254)/0.27283312325216036 PERIODIC=NO
com9b_com6c_sc: CUSTOM ARG=com9b_com6c FUNC=(x-3.0900490303978327)/0.1976883875862439 PERIODIC=NO
com9d_com6e_sc: CUSTOM ARG=com9d_com6e FUNC=(x-3.035867624786322)/0.24998843607567472 PERIODIC=NO
com9a_com7b_sc: CUSTOM ARG=com9a_com7b FUNC=(x-3.173044261661392)/0.18744957324078443 PERIODIC=NO
com9a_com7c_sc: CUSTOM ARG=com9a_com7c FUNC=(x-4.259023419240255)/0.25748115225535373 PERIODIC=NO
com9a_com7d_sc: CUSTOM ARG=com9a_com7d FUNC=(x-3.6157180122222)/0.32857911432003467 PERIODIC=NO
com9a_com7e_sc: CUSTOM ARG=com9a_com7e FUNC=(x-1.993172999587749)/0.17560766911086464 PERIODIC=NO
com9b_com7c_sc: CUSTOM ARG=com9b_com7c FUNC=(x-2.997046305821284)/0.2005913093005971 PERIODIC=NO
com9b_com7d_sc: CUSTOM ARG=com9b_com7d FUNC=(x-3.9348875935397003)/0.2799542136329511 PERIODIC=NO
com9d_com7e_sc: CUSTOM ARG=com9d_com7e FUNC=(x-2.878084032471245)/0.23923772829071566 PERIODIC=NO
com9a_com8b_sc: CUSTOM ARG=com9a_com8b FUNC=(x-3.096317219708295)/0.17274907824744037 PERIODIC=NO
com9a_com8c_sc: CUSTOM ARG=com9a_com8c FUNC=(x-4.604900125144023)/0.2708369022029311 PERIODIC=NO
com9a_com8d_sc: CUSTOM ARG=com9a_com8d FUNC=(x-4.081945034229391)/0.36801130974866525 PERIODIC=NO
com9a_com8e_sc: CUSTOM ARG=com9a_com8e FUNC=(x-2.301916978126205)/0.21842321874149717 PERIODIC=NO
com9b_com8c_sc: CUSTOM ARG=com9b_com8c FUNC=(x-3.0012267668085113)/0.21542206313603335 PERIODIC=NO
com9b_com8d_sc: CUSTOM ARG=com9b_com8d FUNC=(x-4.256829497956892)/0.31482890970019717 PERIODIC=NO
com9a_com10b_sc: CUSTOM ARG=com9a_com10b FUNC=(x-2.922055471863515)/0.23301133697852133 PERIODIC=NO
com9a_com10c_sc: CUSTOM ARG=com9a_com10c FUNC=(x-5.2042275773890205)/0.3080524461608923 PERIODIC=NO
com9a_com10d_sc: CUSTOM ARG=com9a_com10d FUNC=(x-5.102946520206575)/0.3945662368717142 PERIODIC=NO
com9a_com10e_sc: CUSTOM ARG=com9a_com10e FUNC=(x-3.3695068534186956)/0.2694335829593728 PERIODIC=NO
com9b_com10c_sc: CUSTOM ARG=com9b_com10c FUNC=(x-2.952937853345911)/0.2891624099741894 PERIODIC=NO
com9b_com10d_sc: CUSTOM ARG=com9b_com10d FUNC=(x-4.7997819450850105)/0.3558873268109907 PERIODIC=NO
com9a_com11b_sc: CUSTOM ARG=com9a_com11b FUNC=(x-1.3138594221017716)/0.14905718047032354 PERIODIC=NO
com9a_com11c_sc: CUSTOM ARG=com9a_com11c FUNC=(x-3.995262472906284)/0.19976434631539589 PERIODIC=NO
com9a_com11d_sc: CUSTOM ARG=com9a_com11d FUNC=(x-5.082102894668671)/0.33495217420781903 PERIODIC=NO
com9a_com11e_sc: CUSTOM ARG=com9a_com11e FUNC=(x-4.083755704691202)/0.44951261913543056 PERIODIC=NO
com9b_com11d_sc: CUSTOM ARG=com9b_com11d FUNC=(x-3.842489854946465)/0.25872737205980906 PERIODIC=NO
com9b_com11e_sc: CUSTOM ARG=com9b_com11e FUNC=(x-4.860998996083595)/0.3278847179502095 PERIODIC=NO
com9a_com12c_sc: CUSTOM ARG=com9a_com12c FUNC=(x-4.098176699950263)/0.2046787999112994 PERIODIC=NO
com9a_com12d_sc: CUSTOM ARG=com9a_com12d FUNC=(x-4.873887725861748)/0.3105502406126656 PERIODIC=NO
com9a_com12e_sc: CUSTOM ARG=com9a_com12e FUNC=(x-3.7096113631369847)/0.38254291914662464 PERIODIC=NO
com9b_com12d_sc: CUSTOM ARG=com9b_com12d FUNC=(x-3.9105414637517955)/0.2296750242009257 PERIODIC=NO
com9b_com12e_sc: CUSTOM ARG=com9b_com12e FUNC=(x-4.659589609848093)/0.28528725823352613 PERIODIC=NO
com9a_com13c_sc: CUSTOM ARG=com9a_com13c FUNC=(x-4.2775049733245565)/0.2174281655704723 PERIODIC=NO
com9a_com13d_sc: CUSTOM ARG=com9a_com13d FUNC=(x-4.7140244980417405)/0.28490280499885984 PERIODIC=NO
com9a_com13e_sc: CUSTOM ARG=com9a_com13e FUNC=(x-3.380217940562425)/0.30062191225806095 PERIODIC=NO
com9b_com13d_sc: CUSTOM ARG=com9b_com13d FUNC=(x-4.056714002388648)/0.2050337416326367 PERIODIC=NO
com9a_com14c_sc: CUSTOM ARG=com9a_com14c FUNC=(x-4.509057019351736)/0.2225815194336157 PERIODIC=NO
com9a_com14d_sc: CUSTOM ARG=com9a_com14d FUNC=(x-4.600296757290279)/0.2615840341403898 PERIODIC=NO
com9a_com14e_sc: CUSTOM ARG=com9a_com14e FUNC=(x-3.094060345676782)/0.22520450898826103 PERIODIC=NO
com9b_com14d_sc: CUSTOM ARG=com9b_com14d FUNC=(x-4.262600001224697)/0.18565088465974358 PERIODIC=NO
com9a_com15c_sc: CUSTOM ARG=com9a_com15c FUNC=(x-4.814791951499244)/0.22416665111431291 PERIODIC=NO
com9a_com15d_sc: CUSTOM ARG=com9a_com15d FUNC=(x-4.569019360542231)/0.24315407608729953 PERIODIC=NO
com9b_com15d_sc: CUSTOM ARG=com9b_com15d FUNC=(x-4.538176308052339)/0.17064116181167666 PERIODIC=NO
com9a_com16c_sc: CUSTOM ARG=com9a_com16c FUNC=(x-5.045847611072681)/0.22922188983312522 PERIODIC=NO
com9a_com16d_sc: CUSTOM ARG=com9a_com16d FUNC=(x-4.520524792926216)/0.24039684556436636 PERIODIC=NO
com10a_com1b_sc: CUSTOM ARG=com10a_com1b FUNC=(x-5.714920165787599)/0.24810836915063092 PERIODIC=NO
com10a_com1d_sc: CUSTOM ARG=com10a_com1d FUNC=(x-2.4833442767814953)/0.23695655655298317 PERIODIC=NO
com10b_com1d_sc: CUSTOM ARG=com10b_com1d FUNC=(x-4.0405612886035565)/0.22913159903051147 PERIODIC=NO
com10b_com1e_sc: CUSTOM ARG=com10b_com1e FUNC=(x-2.3062666170625823)/0.21585527899891654 PERIODIC=NO
com10c_com1e_sc: CUSTOM ARG=com10c_com1e FUNC=(x-4.255318989924052)/0.2183915566361935 PERIODIC=NO
com10d_com1e_sc: CUSTOM ARG=com10d_com1e FUNC=(x-5.73605858674964)/0.26495203233214565 PERIODIC=NO
com10a_com2b_sc: CUSTOM ARG=com10a_com2b FUNC=(x-5.3762682786487455)/0.21432161754976994 PERIODIC=NO
com10a_com2d_sc: CUSTOM ARG=com10a_com2d FUNC=(x-2.7075942982552106)/0.25293947878104317 PERIODIC=NO
com10b_com2d_sc: CUSTOM ARG=com10b_com2d FUNC=(x-3.9248512509548408)/0.20968971475831663 PERIODIC=NO
com10b_com2e_sc: CUSTOM ARG=com10b_com2e FUNC=(x-2.49706566059193)/0.2243962733375675 PERIODIC=NO
com10c_com2e_sc: CUSTOM ARG=com10c_com2e FUNC=(x-4.16644210187575)/0.19526241890581145 PERIODIC=NO
com10d_com2e_sc: CUSTOM ARG=com10d_com2e FUNC=(x-5.321196593406382)/0.23740229155975334 PERIODIC=NO
com10a_com3b_sc: CUSTOM ARG=com10a_com3b FUNC=(x-4.5505707583694015)/0.20308343248172323 PERIODIC=NO
com10a_com3d_sc: CUSTOM ARG=com10a_com3d FUNC=(x-2.977921379409038)/0.2162048987695885 PERIODIC=NO
com10b_com3d_sc: CUSTOM ARG=com10b_com3d FUNC=(x-3.700678932195973)/0.16575808433679892 PERIODIC=NO
com10b_com3e_sc: CUSTOM ARG=com10b_com3e FUNC=(x-2.7541325622688637)/0.20167219048978666 PERIODIC=NO
com10d_com3e_sc: CUSTOM ARG=com10d_com3e FUNC=(x-4.378430134504599)/0.21023797085195856 PERIODIC=NO
com10a_com4b_sc: CUSTOM ARG=com10a_com4b FUNC=(x-4.271283749833299)/0.20671430046698244 PERIODIC=NO
com10a_com4c_sc: CUSTOM ARG=com10a_com4c FUNC=(x-3.898251774071558)/0.2140623121675544 PERIODIC=NO
com10b_com4e_sc: CUSTOM ARG=com10b_com4e FUNC=(x-2.796151902380174)/0.1784432343624795 PERIODIC=NO
com10d_com4e_sc: CUSTOM ARG=com10d_com4e FUNC=(x-4.05907179225924)/0.22767632166916135 PERIODIC=NO
com10a_com5b_sc: CUSTOM ARG=com10a_com5b FUNC=(x-4.045553509148464)/0.20857052870354886 PERIODIC=NO
com10a_com5c_sc: CUSTOM ARG=com10a_com5c FUNC=(x-4.062729232439762)/0.23268175599576027 PERIODIC=NO
com10b_com5c_sc: CUSTOM ARG=com10b_com5c FUNC=(x-3.7807764423750783)/0.18791342025583962 PERIODIC=NO
com10b_com5e_sc: CUSTOM ARG=com10b_com5e FUNC=(x-3.004144813781467)/0.19617047420415507 PERIODIC=NO
com10d_com5e_sc: CUSTOM ARG=com10d_com5e FUNC=(x-3.798718290519309)/0.24606104553329686 PERIODIC=NO
com10a_com6b_sc: CUSTOM ARG=com10a_com6b FUNC=(x-3.8590105051350316)/0.20164042450813877 PERIODIC=NO
com10a_com6c_sc: CUSTOM ARG=com10a_com6c FUNC=(x-4.318680763704501)/0.246745942010781 PERIODIC=NO
com10a_com6d_sc: CUSTOM ARG=com10a_com6d FUNC=(x-3.3743527883792117)/0.2775221217491541 PERIODIC=NO
com10b_com6c_sc: CUSTOM ARG=com10b_com6c FUNC=(x-3.6429199369611704)/0.20475795837068597 PERIODIC=NO
com10d_com6e_sc: CUSTOM ARG=com10d_com6e FUNC=(x-3.5935926999261047)/0.2533673729660994 PERIODIC=NO
com10a_com7b_sc: CUSTOM ARG=com10a_com7b FUNC=(x-3.73058031978953)/0.18673305752054867 PERIODIC=NO
com10a_com7c_sc: CUSTOM ARG=com10a_com7c FUNC=(x-4.657141337455898)/0.2557691036493039 PERIODIC=NO
com10a_com7d_sc: CUSTOM ARG=com10a_com7d FUNC=(x-3.7791960907327073)/0.3332362277834655 PERIODIC=NO
com10b_com7c_sc: CUSTOM ARG=com10b_com7c FUNC=(x-3.5755989149054663)/0.20842993818679562 PERIODIC=NO
com10b_com7d_sc: CUSTOM ARG=com10b_com7d FUNC=(x-4.377174259090858)/0.3073782536399604 PERIODIC=NO
com10d_com7e_sc: CUSTOM ARG=com10d_com7e FUNC=(x-3.459661719205058)/0.24540289027895698 PERIODIC=NO
com10a_com8b_sc: CUSTOM ARG=com10a_com8b FUNC=(x-3.6795364926703447)/0.17813243835318476 PERIODIC=NO
com10a_com8c_sc: CUSTOM ARG=com10a_com8c FUNC=(x-5.027981527481745)/0.2688980107552386 PERIODIC=NO
com10a_com8d_sc: CUSTOM ARG=com10a_com8d FUNC=(x-4.229394332569459)/0.3759381173253857 PERIODIC=NO
com10b_com8c_sc: CUSTOM ARG=com10b_com8c FUNC=(x-3.5870980120039095)/0.22579080621319556 PERIODIC=NO
com10b_com8d_sc: CUSTOM ARG=com10b_com8d FUNC=(x-4.719353506541493)/0.34527284892042603 PERIODIC=NO
com10d_com8e_sc: CUSTOM ARG=com10d_com8e FUNC=(x-3.4044707302511155)/0.24259599589937697 PERIODIC=NO
com10a_com9b_sc: CUSTOM ARG=com10a_com9b FUNC=(x-3.6276967690395696)/0.19835558498412326 PERIODIC=NO
com10a_com9c_sc: CUSTOM ARG=com10a_com9c FUNC=(x-5.37960051669024)/0.2700272480936213 PERIODIC=NO
com10a_com9d_sc: CUSTOM ARG=com10a_com9d FUNC=(x-4.742614511052079)/0.3913308934718075 PERIODIC=NO
com10b_com9c_sc: CUSTOM ARG=com10b_com9c FUNC=(x-3.5760403394080305)/0.2414825722394488 PERIODIC=NO
com10b_com9d_sc: CUSTOM ARG=com10b_com9d FUNC=(x-5.027774729390159)/0.3614754538297073 PERIODIC=NO
com10a_com11b_sc: CUSTOM ARG=com10a_com11b FUNC=(x-1.887903805305986)/0.1711551242452001 PERIODIC=NO
com10a_com11c_sc: CUSTOM ARG=com10a_com11c FUNC=(x-4.562329081760094)/0.20308782442700388 PERIODIC=NO
com10a_com11d_sc: CUSTOM ARG=com10a_com11d FUNC=(x-5.427272766650984)/0.3473715597635004 PERIODIC=NO
com10a_com11e_sc: CUSTOM ARG=com10a_com11e FUNC=(x-4.09181194630974)/0.496556431550672 PERIODIC=NO
com10b_com11d_sc: CUSTOM ARG=com10b_com11d FUNC=(x-4.4117839161180665)/0.276358013108122 PERIODIC=NO
com10b_com11e_sc: CUSTOM ARG=com10b_com11e FUNC=(x-5.25761355476338)/0.3682009415654201 PERIODIC=NO
com10a_com12c_sc: CUSTOM ARG=com10a_com12c FUNC=(x-4.649148219659803)/0.2035640892137794 PERIODIC=NO
com10a_com12d_sc: CUSTOM ARG=com10a_com12d FUNC=(x-5.192519062675057)/0.3201035103123734 PERIODIC=NO
com10a_com12e_sc: CUSTOM ARG=com10a_com12e FUNC=(x-3.7160829473888826)/0.420503495649588 PERIODIC=NO
com10b_com12d_sc: CUSTOM ARG=com10b_com12d FUNC=(x-4.478034907678931)/0.24453455137955693 PERIODIC=NO
com10b_com12e_sc: CUSTOM ARG=com10b_com12e FUNC=(x-5.035469068264742)/0.3227534166831722 PERIODIC=NO
com10a_com13c_sc: CUSTOM ARG=com10a_com13c FUNC=(x-4.802886064214974)/0.2128904454487456 PERIODIC=NO
com10a_com13d_sc: CUSTOM ARG=com10a_com13d FUNC=(x-4.998839802250438)/0.2936392842937936 PERIODIC=NO
com10a_com13e_sc: CUSTOM ARG=com10a_com13e FUNC=(x-3.386015255574514)/0.32934023875102403 PERIODIC=NO
com10b_com13d_sc: CUSTOM ARG=com10b_com13d FUNC=(x-4.610623565385035)/0.21924039017532013 PERIODIC=NO
com10a_com14c_sc: CUSTOM ARG=com10a_com14c FUNC=(x-5.001800305542433)/0.21678714336139476 PERIODIC=NO
com10a_com14d_sc: CUSTOM ARG=com10a_com14d FUNC=(x-4.8448036217428925)/0.27199943751862493 PERIODIC=NO
com10b_com14d_sc: CUSTOM ARG=com10b_com14d FUNC=(x-4.793545049870881)/0.20065153604111444 PERIODIC=NO
com10a_com15c_sc: CUSTOM ARG=com10a_com15c FUNC=(x-5.27322778665743)/0.21854613095471329 PERIODIC=NO
com10a_com15d_sc: CUSTOM ARG=com10a_com15d FUNC=(x-4.768703149988453)/0.2563875645169084 PERIODIC=NO
com10b_com15d_sc: CUSTOM ARG=com10b_com15d FUNC=(x-5.041515602282008)/0.18620194961087744 PERIODIC=NO
com10a_com16c_sc: CUSTOM ARG=com10a_com16c FUNC=(x-5.475270327598149)/0.22213347546833723 PERIODIC=NO
com10a_com16d_sc: CUSTOM ARG=com10a_com16d FUNC=(x-4.688290476943988)/0.2538878762650655 PERIODIC=NO
com10a_com16e_sc: CUSTOM ARG=com10a_com16e FUNC=(x-2.85479461964519)/0.18970437275522892 PERIODIC=NO
com11a_com1b_sc: CUSTOM ARG=com11a_com1b FUNC=(x-4.798912954567006)/0.20065877826675627 PERIODIC=NO
com11b_com1c_sc: CUSTOM ARG=com11b_com1c FUNC=(x-4.753196495604569)/0.14184542570308203 PERIODIC=NO
com11b_com1d_sc: CUSTOM ARG=com11b_com1d FUNC=(x-2.8533656106604677)/0.2218373758516423 PERIODIC=NO
com11d_com1e_sc: CUSTOM ARG=com11d_com1e FUNC=(x-4.947346504759172)/0.21121340607062725 PERIODIC=NO
com11a_com2b_sc: CUSTOM ARG=com11a_com2b FUNC=(x-4.564927396056872)/0.17059033693423534 PERIODIC=NO
com11a_com2d_sc: CUSTOM ARG=com11a_com2d FUNC=(x-2.6677116119214657)/0.2032312155128901 PERIODIC=NO
com11b_com2c_sc: CUSTOM ARG=com11b_com2c FUNC=(x-4.5471259656372816)/0.13446645895537349 PERIODIC=NO
com11b_com2d_sc: CUSTOM ARG=com11b_com2d FUNC=(x-2.942726219174789)/0.18587106392884356 PERIODIC=NO
com11d_com2e_sc: CUSTOM ARG=com11d_com2e FUNC=(x-4.64934065204369)/0.19089775906268522 PERIODIC=NO
com11a_com3b_sc: CUSTOM ARG=com11a_com3b FUNC=(x-3.9860561642840855)/0.16950722284592593 PERIODIC=NO
com11a_com3d_sc: CUSTOM ARG=com11a_com3d FUNC=(x-2.5401474627938496)/0.17636679734312433 PERIODIC=NO
com11b_com3c_sc: CUSTOM ARG=com11b_com3c FUNC=(x-3.9887444262607166)/0.19223312749410415 PERIODIC=NO
com11d_com3e_sc: CUSTOM ARG=com11d_com3e FUNC=(x-3.9749084856256034)/0.1648320755131461 PERIODIC=NO
com11a_com4b_sc: CUSTOM ARG=com11a_com4b FUNC=(x-3.8332495997963023)/0.1991550892824541 PERIODIC=NO
com11b_com4c_sc: CUSTOM ARG=com11b_com4c FUNC=(x-3.8817610700471983)/0.234201083903379 PERIODIC=NO
com11b_com4d_sc: CUSTOM ARG=com11b_com4d FUNC=(x-3.165171582129853)/0.13648455745118232 PERIODIC=NO
com11d_com4e_sc: CUSTOM ARG=com11d_com4e FUNC=(x-3.813329024965761)/0.1813896074800821 PERIODIC=NO
com11a_com5b_sc: CUSTOM ARG=com11a_com5b FUNC=(x-3.7681945415711837)/0.23608803600344425 PERIODIC=NO
com11a_com5c_sc: CUSTOM ARG=com11a_com5c FUNC=(x-3.3869693052877916)/0.20031271223268407 PERIODIC=NO
com11b_com5c_sc: CUSTOM ARG=com11b_com5c FUNC=(x-3.8902737689425995)/0.2749352942460571 PERIODIC=NO
com11b_com5d_sc: CUSTOM ARG=com11b_com5d FUNC=(x-3.3874308060941214)/0.21314228460150553 PERIODIC=NO
com11d_com5e_sc: CUSTOM ARG=com11d_com5e FUNC=(x-3.7455689245570696)/0.21224503469204622 PERIODIC=NO
com11a_com6b_sc: CUSTOM ARG=com11a_com6b FUNC=(x-3.765577584082074)/0.2673637981353995 PERIODIC=NO
com11a_com6c_sc: CUSTOM ARG=com11a_com6c FUNC=(x-3.72403838984879)/0.23499881471813067 PERIODIC=NO
com11b_com6c_sc: CUSTOM ARG=com11b_com6c FUNC=(x-3.981453111478906)/0.3035551411751874 PERIODIC=NO
com11b_com6d_sc: CUSTOM ARG=com11b_com6d FUNC=(x-3.710739776254054)/0.2894500282842892 PERIODIC=NO
com11b_com6e_sc: CUSTOM ARG=com11b_com6e FUNC=(x-2.4965268981000004)/0.1396448663989483 PERIODIC=NO
com11c_com6d_sc: CUSTOM ARG=com11c_com6d FUNC=(x-3.677781070107793)/0.24062872926884746 PERIODIC=NO
com11d_com6e_sc: CUSTOM ARG=com11d_com6e FUNC=(x-3.7570410224679858)/0.24009202215390205 PERIODIC=NO
com11a_com7b_sc: CUSTOM ARG=com11a_com7b FUNC=(x-3.8409373834466702)/0.28793105471571445 PERIODIC=NO
com11a_com7c_sc: CUSTOM ARG=com11a_com7c FUNC=(x-4.153969500927554)/0.2558657640898654 PERIODIC=NO
com11b_com7c_sc: CUSTOM ARG=com11b_com7c FUNC=(x-4.152240363949415)/0.3168644240333079 PERIODIC=NO
com11b_com7d_sc: CUSTOM ARG=com11b_com7d FUNC=(x-4.1227818713760245)/0.34888045734083245 PERIODIC=NO
com11b_com7e_sc: CUSTOM ARG=com11b_com7e FUNC=(x-2.852258182944719)/0.20268239432705773 PERIODIC=NO
com11c_com7d_sc: CUSTOM ARG=com11c_com7d FUNC=(x-3.7953047397572344)/0.26953691239069777 PERIODIC=NO
com11d_com7e_sc: CUSTOM ARG=com11d_com7e FUNC=(x-3.8532294657766397)/0.2540939625592688 PERIODIC=NO
com11a_com8b_sc: CUSTOM ARG=com11a_com8b FUNC=(x-3.9870927977883452)/0.3066022562215958 PERIODIC=NO
com11a_com8c_sc: CUSTOM ARG=com11a_com8c FUNC=(x-4.610467512106957)/0.27260853960038156 PERIODIC=NO
com11a_com8d_sc: CUSTOM ARG=com11a_com8d FUNC=(x-3.1957162026239074)/0.2971465237329247 PERIODIC=NO
com11b_com8c_sc: CUSTOM ARG=com11b_com8c FUNC=(x-4.3777870207098)/0.332437507690383 PERIODIC=NO
com11b_com8d_sc: CUSTOM ARG=com11b_com8d FUNC=(x-4.568865492827933)/0.39186243911140795 PERIODIC=NO
com11b_com8e_sc: CUSTOM ARG=com11b_com8e FUNC=(x-3.2801400650879677)/0.2520257392164455 PERIODIC=NO
com11c_com8d_sc: CUSTOM ARG=com11c_com8d FUNC=(x-3.9854257692578203)/0.2966615833370985 PERIODIC=NO
com11a_com9c_sc: CUSTOM ARG=com11a_com9c FUNC=(x-5.0608114209013335)/0.2729048530322296 PERIODIC=NO
com11a_com9d_sc: CUSTOM ARG=com11a_com9d FUNC=(x-3.720526640221627)/0.30934329642221925 PERIODIC=NO
com11b_com9c_sc: CUSTOM ARG=com11b_com9c FUNC=(x-4.569240859323653)/0.33736661199096424 PERIODIC=NO
com11b_com9d_sc: CUSTOM ARG=com11b_com9d FUNC=(x-5.01154143520909)/0.4102342956489744 PERIODIC=NO
com11b_com9e_sc: CUSTOM ARG=com11b_com9e FUNC=(x-3.8054862843112343)/0.26746488933507623 PERIODIC=NO
com11c_com9d_sc: CUSTOM ARG=com11c_com9d FUNC=(x-4.127099295902854)/0.31574468638348996 PERIODIC=NO
com11a_com10c_sc: CUSTOM ARG=com11a_com10c FUNC=(x-5.4943533373589295)/0.2966271450100263 PERIODIC=NO
com11a_com10d_sc: CUSTOM ARG=com11a_com10d FUNC=(x-4.297675562911473)/0.3218140260294524 PERIODIC=NO
com11b_com10c_sc: CUSTOM ARG=com11b_com10c FUNC=(x-4.710034032798577)/0.37560502007456414 PERIODIC=NO
com11b_com10d_sc: CUSTOM ARG=com11b_com10d FUNC=(x-5.452704481054401)/0.43053523356340406 PERIODIC=NO
com11b_com10e_sc: CUSTOM ARG=com11b_com10e FUNC=(x-4.384574840444692)/0.28624973316273783 PERIODIC=NO
com11c_com10d_sc: CUSTOM ARG=com11c_com10d FUNC=(x-4.24578791752451)/0.34578072861109804 PERIODIC=NO
com11a_com12b_sc: CUSTOM ARG=com11a_com12b FUNC=(x-3.113838288336776)/0.2332746114827708 PERIODIC=NO
com11a_com12c_sc: CUSTOM ARG=com11a_com12c FUNC=(x-4.696048126017017)/0.29850148601989884 PERIODIC=NO
com11a_com12d_sc: CUSTOM ARG=com11a_com12d FUNC=(x-4.4692244026166215)/0.3035509807451352 PERIODIC=NO
com11b_com12c_sc: CUSTOM ARG=com11b_com12c FUNC=(x-3.441907319692544)/0.25969057638475584 PERIODIC=NO
com11b_com12d_sc: CUSTOM ARG=com11b_com12d FUNC=(x-4.93764131411494)/0.34961410382957614 PERIODIC=NO
com11b_com12e_sc: CUSTOM ARG=com11b_com12e FUNC=(x-4.481417821153542)/0.37363222860647927 PERIODIC=NO
com11c_com12d_sc: CUSTOM ARG=com11c_com12d FUNC=(x-3.1914936178628324)/0.24313868220797286 PERIODIC=NO
com11c_com12e_sc: CUSTOM ARG=com11c_com12e FUNC=(x-4.6645127503788935)/0.2627514106349246 PERIODIC=NO
com11a_com13b_sc: CUSTOM ARG=com11a_com13b FUNC=(x-3.4100659103221838)/0.22087661036184697 PERIODIC=NO
com11a_com13c_sc: CUSTOM ARG=com11a_com13c FUNC=(x-4.695495065657826)/0.2802668219243178 PERIODIC=NO
com11a_com13d_sc: CUSTOM ARG=com11a_com13d FUNC=(x-4.178673509584874)/0.2669192480906132 PERIODIC=NO
com11b_com13c_sc: CUSTOM ARG=com11b_com13c FUNC=(x-3.7550319637457292)/0.2635182264982589 PERIODIC=NO
com11b_com13d_sc: CUSTOM ARG=com11b_com13d FUNC=(x-4.8913588774750485)/0.3181007929545819 PERIODIC=NO
com11b_com13e_sc: CUSTOM ARG=com11b_com13e FUNC=(x-4.188939056794374)/0.2984772633820347 PERIODIC=NO
com11c_com13d_sc: CUSTOM ARG=com11c_com13d FUNC=(x-3.4758431709529307)/0.2226131836399593 PERIODIC=NO
com11c_com13e_sc: CUSTOM ARG=com11c_com13e FUNC=(x-4.631559633213236)/0.23817015662826332 PERIODIC=NO
com11a_com14b_sc: CUSTOM ARG=com11a_com14b FUNC=(x-3.7678532206540414)/0.21430531079697598 PERIODIC=NO
com11a_com14c_sc: CUSTOM ARG=com11a_com14c FUNC=(x-4.744799898645593)/0.2607432577810143 PERIODIC=NO
com11a_com14d_sc: CUSTOM ARG=com11a_com14d FUNC=(x-3.9324270389582567)/0.23137955124656095 PERIODIC=NO
com11b_com14c_sc: CUSTOM ARG=com11b_com14c FUNC=(x-4.117369410983011)/0.26015687418811 PERIODIC=NO
com11b_com14d_sc: CUSTOM ARG=com11b_com14d FUNC=(x-4.893411590884283)/0.28681080211065024 PERIODIC=NO
com11b_com14e_sc: CUSTOM ARG=com11b_com14e FUNC=(x-3.9330759437391576)/0.22648610811147904 PERIODIC=NO
com11c_com14d_sc: CUSTOM ARG=com11c_com14d FUNC=(x-3.8184408653741033)/0.20584100723919535 PERIODIC=NO
com11a_com15c_sc: CUSTOM ARG=com11a_com15c FUNC=(x-4.8822157527433205)/0.2410483629973093 PERIODIC=NO
com11a_com15e_sc: CUSTOM ARG=com11a_com15e FUNC=(x-1.871192185527405)/0.14717386359145845 PERIODIC=NO
com11b_com15c_sc: CUSTOM ARG=com11b_com15c FUNC=(x-4.536258761909917)/0.25173345623417664 PERIODIC=NO
com11b_com15d_sc: CUSTOM ARG=com11b_com15d FUNC=(x-4.971744015871834)/0.2580298053657223 PERIODIC=NO
com11b_com15e_sc: CUSTOM ARG=com11b_com15e FUNC=(x-3.753540498902676)/0.16698331681981668 PERIODIC=NO
com11c_com15d_sc: CUSTOM ARG=com11c_com15d FUNC=(x-4.21598706867705)/0.19338296263109128 PERIODIC=NO
com11a_com16c_sc: CUSTOM ARG=com11a_com16c FUNC=(x-4.988160310016629)/0.21954114569996344 PERIODIC=NO
com11a_com16e_sc: CUSTOM ARG=com11a_com16e FUNC=(x-2.019337952833032)/0.19868695576664006 PERIODIC=NO
com11b_com16c_sc: CUSTOM ARG=com11b_com16c FUNC=(x-4.855765398821454)/0.2447935449972243 PERIODIC=NO
com11b_com16d_sc: CUSTOM ARG=com11b_com16d FUNC=(x-4.996809362967233)/0.24606184689571609 PERIODIC=NO
com11c_com16d_sc: CUSTOM ARG=com11c_com16d FUNC=(x-4.504870689934891)/0.18806191790890428 PERIODIC=NO
com12a_com1b_sc: CUSTOM ARG=com12a_com1b FUNC=(x-4.66628371367598)/0.19065021870443621 PERIODIC=NO
com12b_com1c_sc: CUSTOM ARG=com12b_com1c FUNC=(x-4.607549337771183)/0.13123796582746833 PERIODIC=NO
com12b_com1d_sc: CUSTOM ARG=com12b_com1d FUNC=(x-2.7761368705030596)/0.2163660473159119 PERIODIC=NO
com12c_com1d_sc: CUSTOM ARG=com12c_com1d FUNC=(x-4.709751797072963)/0.14919597723808672 PERIODIC=NO
com12c_com1e_sc: CUSTOM ARG=com12c_com1e FUNC=(x-2.9113685264752895)/0.17146936971506324 PERIODIC=NO
com12d_com1e_sc: CUSTOM ARG=com12d_com1e FUNC=(x-4.803372249026982)/0.19899174458265007 PERIODIC=NO
com12a_com2b_sc: CUSTOM ARG=com12a_com2b FUNC=(x-4.369585472445582)/0.17199853635927037 PERIODIC=NO
com12a_com2d_sc: CUSTOM ARG=com12a_com2d FUNC=(x-2.1391516657330336)/0.2029488401610839 PERIODIC=NO
com12b_com2c_sc: CUSTOM ARG=com12b_com2c FUNC=(x-4.335715856110537)/0.1281456655385297 PERIODIC=NO
com12b_com2d_sc: CUSTOM ARG=com12b_com2d FUNC=(x-2.769081050101233)/0.17618952861799736 PERIODIC=NO
com12c_com2e_sc: CUSTOM ARG=com12c_com2e FUNC=(x-2.870989206346304)/0.12766685934465571 PERIODIC=NO
com12d_com2e_sc: CUSTOM ARG=com12d_com2e FUNC=(x-4.446510404726413)/0.18591651467379616 PERIODIC=NO
com12a_com3b_sc: CUSTOM ARG=com12a_com3b FUNC=(x-3.6871318460223126)/0.17166606574222162 PERIODIC=NO
com12a_com3d_sc: CUSTOM ARG=com12a_com3d FUNC=(x-2.100034166672749)/0.1567602487530363 PERIODIC=NO
com12b_com3c_sc: CUSTOM ARG=com12b_com3c FUNC=(x-3.676247437173384)/0.18668671655079375 PERIODIC=NO
com12d_com3e_sc: CUSTOM ARG=com12d_com3e FUNC=(x-3.67745723946017)/0.16880767192990992 PERIODIC=NO
com12a_com4b_sc: CUSTOM ARG=com12a_com4b FUNC=(x-3.5168669140566995)/0.19500824792605065 PERIODIC=NO
com12b_com4c_sc: CUSTOM ARG=com12b_com4c FUNC=(x-3.5529224126683787)/0.2277763987399321 PERIODIC=NO
com12b_com4d_sc: CUSTOM ARG=com12b_com4d FUNC=(x-2.9193167023268045)/0.12824612130644836 PERIODIC=NO
com12d_com4e_sc: CUSTOM ARG=com12d_com4e FUNC=(x-3.496834216701252)/0.18426590473672994 PERIODIC=NO
com12a_com5b_sc: CUSTOM ARG=com12a_com5b FUNC=(x-3.433454956822233)/0.22368564401863775 PERIODIC=NO
com12a_com5c_sc: CUSTOM ARG=com12a_com5c FUNC=(x-3.1835890727389895)/0.19134678726363752 PERIODIC=NO
com12b_com5c_sc: CUSTOM ARG=com12b_com5c FUNC=(x-3.545950526402587)/0.26788511828415645 PERIODIC=NO
com12b_com5d_sc: CUSTOM ARG=com12b_com5d FUNC=(x-3.171096007020496)/0.20584176800623627 PERIODIC=NO
com12c_com5d_sc: CUSTOM ARG=com12c_com5d FUNC=(x-3.3175301972281965)/0.2011283650194966 PERIODIC=NO
com12d_com5e_sc: CUSTOM ARG=com12d_com5e FUNC=(x-3.4103794216046373)/0.20875456758566568 PERIODIC=NO
com12a_com6b_sc: CUSTOM ARG=com12a_com6b FUNC=(x-3.414153445551902)/0.24536163764497448 PERIODIC=NO
com12a_com6c_sc: CUSTOM ARG=com12a_com6c FUNC=(x-3.5396529204709526)/0.21902052612410713 PERIODIC=NO
com12b_com6c_sc: CUSTOM ARG=com12b_com6c FUNC=(x-3.6228535638814945)/0.29454991249475765 PERIODIC=NO
com12b_com6d_sc: CUSTOM ARG=com12b_com6d FUNC=(x-3.5159931599311256)/0.275183696364436 PERIODIC=NO
com12b_com6e_sc: CUSTOM ARG=com12b_com6e FUNC=(x-2.400990005723112)/0.13425925346656098 PERIODIC=NO
com12c_com6d_sc: CUSTOM ARG=com12c_com6d FUNC=(x-3.3401475875256077)/0.22813993035551838 PERIODIC=NO
com12c_com6e_sc: CUSTOM ARG=com12c_com6e FUNC=(x-3.433711292010705)/0.23158673269134217 PERIODIC=NO
com12d_com6e_sc: CUSTOM ARG=com12d_com6e FUNC=(x-3.4056027163071874)/0.2265090634269177 PERIODIC=NO
com12a_com7b_sc: CUSTOM ARG=com12a_com7b FUNC=(x-3.474274096710441)/0.2569760189749955 PERIODIC=NO
com12a_com7c_sc: CUSTOM ARG=com12a_com7c FUNC=(x-3.977779611133275)/0.233614409056085 PERIODIC=NO
com12a_com7d_sc: CUSTOM ARG=com12a_com7d FUNC=(x-2.781995289549284)/0.24627333729006315 PERIODIC=NO
com12b_com7c_sc: CUSTOM ARG=com12b_com7c FUNC=(x-3.77954019152939)/0.3038769572276438 PERIODIC=NO
com12b_com7d_sc: CUSTOM ARG=com12b_com7d FUNC=(x-3.9400407403513222)/0.32605565108433904 PERIODIC=NO
com12b_com7e_sc: CUSTOM ARG=com12b_com7e FUNC=(x-2.8486288975785947)/0.18787990237167176 PERIODIC=NO
com12c_com7d_sc: CUSTOM ARG=com12c_com7d FUNC=(x-3.4427374888630204)/0.24858785549997184 PERIODIC=NO
com12c_com7e_sc: CUSTOM ARG=com12c_com7e FUNC=(x-3.8439514431510853)/0.2579391779380925 PERIODIC=NO
com12d_com7e_sc: CUSTOM ARG=com12d_com7e FUNC=(x-3.488254004704576)/0.23047710568486776 PERIODIC=NO
com12a_com8b_sc: CUSTOM ARG=com12a_com8b FUNC=(x-3.6149098278467062)/0.26768829017602924 PERIODIC=NO
com12a_com8c_sc: CUSTOM ARG=com12a_com8c FUNC=(x-4.439183310501678)/0.24652975917797887 PERIODIC=NO
com12a_com8d_sc: CUSTOM ARG=com12a_com8d FUNC=(x-3.2709451201241504)/0.27823270925282295 PERIODIC=NO
com12b_com8c_sc: CUSTOM ARG=com12b_com8c FUNC=(x-3.9978145981351583)/0.3156773641283753 PERIODIC=NO
com12b_com8d_sc: CUSTOM ARG=com12b_com8d FUNC=(x-4.395412516338665)/0.36159760346172254 PERIODIC=NO
com12b_com8e_sc: CUSTOM ARG=com12b_com8e FUNC=(x-3.341295951596268)/0.22462313148094082 PERIODIC=NO
com12c_com8d_sc: CUSTOM ARG=com12c_com8d FUNC=(x-3.626656379797051)/0.26778094126716984 PERIODIC=NO
com12c_com8e_sc: CUSTOM ARG=com12c_com8e FUNC=(x-4.28029621520982)/0.27299179348807767 PERIODIC=NO
com12d_com8e_sc: CUSTOM ARG=com12d_com8e FUNC=(x-3.64393191973131)/0.23549659146356114 PERIODIC=NO
com12a_com9c_sc: CUSTOM ARG=com12a_com9c FUNC=(x-4.868421720987422)/0.24729098413008654 PERIODIC=NO
com12a_com9d_sc: CUSTOM ARG=com12a_com9d FUNC=(x-3.8071420802929636)/0.2856279530147563 PERIODIC=NO
com12b_com9c_sc: CUSTOM ARG=com12b_com9c FUNC=(x-4.16670887894216)/0.31957562767921827 PERIODIC=NO
com12b_com9d_sc: CUSTOM ARG=com12b_com9d FUNC=(x-4.818417906672466)/0.3779184043648255 PERIODIC=NO
com12b_com9e_sc: CUSTOM ARG=com12b_com9e FUNC=(x-3.8791777837716404)/0.23238825730371762 PERIODIC=NO
com12c_com9d_sc: CUSTOM ARG=com12c_com9d FUNC=(x-3.7448179476070895)/0.28433843185138835 PERIODIC=NO
com12a_com10c_sc: CUSTOM ARG=com12a_com10c FUNC=(x-5.278144530707043)/0.2739739742497847 PERIODIC=NO
com12a_com10d_sc: CUSTOM ARG=com12a_com10d FUNC=(x-4.385419599347633)/0.29422610491842255 PERIODIC=NO
com12b_com10c_sc: CUSTOM ARG=com12b_com10c FUNC=(x-4.292597156281418)/0.35667065321526775 PERIODIC=NO
com12b_com10d_sc: CUSTOM ARG=com12b_com10d FUNC=(x-5.2388548026505575)/0.3972865510414821 PERIODIC=NO
com12b_com10e_sc: CUSTOM ARG=com12b_com10e FUNC=(x-4.455082171243936)/0.24657922928027887 PERIODIC=NO
com12c_com10d_sc: CUSTOM ARG=com12c_com10d FUNC=(x-3.851067566294443)/0.3113694991166866 PERIODIC=NO
com12c_com10e_sc: CUSTOM ARG=com12c_com10e FUNC=(x-5.046064780594829)/0.28264337309373616 PERIODIC=NO
com12a_com11b_sc: CUSTOM ARG=com12a_com11b FUNC=(x-2.4928168922677925)/0.19394022582753695 PERIODIC=NO
com12a_com11c_sc: CUSTOM ARG=com12a_com11c FUNC=(x-4.43547368857692)/0.28054610478463654 PERIODIC=NO
com12a_com11d_sc: CUSTOM ARG=com12a_com11d FUNC=(x-4.723915069659139)/0.2966191005118845 PERIODIC=NO
com12a_com11e_sc: CUSTOM ARG=com12a_com11e FUNC=(x-3.0729001985498132)/0.3513008829688168 PERIODIC=NO
com12b_com11c_sc: CUSTOM ARG=com12b_com11c FUNC=(x-2.7694780758308544)/0.2357501741922535 PERIODIC=NO
com12b_com11d_sc: CUSTOM ARG=com12b_com11d FUNC=(x-4.7123273267979275)/0.3509763395236227 PERIODIC=NO
com12b_com11e_sc: CUSTOM ARG=com12b_com11e FUNC=(x-4.734242684320934)/0.3898889175187244 PERIODIC=NO
com12c_com11d_sc: CUSTOM ARG=com12c_com11d FUNC=(x-2.570299973191217)/0.21713327617824807 PERIODIC=NO
com12c_com11e_sc: CUSTOM ARG=com12c_com11e FUNC=(x-4.4443757943812106)/0.25970847942107955 PERIODIC=NO
com12a_com13b_sc: CUSTOM ARG=com12a_com13b FUNC=(x-2.9174253127690593)/0.18634697641010012 PERIODIC=NO
com12a_com13c_sc: CUSTOM ARG=com12a_com13c FUNC=(x-4.378140805997145)/0.2522454634434323 PERIODIC=NO
com12a_com13d_sc: CUSTOM ARG=com12a_com13d FUNC=(x-4.101764149321549)/0.24021041429325185 PERIODIC=NO
com12b_com13c_sc: CUSTOM ARG=com12b_com13c FUNC=(x-3.268754635420057)/0.25271920998175773 PERIODIC=NO
com12b_com13d_sc: CUSTOM ARG=com12b_com13d FUNC=(x-4.572303446206635)/0.29596753322243263 PERIODIC=NO
com12b_com13e_sc: CUSTOM ARG=com12b_com13e FUNC=(x-4.099844959986946)/0.27211153319749665 PERIODIC=NO
com12c_com13d_sc: CUSTOM ARG=com12c_com13d FUNC=(x-2.99127364189492)/0.1998934212894877 PERIODIC=NO
com12c_com13e_sc: CUSTOM ARG=com12c_com13e FUNC=(x-4.3247436986043315)/0.21752947042060727 PERIODIC=NO
com12a_com14c_sc: CUSTOM ARG=com12a_com14c FUNC=(x-4.443008107562411)/0.23804747102659643 PERIODIC=NO
com12a_com14d_sc: CUSTOM ARG=com12a_com14d FUNC=(x-3.857363015993048)/0.2125232764774606 PERIODIC=NO
com12b_com14c_sc: CUSTOM ARG=com12b_com14c FUNC=(x-3.631298789058181)/0.2521604871642998 PERIODIC=NO
com12b_com14d_sc: CUSTOM ARG=com12b_com14d FUNC=(x-4.5885416139463695)/0.2671193462315776 PERIODIC=NO
com12b_com14e_sc: CUSTOM ARG=com12b_com14e FUNC=(x-3.843629172832297)/0.20874278043084207 PERIODIC=NO
com12c_com14d_sc: CUSTOM ARG=com12c_com14d FUNC=(x-3.3320835897081555)/0.19203845900930952 PERIODIC=NO
com12c_com14e_sc: CUSTOM ARG=com12c_com14e FUNC=(x-4.364615109114462)/0.21092321792583085 PERIODIC=NO
com12a_com15c_sc: CUSTOM ARG=com12a_com15c FUNC=(x-4.599152544093192)/0.22247927832059558 PERIODIC=NO
com12b_com15c_sc: CUSTOM ARG=com12b_com15c FUNC=(x-4.055124195591303)/0.24464317887851914 PERIODIC=NO
com12b_com15d_sc: CUSTOM ARG=com12b_com15d FUNC=(x-4.684290217865242)/0.24085485053727732 PERIODIC=NO
com12b_com15e_sc: CUSTOM ARG=com12b_com15e FUNC=(x-3.6644319831217587)/0.15665335756758053 PERIODIC=NO
com12c_com15d_sc: CUSTOM ARG=com12c_com15d FUNC=(x-3.734729227626036)/0.18594843340887998 PERIODIC=NO
com12c_com15e_sc: CUSTOM ARG=com12c_com15e FUNC=(x-4.479553781516389)/0.20137021513879733 PERIODIC=NO
com12a_com16c_sc: CUSTOM ARG=com12a_com16c FUNC=(x-4.714781553902386)/0.2079579257448851 PERIODIC=NO
com12a_com16e_sc: CUSTOM ARG=com12a_com16e FUNC=(x-1.75706157960787)/0.17012563808919828 PERIODIC=NO
com12b_com16c_sc: CUSTOM ARG=com12b_com16c FUNC=(x-4.37850846925661)/0.23916634262049824 PERIODIC=NO
com12b_com16d_sc: CUSTOM ARG=com12b_com16d FUNC=(x-4.721132957646764)/0.23284288647631834 PERIODIC=NO
com12c_com16d_sc: CUSTOM ARG=com12c_com16d FUNC=(x-4.032092009760764)/0.1914267387571833 PERIODIC=NO
com13a_com1b_sc: CUSTOM ARG=com13a_com1b FUNC=(x-4.610673272998456)/0.20131022575432345 PERIODIC=NO
com13b_com1c_sc: CUSTOM ARG=com13b_com1c FUNC=(x-4.537451549137339)/0.13460032068643815 PERIODIC=NO
com13b_com1d_sc: CUSTOM ARG=com13b_com1d FUNC=(x-2.843604424939088)/0.213321246606007 PERIODIC=NO
com13c_com1d_sc: CUSTOM ARG=com13c_com1d FUNC=(x-4.662784428103687)/0.16286711638132992 PERIODIC=NO
com13c_com1e_sc: CUSTOM ARG=com13c_com1e FUNC=(x-3.0240945917330375)/0.19291602133591657 PERIODIC=NO
com13d_com1e_sc: CUSTOM ARG=com13d_com1e FUNC=(x-4.7235401808592155)/0.19084162555179401 PERIODIC=NO
com13a_com2b_sc: CUSTOM ARG=com13a_com2b FUNC=(x-4.25151388261613)/0.192499495904545 PERIODIC=NO
com13a_com2d_sc: CUSTOM ARG=com13a_com2d FUNC=(x-1.6612422667903317)/0.19648784748701886 PERIODIC=NO
com13b_com2c_sc: CUSTOM ARG=com13b_com2c FUNC=(x-4.19845112131244)/0.13637828642017066 PERIODIC=NO
com13b_com2d_sc: CUSTOM ARG=com13b_com2d FUNC=(x-2.732114377287134)/0.17220071891804736 PERIODIC=NO
com13b_com2e_sc: CUSTOM ARG=com13b_com2e FUNC=(x-1.6028852059825658)/0.19892004194717003 PERIODIC=NO
com13c_com2d_sc: CUSTOM ARG=com13c_com2d FUNC=(x-4.228926039491729)/0.1495412731535399 PERIODIC=NO
com13c_com2e_sc: CUSTOM ARG=com13c_com2e FUNC=(x-2.8927748121688848)/0.1626063253800041 PERIODIC=NO
com13d_com2e_sc: CUSTOM ARG=com13d_com2e FUNC=(x-4.309209726856072)/0.18453729924568948 PERIODIC=NO
com13a_com3b_sc: CUSTOM ARG=com13a_com3b FUNC=(x-3.4637140145137715)/0.1914007872892038 PERIODIC=NO
com13a_com3d_sc: CUSTOM ARG=com13a_com3d FUNC=(x-1.7571474656796613)/0.13243504682692994 PERIODIC=NO
com13b_com3c_sc: CUSTOM ARG=com13b_com3c FUNC=(x-3.4327185023583495)/0.18870068790299327 PERIODIC=NO
com13b_com3e_sc: CUSTOM ARG=com13b_com3e FUNC=(x-1.7133306669212895)/0.1401813344850145 PERIODIC=NO
com13c_com3d_sc: CUSTOM ARG=com13c_com3d FUNC=(x-3.324300766857045)/0.14431858402628972 PERIODIC=NO
com13c_com3e_sc: CUSTOM ARG=com13c_com3e FUNC=(x-2.6886695503498115)/0.1189588004445424 PERIODIC=NO
com13d_com3e_sc: CUSTOM ARG=com13d_com3e FUNC=(x-3.4471838351096613)/0.17479926772360344 PERIODIC=NO
com13a_com4b_sc: CUSTOM ARG=com13a_com4b FUNC=(x-3.274468562620489)/0.20190474823934432 PERIODIC=NO
com13a_com4c_sc: CUSTOM ARG=com13a_com4c FUNC=(x-2.809258924605623)/0.16500668190738962 PERIODIC=NO
com13b_com4c_sc: CUSTOM ARG=com13b_com4c FUNC=(x-3.288381853636923)/0.22554271292753852 PERIODIC=NO
com13b_com4d_sc: CUSTOM ARG=com13b_com4d FUNC=(x-2.7782779169667364)/0.133601274353416 PERIODIC=NO
com13c_com4d_sc: CUSTOM ARG=com13c_com4d FUNC=(x-3.142703014028831)/0.17145451874182355 PERIODIC=NO
com13c_com4e_sc: CUSTOM ARG=com13c_com4e FUNC=(x-2.791100842384814)/0.14712003256837003 PERIODIC=NO
com13d_com4e_sc: CUSTOM ARG=com13d_com4e FUNC=(x-3.24619482749509)/0.18723671541393927 PERIODIC=NO
com13a_com5b_sc: CUSTOM ARG=com13a_com5b FUNC=(x-3.168689990590879)/0.21536959439363074 PERIODIC=NO
com13a_com5c_sc: CUSTOM ARG=com13a_com5c FUNC=(x-3.0816010631479434)/0.1936558189981642 PERIODIC=NO
com13b_com5c_sc: CUSTOM ARG=com13b_com5c FUNC=(x-3.258671023838107)/0.2629387901342076 PERIODIC=NO
com13b_com5d_sc: CUSTOM ARG=com13b_com5d FUNC=(x-3.049870294350886)/0.20570621954056886 PERIODIC=NO
com13c_com5d_sc: CUSTOM ARG=com13c_com5d FUNC=(x-3.066217077698145)/0.19931702581096827 PERIODIC=NO
com13c_com5e_sc: CUSTOM ARG=com13c_com5e FUNC=(x-3.029904004837941)/0.19188659043866677 PERIODIC=NO
com13d_com5e_sc: CUSTOM ARG=com13d_com5e FUNC=(x-3.1375240302644563)/0.20336883146174212 PERIODIC=NO
com13a_com6b_sc: CUSTOM ARG=com13a_com6b FUNC=(x-3.1272806892194454)/0.2212769654037769 PERIODIC=NO
com13a_com6c_sc: CUSTOM ARG=com13a_com6c FUNC=(x-3.4454234372945916)/0.21172359910679547 PERIODIC=NO
com13a_com6d_sc: CUSTOM ARG=com13a_com6d FUNC=(x-2.406825784729582)/0.20547597148626887 PERIODIC=NO
com13b_com6c_sc: CUSTOM ARG=com13b_com6c FUNC=(x-3.312920565542661)/0.2864353936906453 PERIODIC=NO
com13b_com6d_sc: CUSTOM ARG=com13b_com6d FUNC=(x-3.404503580978018)/0.26438604758442674 PERIODIC=NO
com13b_com6e_sc: CUSTOM ARG=com13b_com6e FUNC=(x-2.447992320917156)/0.14254145637611504 PERIODIC=NO
com13c_com6d_sc: CUSTOM ARG=com13c_com6d FUNC=(x-3.06667487977884)/0.2137215321448721 PERIODIC=NO
com13c_com6e_sc: CUSTOM ARG=com13c_com6e FUNC=(x-3.359230826476537)/0.22460870592547727 PERIODIC=NO
com13d_com6e_sc: CUSTOM ARG=com13d_com6e FUNC=(x-3.111549626435323)/0.21017896958021998 PERIODIC=NO
com13a_com7b_sc: CUSTOM ARG=com13a_com7b FUNC=(x-3.165161276866367)/0.21992661052842655 PERIODIC=NO
com13a_com7c_sc: CUSTOM ARG=com13a_com7c FUNC=(x-3.8798047323973166)/0.21941921313478352 PERIODIC=NO
com13a_com7d_sc: CUSTOM ARG=com13a_com7d FUNC=(x-2.9158392872334074)/0.2427164799549095 PERIODIC=NO
com13b_com7c_sc: CUSTOM ARG=com13b_com7c FUNC=(x-3.4465273831920573)/0.29071579386234553 PERIODIC=NO
com13b_com7d_sc: CUSTOM ARG=com13b_com7d FUNC=(x-3.8281964642974073)/0.30538635696701055 PERIODIC=NO
com13b_com7e_sc: CUSTOM ARG=com13b_com7e FUNC=(x-2.963828399949087)/0.1815869764417372 PERIODIC=NO
com13c_com7d_sc: CUSTOM ARG=com13c_com7d FUNC=(x-3.1474949146872397)/0.22177277939029205 PERIODIC=NO
com13c_com7e_sc: CUSTOM ARG=com13c_com7e FUNC=(x-3.761033572296462)/0.23751323602320756 PERIODIC=NO
com13d_com7e_sc: CUSTOM ARG=com13d_com7e FUNC=(x-3.1745900659731507)/0.2049799876779493 PERIODIC=NO
com13a_com8c_sc: CUSTOM ARG=com13a_com8c FUNC=(x-4.335889616141053)/0.2293091789630909 PERIODIC=NO
com13a_com8d_sc: CUSTOM ARG=com13a_com8d FUNC=(x-3.4503343347762265)/0.2646093563590016 PERIODIC=NO
com13b_com8c_sc: CUSTOM ARG=com13b_com8c FUNC=(x-3.650160540358624)/0.2975522072398479 PERIODIC=NO
com13b_com8d_sc: CUSTOM ARG=com13b_com8d FUNC=(x-4.28223354902825)/0.3333870623872873 PERIODIC=NO
com13b_com8e_sc: CUSTOM ARG=com13b_com8e FUNC=(x-3.500158054951295)/0.20645994046430619 PERIODIC=NO
com13c_com8d_sc: CUSTOM ARG=com13c_com8d FUNC=(x-3.319040479732775)/0.23139910316628315 PERIODIC=NO
com13c_com8e_sc: CUSTOM ARG=com13c_com8e FUNC=(x-4.189902106155955)/0.24295573767200584 PERIODIC=NO
com13a_com9c_sc: CUSTOM ARG=com13a_com9c FUNC=(x-4.734605666775837)/0.23243016243742814 PERIODIC=NO
com13a_com9d_sc: CUSTOM ARG=com13a_com9d FUNC=(x-3.982961562293112)/0.2682741153767964 PERIODIC=NO
com13b_com9c_sc: CUSTOM ARG=com13b_com9c FUNC=(x-3.7884890764493093)/0.299498086173839 PERIODIC=NO
com13b_com9d_sc: CUSTOM ARG=com13b_com9d FUNC=(x-4.675681315594193)/0.3480785960124299 PERIODIC=NO
com13b_com9e_sc: CUSTOM ARG=com13b_com9e FUNC=(x-4.0357511734386105)/0.20896573735767374 PERIODIC=NO
com13c_com9d_sc: CUSTOM ARG=com13c_com9d FUNC=(x-3.4063334578225417)/0.2448878755165038 PERIODIC=NO
com13a_com10c_sc: CUSTOM ARG=com13a_com10c FUNC=(x-5.1120505596862635)/0.26274177430139495 PERIODIC=NO
com13a_com10d_sc: CUSTOM ARG=com13a_com10d FUNC=(x-4.550276136929656)/0.27370867029912005 PERIODIC=NO
com13b_com10c_sc: CUSTOM ARG=com13b_com10c FUNC=(x-3.894229706813123)/0.33371658968899987 PERIODIC=NO
com13b_com10d_sc: CUSTOM ARG=com13b_com10d FUNC=(x-5.066416589780844)/0.36690521883194455 PERIODIC=NO
com13b_com10e_sc: CUSTOM ARG=com13b_com10e FUNC=(x-4.596449548470405)/0.2194102843519223 PERIODIC=NO
com13c_com10e_sc: CUSTOM ARG=com13c_com10e FUNC=(x-4.887658114873912)/0.24194175906580015 PERIODIC=NO
com13a_com11b_sc: CUSTOM ARG=com13a_com11b FUNC=(x-2.1379813700362384)/0.11891137688701242 PERIODIC=NO
com13a_com11c_sc: CUSTOM ARG=com13a_com11c FUNC=(x-4.155785810059098)/0.23697108036925454 PERIODIC=NO
com13a_com11d_sc: CUSTOM ARG=com13a_com11d FUNC=(x-4.718168995695474)/0.2607002272602943 PERIODIC=NO
com13a_com11e_sc: CUSTOM ARG=com13a_com11e FUNC=(x-3.3874518266220357)/0.3248954399424666 PERIODIC=NO
com13b_com11c_sc: CUSTOM ARG=com13b_com11c FUNC=(x-2.369511535229707)/0.2074697232007085 PERIODIC=NO
com13b_com11d_sc: CUSTOM ARG=com13b_com11d FUNC=(x-4.416558167606365)/0.3224972758758915 PERIODIC=NO
com13b_com11e_sc: CUSTOM ARG=com13b_com11e FUNC=(x-4.718252284796244)/0.3465057375028948 PERIODIC=NO
com13c_com11d_sc: CUSTOM ARG=com13c_com11d FUNC=(x-2.2081385069901684)/0.1525791158742266 PERIODIC=NO
com13c_com11e_sc: CUSTOM ARG=com13c_com11e FUNC=(x-4.177542229347774)/0.22890753023746713 PERIODIC=NO
com13a_com12b_sc: CUSTOM ARG=com13a_com12b FUNC=(x-2.21920666254411)/0.12299201285726738 PERIODIC=NO
com13a_com12c_sc: CUSTOM ARG=com13a_com12c FUNC=(x-4.094910135377672)/0.22859390976084917 PERIODIC=NO
com13a_com12d_sc: CUSTOM ARG=com13a_com12d FUNC=(x-4.392420282589459)/0.24107408805645283 PERIODIC=NO
com13a_com12e_sc: CUSTOM ARG=com13a_com12e FUNC=(x-2.913202091617879)/0.27918746526555366 PERIODIC=NO
com13b_com12c_sc: CUSTOM ARG=com13b_com12c FUNC=(x-2.522357579498706)/0.22546901767046076 PERIODIC=NO
com13b_com12d_sc: CUSTOM ARG=com13b_com12d FUNC=(x-4.320035861918471)/0.30021250207135497 PERIODIC=NO
com13b_com12e_sc: CUSTOM ARG=com13b_com12e FUNC=(x-4.384124079844243)/0.30331942774480386 PERIODIC=NO
com13c_com12d_sc: CUSTOM ARG=com13c_com12d FUNC=(x-2.3022251648296868)/0.16113172995641087 PERIODIC=NO
com13c_com12e_sc: CUSTOM ARG=com13c_com12e FUNC=(x-4.086420379942544)/0.21167348874246608 PERIODIC=NO
com13a_com14c_sc: CUSTOM ARG=com13a_com14c FUNC=(x-4.1964673816278655)/0.22206129279474768 PERIODIC=NO
com13a_com14d_sc: CUSTOM ARG=com13a_com14d FUNC=(x-3.8748703841135477)/0.20373435980790375 PERIODIC=NO
com13b_com14c_sc: CUSTOM ARG=com13b_com14c FUNC=(x-3.1594921698374114)/0.2462208219503663 PERIODIC=NO
com13b_com14d_sc: CUSTOM ARG=com13b_com14d FUNC=(x-4.328150660240394)/0.2507605600322496 PERIODIC=NO
com13b_com14e_sc: CUSTOM ARG=com13b_com14e FUNC=(x-3.8430113491689006)/0.19713603682839612 PERIODIC=NO
com13c_com14d_sc: CUSTOM ARG=com13c_com14d FUNC=(x-2.8701686133158457)/0.17652507440158527 PERIODIC=NO
com13c_com14e_sc: CUSTOM ARG=com13c_com14e FUNC=(x-4.125199822584359)/0.19995614325633607 PERIODIC=NO
com13a_com15c_sc: CUSTOM ARG=com13a_com15c FUNC=(x-4.373378091532987)/0.21488659227701526 PERIODIC=NO
com13a_com15d_sc: CUSTOM ARG=com13a_com15d FUNC=(x-3.7287268462890775)/0.18585550327813746 PERIODIC=NO
com13b_com15c_sc: CUSTOM ARG=com13b_com15c FUNC=(x-3.587134769767071)/0.24037099306171122 PERIODIC=NO
com13b_com15d_sc: CUSTOM ARG=com13b_com15d FUNC=(x-4.4453446792283655)/0.22873691115858252 PERIODIC=NO
com13b_com15e_sc: CUSTOM ARG=com13b_com15e FUNC=(x-3.6727653497508794)/0.15489214902330586 PERIODIC=NO
com13c_com15d_sc: CUSTOM ARG=com13c_com15d FUNC=(x-3.2749796337832033)/0.17951539555704563 PERIODIC=NO
com13c_com15e_sc: CUSTOM ARG=com13c_com15e FUNC=(x-4.2609647269288144)/0.1969251414115114 PERIODIC=NO
com13a_com16c_sc: CUSTOM ARG=com13a_com16c FUNC=(x-4.499944036290689)/0.20945202374488722 PERIODIC=NO
com13a_com16e_sc: CUSTOM ARG=com13a_com16e FUNC=(x-1.6884393560801565)/0.1304502196191925 PERIODIC=NO
com13b_com16c_sc: CUSTOM ARG=com13b_com16c FUNC=(x-3.9146373684236115)/0.23593316990672278 PERIODIC=NO
com13b_com16d_sc: CUSTOM ARG=com13b_com16d FUNC=(x-4.497757304269287)/0.22641961734901206 PERIODIC=NO
com13c_com16d_sc: CUSTOM ARG=com13c_com16d FUNC=(x-3.580587295466395)/0.1962744277754764 PERIODIC=NO
com13c_com16e_sc: CUSTOM ARG=com13c_com16e FUNC=(x-4.316029254446927)/0.1942428594497904 PERIODIC=NO
com14a_com1b_sc: CUSTOM ARG=com14a_com1b FUNC=(x-4.631494590132514)/0.22140200697303095 PERIODIC=NO
com14b_com1c_sc: CUSTOM ARG=com14b_com1c FUNC=(x-4.545676593454816)/0.14454316489332708 PERIODIC=NO
com14c_com1d_sc: CUSTOM ARG=com14c_com1d FUNC=(x-4.681839080450557)/0.18356677350725728 PERIODIC=NO
com14c_com1e_sc: CUSTOM ARG=com14c_com1e FUNC=(x-3.252117322699563)/0.2224174635958609 PERIODIC=NO
com14d_com1e_sc: CUSTOM ARG=com14d_com1e FUNC=(x-4.705302157093901)/0.1884422764154017 PERIODIC=NO
com14a_com2b_sc: CUSTOM ARG=com14a_com2b FUNC=(x-4.214687046075651)/0.2204174840999831 PERIODIC=NO
com14a_com2d_sc: CUSTOM ARG=com14a_com2d FUNC=(x-1.315438692250789)/0.16838580730955485 PERIODIC=NO
com14b_com2c_sc: CUSTOM ARG=com14b_com2c FUNC=(x-4.143648558170516)/0.1502962977367957 PERIODIC=NO
com14c_com2d_sc: CUSTOM ARG=com14c_com2d FUNC=(x-4.19997906781611)/0.17396598733800522 PERIODIC=NO
com14c_com2e_sc: CUSTOM ARG=com14c_com2e FUNC=(x-3.038618809101136)/0.20753196459955772 PERIODIC=NO
com14d_com2e_sc: CUSTOM ARG=com14d_com2e FUNC=(x-4.238970226316499)/0.1871868816085381 PERIODIC=NO
com14a_com3b_sc: CUSTOM ARG=com14a_com3b FUNC=(x-3.328625265589949)/0.22048415404641214 PERIODIC=NO
com14a_com3c_sc: CUSTOM ARG=com14a_com3c FUNC=(x-2.6738538172128994)/0.1628047010878487 PERIODIC=NO
com14b_com3c_sc: CUSTOM ARG=com14b_com3c FUNC=(x-3.2753782545439)/0.1915582076339387 PERIODIC=NO
com14c_com3d_sc: CUSTOM ARG=com14c_com3d FUNC=(x-3.203017827713327)/0.16632522783299053 PERIODIC=NO
com14c_com3e_sc: CUSTOM ARG=com14c_com3e FUNC=(x-2.7167667140882354)/0.16330866111090156 PERIODIC=NO
com14d_com3e_sc: CUSTOM ARG=com14d_com3e FUNC=(x-3.294342915402575)/0.18319531922759102 PERIODIC=NO
com14a_com4b_sc: CUSTOM ARG=com14a_com4b FUNC=(x-3.119233599505313)/0.21595909711911684 PERIODIC=NO
com14a_com4c_sc: CUSTOM ARG=com14a_com4c FUNC=(x-2.808350909182337)/0.1842961246993995 PERIODIC=NO
com14b_com4c_sc: CUSTOM ARG=com14b_com4c FUNC=(x-3.104661963442554)/0.22115875266112833 PERIODIC=NO
com14b_com4d_sc: CUSTOM ARG=com14b_com4d FUNC=(x-2.7576133526123647)/0.14297070381368632 PERIODIC=NO
com14c_com4d_sc: CUSTOM ARG=com14c_com4d FUNC=(x-2.9995407507911542)/0.18239109124222116 PERIODIC=NO
com14c_com4e_sc: CUSTOM ARG=com14c_com4e FUNC=(x-2.8225201101572566)/0.17570743596479535 PERIODIC=NO
com14d_com4e_sc: CUSTOM ARG=com14d_com4e FUNC=(x-3.07318480613047)/0.19147602571028788 PERIODIC=NO
com14a_com5b_sc: CUSTOM ARG=com14a_com5b FUNC=(x-2.9868129818243547)/0.21159180499108646 PERIODIC=NO
com14a_com5c_sc: CUSTOM ARG=com14a_com5c FUNC=(x-3.084566179889188)/0.20245974523432383 PERIODIC=NO
com14a_com5d_sc: CUSTOM ARG=com14a_com5d FUNC=(x-2.1216259820062175)/0.17533859052084871 PERIODIC=NO
com14b_com5c_sc: CUSTOM ARG=com14b_com5c FUNC=(x-3.0432144854437597)/0.25362308156675817 PERIODIC=NO
com14b_com5d_sc: CUSTOM ARG=com14b_com5d FUNC=(x-3.0313867801947274)/0.20546265037315017 PERIODIC=NO
com14c_com5d_sc: CUSTOM ARG=com14c_com5d FUNC=(x-2.895353213791181)/0.1953950828702922 PERIODIC=NO
com14c_com5e_sc: CUSTOM ARG=com14c_com5e FUNC=(x-3.0542979702205755)/0.20123896739978053 PERIODIC=NO
com14d_com5e_sc: CUSTOM ARG=com14d_com5e FUNC=(x-2.939862900888795)/0.19745461847321957 PERIODIC=NO
com14a_com6b_sc: CUSTOM ARG=com14a_com6b FUNC=(x-2.916961208007494)/0.19941286150190848 PERIODIC=NO
com14a_com6c_sc: CUSTOM ARG=com14a_com6c FUNC=(x-3.440227023522868)/0.21178162933580594 PERIODIC=NO
com14a_com6d_sc: CUSTOM ARG=com14a_com6d FUNC=(x-2.6025215108095803)/0.21696355328962272 PERIODIC=NO
com14b_com6c_sc: CUSTOM ARG=com14b_com6c FUNC=(x-3.0640488700180786)/0.27260243075570745 PERIODIC=NO
com14b_com6d_sc: CUSTOM ARG=com14b_com6d FUNC=(x-3.378368297867222)/0.2516369315968742 PERIODIC=NO
com14c_com6d_sc: CUSTOM ARG=com14c_com6d FUNC=(x-2.8669166290422115)/0.193105381420254 PERIODIC=NO
com14c_com6e_sc: CUSTOM ARG=com14c_com6e FUNC=(x-3.3677754415869217)/0.21468786980108334 PERIODIC=NO
com14d_com6e_sc: CUSTOM ARG=com14d_com6e FUNC=(x-2.8881954408594366)/0.19220795462607268 PERIODIC=NO
com14a_com7b_sc: CUSTOM ARG=com14a_com7b FUNC=(x-2.9239623169400786)/0.18474478031724084 PERIODIC=NO
com14a_com7c_sc: CUSTOM ARG=com14a_com7c FUNC=(x-3.856263355498168)/0.2137791755762012 PERIODIC=NO
com14a_com7d_sc: CUSTOM ARG=com14a_com7d FUNC=(x-3.1512092325609435)/0.24119175052737638 PERIODIC=NO
com14b_com7c_sc: CUSTOM ARG=com14b_com7c FUNC=(x-3.162970582360278)/0.2709584110031436 PERIODIC=NO
com14b_com7d_sc: CUSTOM ARG=com14b_com7d FUNC=(x-3.7858874178579915)/0.2825543732198574 PERIODIC=NO
com14b_com7e_sc: CUSTOM ARG=com14b_com7e FUNC=(x-3.1757449793629267)/0.18202354788748 PERIODIC=NO
com14c_com7d_sc: CUSTOM ARG=com14c_com7d FUNC=(x-2.917414230984681)/0.18633767785490893 PERIODIC=NO
com14c_com7e_sc: CUSTOM ARG=com14c_com7e FUNC=(x-3.746795684430038)/0.21514709405307783 PERIODIC=NO
com14d_com7e_sc: CUSTOM ARG=com14d_com7e FUNC=(x-2.9252258230572776)/0.17854424169182967 PERIODIC=NO
com14a_com8c_sc: CUSTOM ARG=com14a_com8c FUNC=(x-4.295008336522322)/0.22213519004041685 PERIODIC=NO
com14a_com8d_sc: CUSTOM ARG=com14a_com8d FUNC=(x-3.708921959926293)/0.254852495291955 PERIODIC=NO
com14b_com8c_sc: CUSTOM ARG=com14b_com8c FUNC=(x-3.3419792651898357)/0.27166953935573857 PERIODIC=NO
com14b_com8d_sc: CUSTOM ARG=com14b_com8d FUNC=(x-4.225488724152228)/0.30349428022425085 PERIODIC=NO
com14b_com8e_sc: CUSTOM ARG=com14b_com8e FUNC=(x-3.733485525772093)/0.19726261465515108 PERIODIC=NO
com14c_com8e_sc: CUSTOM ARG=com14c_com8e FUNC=(x-4.156155061996039)/0.21310538725977288 PERIODIC=NO
com14a_com9c_sc: CUSTOM ARG=com14a_com9c FUNC=(x-4.654007116959476)/0.2285680421873251 PERIODIC=NO
com14a_com9d_sc: CUSTOM ARG=com14a_com9d FUNC=(x-4.22655868381171)/0.2559610706882129 PERIODIC=NO
com14b_com9c_sc: CUSTOM ARG=com14b_com9c FUNC=(x-3.440983579547269)/0.27077333564493555 PERIODIC=NO
com14b_com9d_sc: CUSTOM ARG=com14b_com9d FUNC=(x-4.57963565699081)/0.31673543425865325 PERIODIC=NO
com14b_com9e_sc: CUSTOM ARG=com14b_com9e FUNC=(x-4.255061824451719)/0.19671639227729942 PERIODIC=NO
com14a_com10c_sc: CUSTOM ARG=com14a_com10c FUNC=(x-4.990771872503706)/0.261924265091862 PERIODIC=NO
com14a_com10d_sc: CUSTOM ARG=com14a_com10d FUNC=(x-4.773384781116247)/0.25946531211184715 PERIODIC=NO
com14b_com10c_sc: CUSTOM ARG=com14b_com10c FUNC=(x-3.520994223818746)/0.3002364508397702 PERIODIC=NO
com14b_com10d_sc: CUSTOM ARG=com14b_com10d FUNC=(x-4.931581451165804)/0.33547498940118065 PERIODIC=NO
com14b_com10e_sc: CUSTOM ARG=com14b_com10e FUNC=(x-4.791049187309818)/0.20373937748644316 PERIODIC=NO
com14c_com10e_sc: CUSTOM ARG=com14c_com10e FUNC=(x-4.769243790343558)/0.2065520585068286 PERIODIC=NO
com14a_com11c_sc: CUSTOM ARG=com14a_com11c FUNC=(x-3.9230186758575925)/0.19870499406813874 PERIODIC=NO
com14a_com11d_sc: CUSTOM ARG=com14a_com11d FUNC=(x-4.770970963854757)/0.23682913247835688 PERIODIC=NO
com14a_com11e_sc: CUSTOM ARG=com14a_com11e FUNC=(x-3.765284992688506)/0.30319630709765366 PERIODIC=NO
com14b_com11c_sc: CUSTOM ARG=com14b_com11c FUNC=(x-2.0355700476762033)/0.16740556418116387 PERIODIC=NO
com14b_com11d_sc: CUSTOM ARG=com14b_com11d FUNC=(x-4.154303411892399)/0.2887714451367831 PERIODIC=NO
com14b_com11e_sc: CUSTOM ARG=com14b_com11e FUNC=(x-4.7549853928679795)/0.30400279563900184 PERIODIC=NO
com14c_com11e_sc: CUSTOM ARG=com14c_com11e FUNC=(x-3.9537482047457653)/0.20057586858326154 PERIODIC=NO
com14a_com12c_sc: CUSTOM ARG=com14a_com12c FUNC=(x-3.8698326859820815)/0.19913277596358536 PERIODIC=NO
com14a_com12d_sc: CUSTOM ARG=com14a_com12d FUNC=(x-4.459401497532495)/0.2231634399625725 PERIODIC=NO
com14a_com12e_sc: CUSTOM ARG=com14a_com12e FUNC=(x-3.2819446885283514)/0.267301550570825 PERIODIC=NO
com14b_com12c_sc: CUSTOM ARG=com14b_com12c FUNC=(x-2.120322500248554)/0.19709059597758663 PERIODIC=NO
com14b_com12d_sc: CUSTOM ARG=com14b_com12d FUNC=(x-4.067799023195382)/0.2708823310354482 PERIODIC=NO
com14b_com12e_sc: CUSTOM ARG=com14b_com12e FUNC=(x-4.433132907036216)/0.26936272052726984 PERIODIC=NO
com14c_com12e_sc: CUSTOM ARG=com14c_com12e FUNC=(x-3.867469086064539)/0.18753564572796647 PERIODIC=NO
com14a_com13c_sc: CUSTOM ARG=com14a_com13c FUNC=(x-3.902380097619806)/0.2088599740100091 PERIODIC=NO
com14a_com13d_sc: CUSTOM ARG=com14a_com13d FUNC=(x-4.19317888483511)/0.21052514757487614 PERIODIC=NO
com14a_com13e_sc: CUSTOM ARG=com14a_com13e FUNC=(x-2.8240772922532487)/0.2156598727285136 PERIODIC=NO
com14b_com13c_sc: CUSTOM ARG=com14b_com13c FUNC=(x-2.362236527627201)/0.2262040276478463 PERIODIC=NO
com14b_com13d_sc: CUSTOM ARG=com14b_com13d FUNC=(x-4.058225045517957)/0.25177078389814217 PERIODIC=NO
com14b_com13e_sc: CUSTOM ARG=com14b_com13e FUNC=(x-4.153339011943282)/0.22779486691493758 PERIODIC=NO
com14c_com13e_sc: CUSTOM ARG=com14c_com13e FUNC=(x-3.860237475876899)/0.18271836267759992 PERIODIC=NO
com14a_com15c_sc: CUSTOM ARG=com14a_com15c FUNC=(x-4.207896927976457)/0.2190398402222766 PERIODIC=NO
com14a_com15d_sc: CUSTOM ARG=com14a_com15d FUNC=(x-3.8468598347580376)/0.19174679382394624 PERIODIC=NO
com14b_com15c_sc: CUSTOM ARG=com14b_com15c FUNC=(x-3.1435691884858965)/0.23542598398073017 PERIODIC=NO
com14b_com15d_sc: CUSTOM ARG=com14b_com15d FUNC=(x-4.2611157851782115)/0.2174277566907331 PERIODIC=NO
com14b_com15e_sc: CUSTOM ARG=com14b_com15e FUNC=(x-3.774399666375714)/0.15353759821082208 PERIODIC=NO
com14c_com15d_sc: CUSTOM ARG=com14c_com15d FUNC=(x-2.8469930679737794)/0.17027949500924422 PERIODIC=NO
com14c_com15e_sc: CUSTOM ARG=com14c_com15e FUNC=(x-4.09783193673078)/0.1964532879697167 PERIODIC=NO
com14a_com16c_sc: CUSTOM ARG=com14a_com16c FUNC=(x-4.347191006608185)/0.22223931906116953 PERIODIC=NO
com14a_com16d_sc: CUSTOM ARG=com14a_com16d FUNC=(x-3.7113347973397515)/0.19187280395628856 PERIODIC=NO
com14b_com16c_sc: CUSTOM ARG=com14b_com16c FUNC=(x-3.47558309337602)/0.23205976405018192 PERIODIC=NO
com14b_com16d_sc: CUSTOM ARG=com14b_com16d FUNC=(x-4.333762811635291)/0.2222511503243108 PERIODIC=NO
com14c_com16d_sc: CUSTOM ARG=com14c_com16d FUNC=(x-3.1597822650321907)/0.1974631382418238 PERIODIC=NO
com14c_com16e_sc: CUSTOM ARG=com14c_com16e FUNC=(x-4.168962491215283)/0.20529151739577498 PERIODIC=NO
com15a_com1b_sc: CUSTOM ARG=com15a_com1b FUNC=(x-4.737511490148349)/0.23698144105758334 PERIODIC=NO
com15b_com1c_sc: CUSTOM ARG=com15b_com1c FUNC=(x-4.645590416596926)/0.1602609523900315 PERIODIC=NO
com15c_com1d_sc: CUSTOM ARG=com15c_com1d FUNC=(x-4.784690027681778)/0.20505948522356393 PERIODIC=NO
com15c_com1e_sc: CUSTOM ARG=com15c_com1e FUNC=(x-3.564626464733901)/0.24072247593548463 PERIODIC=NO
com15d_com1e_sc: CUSTOM ARG=com15d_com1e FUNC=(x-4.760007769451808)/0.19201548252076403 PERIODIC=NO
com15a_com2b_sc: CUSTOM ARG=com15a_com2b FUNC=(x-4.271652262194894)/0.24105185187033978 PERIODIC=NO
com15b_com2c_sc: CUSTOM ARG=com15b_com2c FUNC=(x-4.188961475949761)/0.16841729888595866 PERIODIC=NO
com15c_com2d_sc: CUSTOM ARG=com15c_com2d FUNC=(x-4.264040169012852)/0.19982708526303625 PERIODIC=NO
com15c_com2e_sc: CUSTOM ARG=com15c_com2e FUNC=(x-3.288187594546128)/0.23853335054703453 PERIODIC=NO
com15d_com2e_sc: CUSTOM ARG=com15d_com2e FUNC=(x-4.25005683558254)/0.19469960948803872 PERIODIC=NO
com15a_com3b_sc: CUSTOM ARG=com15a_com3b FUNC=(x-3.3075527647957284)/0.24363880611460528 PERIODIC=NO
com15a_com3c_sc: CUSTOM ARG=com15a_com3c FUNC=(x-2.7981007588059432)/0.188414836354904 PERIODIC=NO
com15b_com3c_sc: CUSTOM ARG=com15b_com3c FUNC=(x-3.2376915219405356)/0.19592763383046233 PERIODIC=NO
com15c_com3d_sc: CUSTOM ARG=com15c_com3d FUNC=(x-3.201650148848742)/0.18996718227188533 PERIODIC=NO
com15c_com3e_sc: CUSTOM ARG=com15c_com3e FUNC=(x-2.8774093088525796)/0.1990874680007577 PERIODIC=NO
com15d_com3e_sc: CUSTOM ARG=com15d_com3e FUNC=(x-3.2456508819735035)/0.19313394186201954 PERIODIC=NO
com15a_com4b_sc: CUSTOM ARG=com15a_com4b FUNC=(x-3.0839556976707505)/0.22508537428017744 PERIODIC=NO
com15a_com4c_sc: CUSTOM ARG=com15a_com4c FUNC=(x-2.9410445139257804)/0.20018915114350364 PERIODIC=NO
com15b_com4c_sc: CUSTOM ARG=com15b_com4c FUNC=(x-3.044283026554145)/0.2148996154799704 PERIODIC=NO
com15b_com4d_sc: CUSTOM ARG=com15b_com4d FUNC=(x-2.877262730845256)/0.15774714265889608 PERIODIC=NO
com15c_com4d_sc: CUSTOM ARG=com15c_com4d FUNC=(x-2.985292103888529)/0.1922201606922042 PERIODIC=NO
com15c_com4e_sc: CUSTOM ARG=com15c_com4e FUNC=(x-2.985201815673005)/0.19759202304823248 PERIODIC=NO
com15d_com4e_sc: CUSTOM ARG=com15d_com4e FUNC=(x-3.01281741430527)/0.19501096834582907 PERIODIC=NO
com15a_com5b_sc: CUSTOM ARG=com15a_com5b FUNC=(x-2.9272925426988023)/0.20568642997937603 PERIODIC=NO
com15a_com5c_sc: CUSTOM ARG=com15a_com5c FUNC=(x-3.210242586967878)/0.21057785356614964 PERIODIC=NO
com15a_com5d_sc: CUSTOM ARG=com15a_com5d FUNC=(x-2.395903790125273)/0.1965732577721488 PERIODIC=NO
com15b_com5c_sc: CUSTOM ARG=com15b_com5c FUNC=(x-2.9496027477599016)/0.23922873526266494 PERIODIC=NO
com15b_com5d_sc: CUSTOM ARG=com15b_com5d FUNC=(x-3.142231949995773)/0.20651979870979634 PERIODIC=NO
com15c_com5d_sc: CUSTOM ARG=com15c_com5d FUNC=(x-2.8578485106519422)/0.189557324553667 PERIODIC=NO
com15c_com5e_sc: CUSTOM ARG=com15c_com5e FUNC=(x-3.204125411807509)/0.20608170451072808 PERIODIC=NO
com15d_com5e_sc: CUSTOM ARG=com15d_com5e FUNC=(x-2.8602115054017574)/0.1899292143277227 PERIODIC=NO
com15a_com6b_sc: CUSTOM ARG=com15a_com6b FUNC=(x-2.827745218495749)/0.17995524298911236 PERIODIC=NO
com15a_com6c_sc: CUSTOM ARG=com15a_com6c FUNC=(x-3.5463061560389573)/0.21393310431099194 PERIODIC=NO
com15a_com6d_sc: CUSTOM ARG=com15a_com6d FUNC=(x-2.9173578067489103)/0.22542015070435592 PERIODIC=NO
com15b_com6c_sc: CUSTOM ARG=com15b_com6c FUNC=(x-2.930939925114898)/0.25151342132244925 PERIODIC=NO
com15b_com6d_sc: CUSTOM ARG=com15b_com6d FUNC=(x-3.4698648614092114)/0.238192866154889 PERIODIC=NO
com15c_com6d_sc: CUSTOM ARG=com15c_com6d FUNC=(x-2.8003157250130353)/0.17131273264737223 PERIODIC=NO
com15c_com6e_sc: CUSTOM ARG=com15c_com6e FUNC=(x-3.493940569713713)/0.20286187442620235 PERIODIC=NO
com15d_com6e_sc: CUSTOM ARG=com15d_com6e FUNC=(x-2.784352870697086)/0.1731705735260946 PERIODIC=NO
com15a_com7c_sc: CUSTOM ARG=com15a_com7c FUNC=(x-3.933143831496345)/0.21191748298097615 PERIODIC=NO
com15a_com7d_sc: CUSTOM ARG=com15a_com7d FUNC=(x-3.481583760176079)/0.24133392553149366 PERIODIC=NO
com15b_com7c_sc: CUSTOM ARG=com15b_com7c FUNC=(x-2.9849102682696116)/0.24334560789003576 PERIODIC=NO
com15b_com7d_sc: CUSTOM ARG=com15b_com7d FUNC=(x-3.849843164853908)/0.258295196315002 PERIODIC=NO
com15c_com7d_sc: CUSTOM ARG=com15c_com7d FUNC=(x-2.8151929358941765)/0.1517131170815024 PERIODIC=NO
com15c_com7e_sc: CUSTOM ARG=com15c_com7e FUNC=(x-3.8416822556230317)/0.19309189358127266 PERIODIC=NO
com15d_com7e_sc: CUSTOM ARG=com15d_com7e FUNC=(x-2.7922815680404396)/0.15310831221642787 PERIODIC=NO
com15a_com8c_sc: CUSTOM ARG=com15a_com8c FUNC=(x-4.344977036896911)/0.21972400421713018 PERIODIC=NO
com15a_com8d_sc: CUSTOM ARG=com15a_com8d FUNC=(x-4.0468121546930425)/0.2497846489841094 PERIODIC=NO
com15b_com8c_sc: CUSTOM ARG=com15b_com8c FUNC=(x-3.1278242697125034)/0.23705154470649692 PERIODIC=NO
com15b_com8d_sc: CUSTOM ARG=com15b_com8d FUNC=(x-4.26478802634803)/0.2722727070145968 PERIODIC=NO
com15c_com8e_sc: CUSTOM ARG=com15c_com8e FUNC=(x-4.223372901555644)/0.18606191995376575 PERIODIC=NO
com15a_com9c_sc: CUSTOM ARG=com15a_com9c FUNC=(x-4.657257867132266)/0.2285077586102145 PERIODIC=NO
com15a_com9d_sc: CUSTOM ARG=com15a_com9d FUNC=(x-4.543396151443488)/0.2495710784964601 PERIODIC=NO
com15b_com9c_sc: CUSTOM ARG=com15b_com9c FUNC=(x-3.1759757821347594)/0.23198356569789205 PERIODIC=NO
com15b_com9d_sc: CUSTOM ARG=com15b_com9d FUNC=(x-4.57239250263723)/0.2838205049821134 PERIODIC=NO
com15a_com10c_sc: CUSTOM ARG=com15a_com10c FUNC=(x-4.946638000193953)/0.26392686617956956 PERIODIC=NO
com15a_com10d_sc: CUSTOM ARG=com15a_com10d FUNC=(x-5.065000912698738)/0.25273224590860516 PERIODIC=NO
com15b_com10c_sc: CUSTOM ARG=com15b_com10c FUNC=(x-3.220917484364599)/0.2543165712668878 PERIODIC=NO
com15b_com10d_sc: CUSTOM ARG=com15b_com10d FUNC=(x-4.878321364846669)/0.303034594962017 PERIODIC=NO
com15b_com10e_sc: CUSTOM ARG=com15b_com10e FUNC=(x-5.05978140608439)/0.19866642865474404 PERIODIC=NO
com15a_com11d_sc: CUSTOM ARG=com15a_com11d FUNC=(x-4.904880565760946)/0.22472208847034122 PERIODIC=NO
com15a_com11e_sc: CUSTOM ARG=com15a_com11e FUNC=(x-4.19909843791296)/0.29127797426525537 PERIODIC=NO
com15b_com11d_sc: CUSTOM ARG=com15b_com11d FUNC=(x-3.9750006938634184)/0.2505227417031135 PERIODIC=NO
com15b_com11e_sc: CUSTOM ARG=com15b_com11e FUNC=(x-4.877278552095839)/0.26194212220330304 PERIODIC=NO
com15a_com12c_sc: CUSTOM ARG=com15a_com12c FUNC=(x-3.734669506480856)/0.17992453425037597 PERIODIC=NO
com15a_com12d_sc: CUSTOM ARG=com15a_com12d FUNC=(x-4.612182590459888)/0.21392192025722312 PERIODIC=NO
com15a_com12e_sc: CUSTOM ARG=com15a_com12e FUNC=(x-3.7153114174457365)/0.26257368845949824 PERIODIC=NO
com15b_com12c_sc: CUSTOM ARG=com15b_com12c FUNC=(x-1.831829540079772)/0.15543957797970817 PERIODIC=NO
com15b_com12d_sc: CUSTOM ARG=com15b_com12d FUNC=(x-3.903037181986774)/0.23705894496092444 PERIODIC=NO
com15b_com12e_sc: CUSTOM ARG=com15b_com12e FUNC=(x-4.573136107210844)/0.23485477181554798 PERIODIC=NO
com15c_com12e_sc: CUSTOM ARG=com15c_com12e FUNC=(x-3.7487909503110006)/0.17261002853199006 PERIODIC=NO
com15a_com13c_sc: CUSTOM ARG=com15a_com13c FUNC=(x-3.7835398931771342)/0.19822234652248266 PERIODIC=NO
com15a_com13d_sc: CUSTOM ARG=com15a_com13d FUNC=(x-4.366580545366404)/0.20469612564154196 PERIODIC=NO
com15a_com13e_sc: CUSTOM ARG=com15a_com13e FUNC=(x-3.2512742243764348)/0.22148725490527238 PERIODIC=NO
com15b_com13c_sc: CUSTOM ARG=com15b_com13c FUNC=(x-2.016507963321332)/0.19856789457914764 PERIODIC=NO
com15b_com13d_sc: CUSTOM ARG=com15b_com13d FUNC=(x-3.914367340062811)/0.22534281992471875 PERIODIC=NO
com15b_com13e_sc: CUSTOM ARG=com15b_com13e FUNC=(x-4.312436544396379)/0.20499903826876087 PERIODIC=NO
com15c_com13e_sc: CUSTOM ARG=com15c_com13e FUNC=(x-3.754045060904762)/0.1733352795845565 PERIODIC=NO
com15a_com14c_sc: CUSTOM ARG=com15a_com14c FUNC=(x-3.91200786697456)/0.21538752505841505 PERIODIC=NO
com15a_com14d_sc: CUSTOM ARG=com15a_com14d FUNC=(x-4.171543398021231)/0.1989140423689532 PERIODIC=NO
com15a_com14e_sc: CUSTOM ARG=com15a_com14e FUNC=(x-2.815938944187802)/0.17663362683676823 PERIODIC=NO
com15b_com14c_sc: CUSTOM ARG=com15b_com14c FUNC=(x-2.347739016235596)/0.22263595085336135 PERIODIC=NO
com15b_com14d_sc: CUSTOM ARG=com15b_com14d FUNC=(x-4.000762208262068)/0.2154145662913026 PERIODIC=NO
com15b_com14e_sc: CUSTOM ARG=com15b_com14e FUNC=(x-4.108108367429309)/0.17362565425693707 PERIODIC=NO
com15c_com14e_sc: CUSTOM ARG=com15c_com14e FUNC=(x-3.85317244837704)/0.1885198584988884 PERIODIC=NO
com15a_com16c_sc: CUSTOM ARG=com15a_com16c FUNC=(x-4.282722106810696)/0.23518138288308157 PERIODIC=NO
com15a_com16d_sc: CUSTOM ARG=com15a_com16d FUNC=(x-3.9265885258447986)/0.20532427023327135 PERIODIC=NO
com15b_com16c_sc: CUSTOM ARG=com15b_com16c FUNC=(x-3.101730040401098)/0.22584257246781916 PERIODIC=NO
com15b_com16d_sc: CUSTOM ARG=com15b_com16d FUNC=(x-4.263099050198256)/0.22026100184597833 PERIODIC=NO
com15c_com16d_sc: CUSTOM ARG=com15c_com16d FUNC=(x-2.817667533071428)/0.19959836892170227 PERIODIC=NO
com15c_com16e_sc: CUSTOM ARG=com15c_com16e FUNC=(x-4.117227528403235)/0.21966084814572126 PERIODIC=NO
com16a_com1b_sc: CUSTOM ARG=com16a_com1b FUNC=(x-4.766125310974512)/0.2528271931862247 PERIODIC=NO
com16a_com1c_sc: CUSTOM ARG=com16a_com1c FUNC=(x-3.5150677029815776)/0.1679585189655438 PERIODIC=NO
com16b_com1c_sc: CUSTOM ARG=com16b_com1c FUNC=(x-4.675189342439345)/0.17201419578454047 PERIODIC=NO
com16c_com1d_sc: CUSTOM ARG=com16c_com1d FUNC=(x-4.825023359414521)/0.23305093049797734 PERIODIC=NO
com16c_com1e_sc: CUSTOM ARG=com16c_com1e FUNC=(x-3.794625076376474)/0.25045603943380507 PERIODIC=NO
com16d_com1e_sc: CUSTOM ARG=com16d_com1e FUNC=(x-4.7465873871569615)/0.22033346856263802 PERIODIC=NO
com16a_com2b_sc: CUSTOM ARG=com16a_com2b FUNC=(x-4.265110362918788)/0.2579657945254334 PERIODIC=NO
com16a_com2c_sc: CUSTOM ARG=com16a_com2c FUNC=(x-3.258922879051299)/0.17461750202967943 PERIODIC=NO
com16b_com2c_sc: CUSTOM ARG=com16b_com2c FUNC=(x-4.177434381906777)/0.1818684488776548 PERIODIC=NO
com16c_com2d_sc: CUSTOM ARG=com16c_com2d FUNC=(x-4.277570931783829)/0.22987009121624488 PERIODIC=NO
com16c_com2e_sc: CUSTOM ARG=com16c_com2e FUNC=(x-3.4695730822329574)/0.2560839950402817 PERIODIC=NO
com16d_com2e_sc: CUSTOM ARG=com16d_com2e FUNC=(x-4.206478827482953)/0.22067213556756346 PERIODIC=NO
com16a_com3b_sc: CUSTOM ARG=com16a_com3b FUNC=(x-3.2570791999685156)/0.2586992367152247 PERIODIC=NO
com16a_com3c_sc: CUSTOM ARG=com16a_com3c FUNC=(x-2.8807005571399174)/0.21500501017785772 PERIODIC=NO
com16b_com3c_sc: CUSTOM ARG=com16b_com3c FUNC=(x-3.175363914214337)/0.1932968792956141 PERIODIC=NO
com16c_com3d_sc: CUSTOM ARG=com16c_com3d FUNC=(x-3.1879717911801233)/0.2182954702587324 PERIODIC=NO
com16c_com3e_sc: CUSTOM ARG=com16c_com3e FUNC=(x-2.9992815539025144)/0.22394212713574743 PERIODIC=NO
com16d_com3e_sc: CUSTOM ARG=com16d_com3e FUNC=(x-3.1734125253719396)/0.21833912384820617 PERIODIC=NO
com16a_com4b_sc: CUSTOM ARG=com16a_com4b FUNC=(x-3.035494399936951)/0.2275614226094803 PERIODIC=NO
com16a_com4c_sc: CUSTOM ARG=com16a_com4c FUNC=(x-3.02995482300875)/0.21688784303624076 PERIODIC=NO
com16a_com4d_sc: CUSTOM ARG=com16a_com4d FUNC=(x-2.1168376908927677)/0.1845156298782497 PERIODIC=NO
com16b_com4c_sc: CUSTOM ARG=com16b_com4c FUNC=(x-2.973178257259954)/0.19847377545738235 PERIODIC=NO
com16b_com4d_sc: CUSTOM ARG=com16b_com4d FUNC=(x-2.9603198512846713)/0.16333813741030515 PERIODIC=NO
com16c_com4d_sc: CUSTOM ARG=com16c_com4d FUNC=(x-2.978628391231069)/0.20992243118716428 PERIODIC=NO
com16c_com4e_sc: CUSTOM ARG=com16c_com4e FUNC=(x-3.1135486922265954)/0.2135515783041657 PERIODIC=NO
com16d_com4e_sc: CUSTOM ARG=com16d_com4e FUNC=(x-2.9429661726140215)/0.21120719528845447 PERIODIC=NO
com16a_com5b_sc: CUSTOM ARG=com16a_com5b FUNC=(x-2.8753725120948572)/0.19412256572446873 PERIODIC=NO
com16a_com5c_sc: CUSTOM ARG=com16a_com5c FUNC=(x-3.2930566455567005)/0.2174095675046329 PERIODIC=NO
com16a_com5d_sc: CUSTOM ARG=com16a_com5d FUNC=(x-2.617639460550698)/0.21529967164801406 PERIODIC=NO
com16b_com5c_sc: CUSTOM ARG=com16b_com5c FUNC=(x-2.862199493967719)/0.21053835871646243 PERIODIC=NO
com16b_com5d_sc: CUSTOM ARG=com16b_com5d FUNC=(x-3.2141664218956314)/0.19620720726408392 PERIODIC=NO
com16c_com5d_sc: CUSTOM ARG=com16c_com5d FUNC=(x-2.8514112033877983)/0.19504020950858234 PERIODIC=NO
com16c_com5e_sc: CUSTOM ARG=com16c_com5e FUNC=(x-3.326643619475401)/0.20980976160999404 PERIODIC=NO
com16d_com5e_sc: CUSTOM ARG=com16d_com5e FUNC=(x-2.7890540756489983)/0.19205042117914764 PERIODIC=NO
com16a_com6b_sc: CUSTOM ARG=com16a_com6b FUNC=(x-2.770155575679312)/0.15611692083155848 PERIODIC=NO
com16a_com6c_sc: CUSTOM ARG=com16a_com6c FUNC=(x-3.6132741463266704)/0.21144287396973063 PERIODIC=NO
com16a_com6d_sc: CUSTOM ARG=com16a_com6d FUNC=(x-3.1579054336934154)/0.23563565231818936 PERIODIC=NO
com16b_com6c_sc: CUSTOM ARG=com16b_com6c FUNC=(x-2.822848059292148)/0.21253599070128662 PERIODIC=NO
com16b_com6d_sc: CUSTOM ARG=com16b_com6d FUNC=(x-3.5231706622774044)/0.21277204597868454 PERIODIC=NO
com16c_com6d_sc: CUSTOM ARG=com16c_com6d FUNC=(x-2.790233654505107)/0.16211039578933745 PERIODIC=NO
com16c_com6e_sc: CUSTOM ARG=com16c_com6e FUNC=(x-3.601321653886744)/0.19359135839658165 PERIODIC=NO
com16d_com6e_sc: CUSTOM ARG=com16d_com6e FUNC=(x-2.70999826957912)/0.15859714575310313 PERIODIC=NO
com16a_com7c_sc: CUSTOM ARG=com16a_com7c FUNC=(x-3.9761911850302796)/0.20101391595652024 PERIODIC=NO
com16a_com7d_sc: CUSTOM ARG=com16a_com7d FUNC=(x-3.7257017017569143)/0.24602365469084997 PERIODIC=NO
com16b_com7c_sc: CUSTOM ARG=com16b_com7c FUNC=(x-2.85105579959502)/0.19660346164835266 PERIODIC=NO
com16b_com7d_sc: CUSTOM ARG=com16b_com7d FUNC=(x-3.878128440980665)/0.2215574100194798 PERIODIC=NO
com16c_com7e_sc: CUSTOM ARG=com16c_com7e FUNC=(x-3.9267039671528843)/0.17431986902535698 PERIODIC=NO
com16a_com8c_sc: CUSTOM ARG=com16a_com8c FUNC=(x-4.366118010779293)/0.2025172229792469 PERIODIC=NO
com16a_com8d_sc: CUSTOM ARG=com16a_com8d FUNC=(x-4.291112663029088)/0.2508933182591733 PERIODIC=NO
com16b_com8c_sc: CUSTOM ARG=com16b_com8c FUNC=(x-2.9746018788936635)/0.1849964135833317 PERIODIC=NO
com16b_com8d_sc: CUSTOM ARG=com16b_com8d FUNC=(x-4.270946044220508)/0.22863825274966976 PERIODIC=NO
com16c_com8e_sc: CUSTOM ARG=com16c_com8e FUNC=(x-4.288472336267678)/0.16378023758350474 PERIODIC=NO
com16a_com9b_sc: CUSTOM ARG=com16a_com9b FUNC=(x-2.7964937177137075)/0.164389095621293 PERIODIC=NO
com16a_com9c_sc: CUSTOM ARG=com16a_com9c FUNC=(x-4.639649824015147)/0.20646797638250794 PERIODIC=NO
com16a_com9d_sc: CUSTOM ARG=com16a_com9d FUNC=(x-4.765160961102376)/0.25023017530107905 PERIODIC=NO
com16b_com9c_sc: CUSTOM ARG=com16b_com9c FUNC=(x-2.9901370498587716)/0.17867251989226274 PERIODIC=NO
com16b_com9d_sc: CUSTOM ARG=com16b_com9d FUNC=(x-4.53850746232093)/0.23886954535090904 PERIODIC=NO
com16a_com10b_sc: CUSTOM ARG=com16a_com10b FUNC=(x-2.817960257478204)/0.21599071182035406 PERIODIC=NO
com16a_com10c_sc: CUSTOM ARG=com16a_com10c FUNC=(x-4.89249418235055)/0.24078211929534876 PERIODIC=NO
com16a_com10d_sc: CUSTOM ARG=com16a_com10d FUNC=(x-5.262435155493334)/0.25395863674161284 PERIODIC=NO
com16b_com10c_sc: CUSTOM ARG=com16b_com10c FUNC=(x-3.021484926351655)/0.19851754275070235 PERIODIC=NO
com16b_com10d_sc: CUSTOM ARG=com16b_com10d FUNC=(x-4.807029090999495)/0.25897116056109387 PERIODIC=NO
com16a_com11b_sc: CUSTOM ARG=com16a_com11b FUNC=(x-1.9134759435693887)/0.21360342433836452 PERIODIC=NO
com16a_com11d_sc: CUSTOM ARG=com16a_com11d FUNC=(x-4.982545664484128)/0.21146239891864516 PERIODIC=NO
com16a_com11e_sc: CUSTOM ARG=com16a_com11e FUNC=(x-4.519113307118699)/0.29668394489184147 PERIODIC=NO
com16b_com11d_sc: CUSTOM ARG=com16b_com11d FUNC=(x-3.826582157190842)/0.19888111212174694 PERIODIC=NO
com16b_com11e_sc: CUSTOM ARG=com16b_com11e FUNC=(x-4.940948977556308)/0.2259877991394293 PERIODIC=NO
com16c_com11d_sc: CUSTOM ARG=com16c_com11d FUNC=(x-1.960016228135252)/0.20704365910140443 PERIODIC=NO
com16a_com12b_sc: CUSTOM ARG=com16a_com12b FUNC=(x-1.6542250892291999)/0.19048961202693562 PERIODIC=NO
com16a_com12c_sc: CUSTOM ARG=com16a_com12c FUNC=(x-3.6301267587816546)/0.15820127156367378 PERIODIC=NO
com16a_com12d_sc: CUSTOM ARG=com16a_com12d FUNC=(x-4.7015044089337845)/0.20678384855927773 PERIODIC=NO
com16a_com12e_sc: CUSTOM ARG=com16a_com12e FUNC=(x-4.037015299310085)/0.2750950963288276 PERIODIC=NO
com16b_com12d_sc: CUSTOM ARG=com16b_com12d FUNC=(x-3.754622905702493)/0.19035833525727022 PERIODIC=NO
com16b_com12e_sc: CUSTOM ARG=com16b_com12e FUNC=(x-4.650168826185504)/0.2060377217829589 PERIODIC=NO
com16c_com12d_sc: CUSTOM ARG=com16c_com12d FUNC=(x-1.7543725303674895)/0.16116306305636552 PERIODIC=NO
com16a_com13b_sc: CUSTOM ARG=com16a_com13b FUNC=(x-1.6078704490924118)/0.1615575292876672 PERIODIC=NO
com16a_com13c_sc: CUSTOM ARG=com16a_com13c FUNC=(x-3.6764142591999263)/0.1835323341608032 PERIODIC=NO
com16a_com13d_sc: CUSTOM ARG=com16a_com13d FUNC=(x-4.46917545115371)/0.20358967936283065 PERIODIC=NO
com16a_com13e_sc: CUSTOM ARG=com16a_com13e FUNC=(x-3.5721503312599174)/0.243708757960987 PERIODIC=NO
com16b_com13c_sc: CUSTOM ARG=com16b_com13c FUNC=(x-1.7942767021085806)/0.14655841722859428 PERIODIC=NO
com16b_com13d_sc: CUSTOM ARG=com16b_com13d FUNC=(x-3.7716683245546987)/0.18752162248486337 PERIODIC=NO
com16b_com13e_sc: CUSTOM ARG=com16b_com13e FUNC=(x-4.404513433851061)/0.18614840203265773 PERIODIC=NO
com16c_com13e_sc: CUSTOM ARG=com16c_com13e FUNC=(x-3.683611844470268)/0.1824900807872439 PERIODIC=NO
com16a_com14c_sc: CUSTOM ARG=com16a_com14c FUNC=(x-3.8090272111600445)/0.21018077646329034 PERIODIC=NO
com16a_com14d_sc: CUSTOM ARG=com16a_com14d FUNC=(x-4.288778011227944)/0.20378442875094777 PERIODIC=NO
com16a_com14e_sc: CUSTOM ARG=com16a_com14e FUNC=(x-3.135481599214284)/0.20545918679236738 PERIODIC=NO
com16b_com14c_sc: CUSTOM ARG=com16b_com14c FUNC=(x-2.062403064990977)/0.18675564728063038 PERIODIC=NO
com16b_com14d_sc: CUSTOM ARG=com16b_com14d FUNC=(x-3.869917405514545)/0.1876535255582176 PERIODIC=NO
com16b_com14e_sc: CUSTOM ARG=com16b_com14e FUNC=(x-4.219463723388217)/0.16341496889169171 PERIODIC=NO
com16c_com14e_sc: CUSTOM ARG=com16c_com14e FUNC=(x-3.783844414317396)/0.20128125829547902 PERIODIC=NO
com16a_com15c_sc: CUSTOM ARG=com16a_com15c FUNC=(x-4.033331603833957)/0.22896307676293226 PERIODIC=NO
com16a_com15d_sc: CUSTOM ARG=com16a_com15d FUNC=(x-4.188468606768243)/0.20753020020900692 PERIODIC=NO
com16a_com15e_sc: CUSTOM ARG=com16a_com15e FUNC=(x-2.753131462987853)/0.1802723816924118 PERIODIC=NO
com16b_com15c_sc: CUSTOM ARG=com16b_com15c FUNC=(x-2.4468811308791656)/0.20393276615246725 PERIODIC=NO
com16b_com15d_sc: CUSTOM ARG=com16b_com15d FUNC=(x-4.051252925575635)/0.18961677238239624 PERIODIC=NO
com16b_com15e_sc: CUSTOM ARG=com16b_com15e FUNC=(x-4.106470015168577)/0.15236362931876743 PERIODIC=NO
com16c_com15d_sc: CUSTOM ARG=com16c_com15d FUNC=(x-2.2622137670874096)/0.14481011140045486 PERIODIC=NO
com16c_com15e_sc: CUSTOM ARG=com16c_com15e FUNC=(x-3.964233928873725)/0.21526994472928526 PERIODIC=NO

svm1: COMBINE ARG=com1a_com3a_sc,com1a_com4a_sc,com1d_com4d_sc,com1a_com5a_sc,com1b_com5b_sc,com1d_com5d_sc,com1a_com6a_sc,com1b_com6b_sc,com1d_com6d_sc,com1a_com7a_sc,com1b_com7b_sc,com1d_com7d_sc,com1a_com8a_sc,com1b_com8b_sc,com1d_com8d_sc,com1a_com9a_sc,com1b_com9b_sc,com1d_com9d_sc,com1a_com10a_sc,com1b_com10b_sc,com1d_com10d_sc,com1a_com11a_sc,com1b_com11b_sc,com1d_com11d_sc,com1e_com11e_sc,com1a_com12a_sc,com1b_com12b_sc,com1c_com12c_sc,com1d_com12d_sc,com1e_com12e_sc,com1a_com13a_sc,com1b_com13b_sc,com1c_com13c_sc,com1d_com13d_sc,com1e_com13e_sc,com1a_com14a_sc,com1b_com14b_sc,com1c_com14c_sc,com1d_com14d_sc,com1e_com14e_sc,com1a_com15a_sc,com1b_com15b_sc,com1c_com15c_sc,com1d_com15d_sc,com1e_com15e_sc,com1a_com16a_sc,com1b_com16b_sc,com1c_com16c_sc,com1d_com16d_sc,com2a_com3a_sc,com2a_com4a_sc,com2a_com5a_sc,com2a_com6a_sc,com2a_com7a_sc,com2a_com8a_sc,com2a_com9a_sc,com2a_com10a_sc,com2b_com11b_sc,com2d_com11d_sc,com2e_com11e_sc,com2b_com12b_sc,com2c_com12c_sc,com2d_com12d_sc,com2e_com12e_sc,com2a_com13a_sc,com2b_com13b_sc,com2c_com13c_sc,com2d_com13d_sc,com2e_com13e_sc,com2a_com14a_sc,com2b_com14b_sc,com2c_com14c_sc,com2e_com14e_sc,com2a_com15a_sc,com2b_com15b_sc,com2c_com15c_sc,com2e_com15e_sc,com2a_com16a_sc,com2b_com16b_sc,com2c_com16c_sc,com3b_com11b_sc,com3e_com11e_sc,com3b_com12b_sc,com3c_com12c_sc,com3e_com12e_sc,com3b_com13b_sc,com3c_com13c_sc,com3e_com13e_sc,com3b_com14b_sc,com3c_com14c_sc,com3e_com14e_sc,com3b_com15b_sc,com3c_com15c_sc,com3e_com15e_sc,com3b_com16b_sc,com3c_com16c_sc,com3e_com16e_sc,com4b_com11b_sc,com4c_com11c_sc,com4e_com11e_sc,com4b_com12b_sc,com4c_com12c_sc,com4e_com12e_sc,com4b_com13b_sc,com4c_com13c_sc,com4e_com13e_sc,com4b_com14b_sc,com4c_com14c_sc,com4e_com14e_sc,com4b_com15b_sc,com4c_com15c_sc,com4e_com15e_sc,com4b_com16b_sc,com4c_com16c_sc,com5b_com11b_sc,com5c_com11c_sc,com5e_com11e_sc,com5b_com12b_sc,com5c_com12c_sc,com5e_com12e_sc,com5b_com13b_sc,com5c_com13c_sc,com5e_com13e_sc,com5b_com14b_sc,com5c_com14c_sc,com5e_com14e_sc,com5b_com15b_sc,com5c_com15c_sc,com5b_com16b_sc,com5c_com16c_sc,com6a_com11a_sc,com6b_com11b_sc,com6c_com11c_sc,com6e_com11e_sc,com6a_com12a_sc,com6b_com12b_sc,com6c_com12c_sc,com6e_com12e_sc,com6b_com13b_sc,com6c_com13c_sc,com6e_com13e_sc,com6b_com14b_sc,com6c_com14c_sc,com6e_com14e_sc,com6b_com15b_sc,com7a_com11a_sc,com7b_com11b_sc,com7c_com11c_sc,com7e_com11e_sc,com7a_com12a_sc,com7b_com12b_sc,com7c_com12c_sc,com7e_com12e_sc,com7b_com13b_sc,com7c_com13c_sc,com7e_com13e_sc,com7b_com14b_sc,com7b_com16b_sc,com7e_com16e_sc,com8a_com11a_sc,com8b_com11b_sc,com8c_com11c_sc,com8a_com12a_sc,com8b_com12b_sc,com8c_com12c_sc,com8e_com12e_sc,com8b_com13b_sc,com8c_com13c_sc,com8a_com15a_sc,com8b_com15b_sc,com8c_com15c_sc,com8e_com15e_sc,com8a_com16a_sc,com8b_com16b_sc,com8c_com16c_sc,com8e_com16e_sc,com9a_com11a_sc,com9b_com11b_sc,com9c_com11c_sc,com9a_com12a_sc,com9b_com12b_sc,com9c_com12c_sc,com9b_com13b_sc,com9c_com14c_sc,com9e_com14e_sc,com9b_com15b_sc,com9c_com15c_sc,com9e_com15e_sc,com9a_com16a_sc,com9b_com16b_sc,com9c_com16c_sc,com9e_com16e_sc,com10b_com11b_sc,com10c_com11c_sc,com10b_com14b_sc,com10c_com14c_sc,com10e_com14e_sc,com10b_com15b_sc,com10c_com15c_sc,com10e_com15e_sc,com10b_com16b_sc,com10c_com16c_sc,com10e_com16e_sc,com1a_com2c_sc,com1a_com2d_sc,com1a_com2e_sc,com1b_com2c_sc,com1b_com2d_sc,com1b_com2e_sc,com1c_com2e_sc,com1a_com3d_sc,com1a_com3e_sc,com1b_com3c_sc,com1b_com3d_sc,com1b_com3e_sc,com1c_com3e_sc,com1a_com4d_sc,com1a_com4e_sc,com1b_com4d_sc,com1b_com4e_sc,com1c_com4e_sc,com1a_com5e_sc,com1b_com5d_sc,com1b_com5e_sc,com1c_com5e_sc,com1a_com6e_sc,com1b_com6e_sc,com1b_com7e_sc,com1b_com8d_sc,com1b_com9d_sc,com1c_com9e_sc,com1a_com10c_sc,com1b_com10d_sc,com1c_com10e_sc,com1a_com11b_sc,com1b_com11c_sc,com1b_com11d_sc,com1b_com11e_sc,com1a_com12b_sc,com1b_com12c_sc,com1b_com12d_sc,com1a_com13b_sc,com1b_com13c_sc,com1b_com13d_sc,com1a_com14b_sc,com1b_com14c_sc,com1b_com14d_sc,com1a_com15b_sc,com1b_com15c_sc,com1b_com15e_sc,com1a_com16b_sc,com1a_com16e_sc,com1b_com16c_sc,com1b_com16e_sc,com2a_com1d_sc,com2a_com1e_sc,com2b_com1c_sc,com2b_com1d_sc,com2b_com1e_sc,com2c_com1e_sc,com2a_com3d_sc,com2a_com3e_sc,com2b_com3c_sc,com2b_com3d_sc,com2b_com3e_sc,com2c_com3e_sc,com2a_com4b_sc,com2a_com4e_sc,com2b_com4d_sc,com2b_com4e_sc,com2c_com4e_sc,com2a_com5b_sc,com2b_com5d_sc,com2b_com5e_sc,com2c_com5e_sc,com2a_com6b_sc,com2b_com6c_sc,com2b_com6e_sc,com2a_com7b_sc,com2b_com7c_sc,com2b_com7e_sc,com2a_com8b_sc,com2a_com8c_sc,com2b_com8c_sc,com2b_com8d_sc,com2a_com9c_sc,com2b_com9c_sc,com2b_com9d_sc,com2c_com9e_sc,com2d_com9e_sc,com2a_com10c_sc,com2a_com10d_sc,com2b_com10c_sc,com2b_com10d_sc,com2c_com10e_sc,com2a_com11b_sc,com2a_com11c_sc,com2a_com11d_sc,com2b_com11d_sc,com2b_com11e_sc,com2a_com12b_sc,com2a_com12c_sc,com2a_com12d_sc,com2b_com12d_sc,com2a_com13b_sc,com2a_com13d_sc,com2b_com13d_sc,com2a_com14b_sc,com2b_com14d_sc,com2a_com15b_sc,com2b_com15e_sc,com2a_com16b_sc,com2b_com16e_sc,com3a_com1b_sc,com3a_com1c_sc,com3b_com1c_sc,com3b_com1d_sc,com3b_com1e_sc,com3c_com1d_sc,com3c_com1e_sc,com3a_com2b_sc,com3a_com2c_sc,com3a_com2d_sc,com3b_com2c_sc,com3b_com2d_sc,com3b_com2e_sc,com3c_com2d_sc,com3c_com2e_sc,com3a_com4b_sc,com3a_com4c_sc,com3a_com4d_sc,com3b_com4d_sc,com3b_com4e_sc,com3c_com4e_sc,com3a_com5c_sc,com3a_com5d_sc,com3b_com5d_sc,com3b_com5e_sc,com3c_com5e_sc,com3a_com6b_sc,com3a_com6c_sc,com3a_com6d_sc,com3b_com6c_sc,com3b_com6e_sc,com3d_com6e_sc,com3a_com7b_sc,com3a_com7d_sc,com3b_com7c_sc,com3b_com7e_sc,com3d_com7e_sc,com3a_com8b_sc,com3a_com8d_sc,com3b_com8c_sc,com3b_com8d_sc,com3d_com8e_sc,com3a_com9b_sc,com3a_com9d_sc,com3b_com9c_sc,com3b_com9d_sc,com3c_com9e_sc,com3d_com9e_sc,com3a_com10b_sc,com3a_com10d_sc,com3b_com10c_sc,com3b_com10d_sc,com3c_com10e_sc,com3d_com10e_sc,com3a_com11c_sc,com3a_com11e_sc,com3b_com11d_sc,com3a_com12c_sc,com3a_com12d_sc,com3a_com12e_sc,com3b_com12d_sc,com3a_com13d_sc,com3a_com13e_sc,com3b_com13d_sc,com3a_com14c_sc,com3a_com14d_sc,com3a_com14e_sc,com3b_com14d_sc,com3b_com14e_sc,com3a_com15c_sc,com3a_com15d_sc,com3a_com15e_sc,com3b_com15e_sc,com3a_com16c_sc,com3a_com16d_sc,com3a_com16e_sc,com3b_com16e_sc,com4a_com1b_sc,com4a_com1c_sc,com4b_com1c_sc,com4b_com1d_sc,com4b_com1e_sc,com4c_com1d_sc,com4c_com1e_sc,com4d_com1e_sc,com4a_com2b_sc,com4a_com2c_sc,com4b_com2c_sc,com4b_com2d_sc,com4b_com2e_sc,com4c_com2d_sc,com4c_com2e_sc,com4d_com2e_sc,com4a_com3b_sc,com4a_com3c_sc,com4a_com3d_sc,com4b_com3c_sc,com4b_com3d_sc,com4b_com3e_sc,com4c_com3e_sc,com4d_com3e_sc,com4a_com5b_sc,com4a_com5c_sc,com4a_com5d_sc,com4b_com5d_sc,com4b_com5e_sc,com4c_com5e_sc,com4a_com6c_sc,com4a_com6d_sc,com4b_com6d_sc,com4b_com6e_sc,com4c_com6e_sc,com4a_com7b_sc,com4a_com7c_sc,com4a_com7d_sc,com4b_com7e_sc,com4a_com8b_sc,com4a_com8c_sc,com4a_com8d_sc,com4b_com8c_sc,com4b_com8e_sc,com4d_com8e_sc,com4a_com9b_sc,com4a_com9c_sc,com4a_com9d_sc,com4b_com9c_sc,com4d_com9e_sc,com4a_com10b_sc,com4a_com10d_sc,com4b_com10c_sc,com4d_com10e_sc,com4a_com11c_sc,com4a_com11d_sc,com4a_com11e_sc,com4b_com11d_sc,com4a_com12d_sc,com4a_com12e_sc,com4a_com13c_sc,com4a_com13d_sc,com4a_com13e_sc,com4b_com13e_sc,com4a_com14c_sc,com4a_com14d_sc,com4a_com14e_sc,com4b_com14e_sc,com4a_com15c_sc,com4a_com15d_sc,com4a_com15e_sc,com4b_com15e_sc,com4a_com16c_sc,com4a_com16d_sc,com4a_com16e_sc,com4b_com16e_sc,com5a_com1b_sc,com5a_com1c_sc,com5b_com1c_sc,com5b_com1d_sc,com5b_com1e_sc,com5c_com1d_sc,com5c_com1e_sc,com5d_com1e_sc,com5a_com2b_sc,com5a_com2c_sc,com5b_com2c_sc,com5b_com2d_sc,com5b_com2e_sc,com5c_com2d_sc,com5c_com2e_sc,com5d_com2e_sc,com5a_com3b_sc,com5a_com3c_sc,com5a_com3d_sc,com5b_com3c_sc,com5b_com3d_sc,com5b_com3e_sc,com5c_com3e_sc,com5d_com3e_sc,com5a_com4b_sc,com5a_com4c_sc,com5a_com4d_sc,com5b_com4c_sc,com5b_com4d_sc,com5b_com4e_sc,com5c_com4e_sc,com5d_com4e_sc,com5a_com6b_sc,com5a_com6c_sc,com5a_com6d_sc,com5b_com6c_sc,com5b_com6d_sc,com5b_com6e_sc,com5c_com6e_sc,com5a_com7c_sc,com5a_com7d_sc,com5b_com7d_sc,com5b_com7e_sc,com5a_com8b_sc,com5a_com8c_sc,com5a_com8d_sc,com5b_com8d_sc,com5b_com8e_sc,com5a_com9b_sc,com5a_com9c_sc,com5a_com9d_sc,com5d_com9e_sc,com5a_com10b_sc,com5a_com10c_sc,com5a_com10d_sc,com5a_com10e_sc,com5b_com10c_sc,com5b_com10e_sc,com5a_com11d_sc,com5a_com11e_sc,com5b_com11e_sc,com5a_com12d_sc,com5a_com12e_sc,com5b_com12e_sc,com5a_com13c_sc,com5a_com13d_sc,com5a_com13e_sc,com5b_com13e_sc,com5a_com14c_sc,com5a_com14d_sc,com5a_com14e_sc,com5b_com14e_sc,com5a_com15c_sc,com5a_com15d_sc,com5a_com15e_sc,com5b_com15e_sc,com5a_com16c_sc,com5a_com16d_sc,com5a_com16e_sc,com5b_com16d_sc,com5b_com16e_sc,com6a_com1b_sc,com6a_com1c_sc,com6b_com1d_sc,com6b_com1e_sc,com6c_com1d_sc,com6c_com1e_sc,com6d_com1e_sc,com6a_com2b_sc,com6a_com2c_sc,com6b_com2e_sc,com6c_com2d_sc,com6c_com2e_sc,com6d_com2e_sc,com6a_com3b_sc,com6a_com3c_sc,com6c_com3e_sc,com6d_com3e_sc,com6a_com4b_sc,com6a_com4c_sc,com6a_com4d_sc,com6b_com4c_sc,com6c_com4e_sc,com6d_com4e_sc,com6a_com5b_sc,com6a_com5c_sc,com6a_com5d_sc,com6b_com5c_sc,com6b_com5d_sc,com6b_com5e_sc,com6c_com5e_sc,com6d_com5e_sc,com6a_com7b_sc,com6a_com7c_sc,com6a_com7d_sc,com6a_com7e_sc,com6b_com7c_sc,com6b_com7d_sc,com6b_com7e_sc,com6a_com8c_sc,com6a_com8d_sc,com6a_com8e_sc,com6b_com8d_sc,com6b_com8e_sc,com6a_com9b_sc,com6a_com9c_sc,com6a_com9d_sc,com6a_com9e_sc,com6b_com9d_sc,com6b_com9e_sc,com6a_com10b_sc,com6a_com10c_sc,com6a_com10d_sc,com6a_com10e_sc,com6b_com10d_sc,com6b_com10e_sc,com6a_com11d_sc,com6a_com11e_sc,com6b_com11d_sc,com6b_com11e_sc,com6a_com12c_sc,com6a_com12d_sc,com6a_com12e_sc,com6b_com12d_sc,com6b_com12e_sc,com6a_com13c_sc,com6a_com13d_sc,com6a_com13e_sc,com6b_com13d_sc,com6b_com13e_sc,com6a_com14c_sc,com6a_com14d_sc,com6a_com14e_sc,com6b_com14d_sc,com6b_com14e_sc,com6a_com15c_sc,com6a_com15d_sc,com6a_com15e_sc,com6b_com15d_sc,com6b_com15e_sc,com6a_com16c_sc,com6a_com16d_sc,com6a_com16e_sc,com6b_com16d_sc,com7a_com1b_sc,com7a_com1c_sc,com7c_com1d_sc,com7c_com1e_sc,com7d_com1e_sc,com7a_com2b_sc,com7a_com2c_sc,com7c_com2d_sc,com7c_com2e_sc,com7d_com2e_sc,com7a_com3b_sc,com7a_com3c_sc,com7b_com3e_sc,com7c_com3e_sc,com7d_com3e_sc,com7a_com4b_sc,com7a_com4c_sc,com7a_com4d_sc,com7c_com4e_sc,com7d_com4e_sc,com7a_com5b_sc,com7a_com5c_sc,com7a_com5d_sc,com7b_com5c_sc,com7c_com5e_sc,com7d_com5e_sc,com7a_com6b_sc,com7a_com6c_sc,com7a_com6d_sc,com7a_com6e_sc,com7b_com6c_sc,com7b_com6d_sc,com7c_com6e_sc,com7d_com6e_sc,com7a_com8b_sc,com7a_com8c_sc,com7a_com8d_sc,com7a_com8e_sc,com7b_com8c_sc,com7b_com8d_sc,com7a_com9c_sc,com7a_com9d_sc,com7a_com9e_sc,com7b_com9c_sc,com7b_com9d_sc,com7a_com10c_sc,com7a_com10d_sc,com7a_com10e_sc,com7b_com10d_sc,com7b_com10e_sc,com7a_com11c_sc,com7a_com11d_sc,com7a_com11e_sc,com7b_com11d_sc,com7b_com11e_sc,com7a_com12c_sc,com7a_com12d_sc,com7a_com12e_sc,com7b_com12d_sc,com7b_com12e_sc,com7a_com13c_sc,com7a_com13d_sc,com7a_com13e_sc,com7b_com13d_sc,com7b_com13e_sc,com7a_com14c_sc,com7a_com14d_sc,com7a_com14e_sc,com7b_com14d_sc,com7a_com15c_sc,com7a_com15d_sc,com7a_com15e_sc,com7b_com15d_sc,com7a_com16c_sc,com7a_com16d_sc,com7b_com16d_sc,com8a_com1b_sc,com8a_com1d_sc,com8c_com1d_sc,com8c_com1e_sc,com8d_com1e_sc,com8a_com2b_sc,com8a_com2c_sc,com8a_com2d_sc,com8b_com2d_sc,com8b_com2e_sc,com8c_com2e_sc,com8d_com2e_sc,com8a_com3b_sc,com8a_com3c_sc,com8b_com3d_sc,com8b_com3e_sc,com8c_com3e_sc,com8d_com3e_sc,com8a_com4b_sc,com8a_com4c_sc,com8b_com4e_sc,com8c_com4e_sc,com8d_com4e_sc,com8a_com5b_sc,com8a_com5c_sc,com8a_com5d_sc,com8b_com5c_sc,com8c_com5e_sc,com8d_com5e_sc,com8a_com6b_sc,com8a_com6c_sc,com8a_com6d_sc,com8b_com6c_sc,com8c_com6e_sc,com8d_com6e_sc,com8a_com7b_sc,com8a_com7c_sc,com8a_com7d_sc,com8a_com7e_sc,com8b_com7c_sc,com8b_com7d_sc,com8d_com7e_sc,com8a_com9b_sc,com8a_com9c_sc,com8a_com9d_sc,com8a_com9e_sc,com8b_com9c_sc,com8b_com9d_sc,com8a_com10c_sc,com8a_com10d_sc,com8a_com10e_sc,com8b_com10c_sc,com8b_com10d_sc,com8a_com11c_sc,com8a_com11d_sc,com8a_com11e_sc,com8b_com11d_sc,com8b_com11e_sc,com8a_com12c_sc,com8a_com12d_sc,com8a_com12e_sc,com8b_com12d_sc,com8b_com12e_sc,com8a_com13c_sc,com8a_com13d_sc,com8a_com13e_sc,com8b_com13d_sc,com8a_com14c_sc,com8a_com14d_sc,com8a_com14e_sc,com8b_com14d_sc,com8a_com15c_sc,com8a_com15d_sc,com8b_com15d_sc,com8a_com16c_sc,com8a_com16d_sc,com9a_com1b_sc,com9a_com1d_sc,com9b_com1e_sc,com9c_com1d_sc,com9c_com1e_sc,com9d_com1e_sc,com9a_com2b_sc,com9a_com2d_sc,com9b_com2d_sc,com9b_com2e_sc,com9c_com2e_sc,com9d_com2e_sc,com9a_com3b_sc,com9a_com3c_sc,com9b_com3d_sc,com9b_com3e_sc,com9d_com3e_sc,com9a_com4b_sc,com9a_com4c_sc,com9b_com4e_sc,com9d_com4e_sc,com9a_com5b_sc,com9a_com5c_sc,com9a_com5d_sc,com9b_com5c_sc,com9d_com5e_sc,com9a_com6b_sc,com9a_com6c_sc,com9a_com6d_sc,com9b_com6c_sc,com9d_com6e_sc,com9a_com7b_sc,com9a_com7c_sc,com9a_com7d_sc,com9a_com7e_sc,com9b_com7c_sc,com9b_com7d_sc,com9d_com7e_sc,com9a_com8b_sc,com9a_com8c_sc,com9a_com8d_sc,com9a_com8e_sc,com9b_com8c_sc,com9b_com8d_sc,com9a_com10b_sc,com9a_com10c_sc,com9a_com10d_sc,com9a_com10e_sc,com9b_com10c_sc,com9b_com10d_sc,com9a_com11b_sc,com9a_com11c_sc,com9a_com11d_sc,com9a_com11e_sc,com9b_com11d_sc,com9b_com11e_sc,com9a_com12c_sc,com9a_com12d_sc,com9a_com12e_sc,com9b_com12d_sc,com9b_com12e_sc,com9a_com13c_sc,com9a_com13d_sc,com9a_com13e_sc,com9b_com13d_sc,com9a_com14c_sc,com9a_com14d_sc,com9a_com14e_sc,com9b_com14d_sc,com9a_com15c_sc,com9a_com15d_sc,com9b_com15d_sc,com9a_com16c_sc,com9a_com16d_sc,com10a_com1b_sc,com10a_com1d_sc,com10b_com1d_sc,com10b_com1e_sc,com10c_com1e_sc,com10d_com1e_sc,com10a_com2b_sc,com10a_com2d_sc,com10b_com2d_sc,com10b_com2e_sc,com10c_com2e_sc,com10d_com2e_sc,com10a_com3b_sc,com10a_com3d_sc,com10b_com3d_sc,com10b_com3e_sc,com10d_com3e_sc,com10a_com4b_sc,com10a_com4c_sc,com10b_com4e_sc,com10d_com4e_sc,com10a_com5b_sc,com10a_com5c_sc,com10b_com5c_sc,com10b_com5e_sc,com10d_com5e_sc,com10a_com6b_sc,com10a_com6c_sc,com10a_com6d_sc,com10b_com6c_sc,com10d_com6e_sc,com10a_com7b_sc,com10a_com7c_sc,com10a_com7d_sc,com10b_com7c_sc,com10b_com7d_sc,com10d_com7e_sc,com10a_com8b_sc,com10a_com8c_sc,com10a_com8d_sc,com10b_com8c_sc,com10b_com8d_sc,com10d_com8e_sc,com10a_com9b_sc,com10a_com9c_sc,com10a_com9d_sc,com10b_com9c_sc,com10b_com9d_sc,com10a_com11b_sc,com10a_com11c_sc,com10a_com11d_sc,com10a_com11e_sc,com10b_com11d_sc,com10b_com11e_sc,com10a_com12c_sc,com10a_com12d_sc,com10a_com12e_sc,com10b_com12d_sc,com10b_com12e_sc,com10a_com13c_sc,com10a_com13d_sc,com10a_com13e_sc,com10b_com13d_sc,com10a_com14c_sc,com10a_com14d_sc,com10b_com14d_sc,com10a_com15c_sc,com10a_com15d_sc,com10b_com15d_sc,com10a_com16c_sc,com10a_com16d_sc,com10a_com16e_sc,com11a_com1b_sc,com11b_com1c_sc,com11b_com1d_sc,com11d_com1e_sc,com11a_com2b_sc,com11a_com2d_sc,com11b_com2c_sc,com11b_com2d_sc,com11d_com2e_sc,com11a_com3b_sc,com11a_com3d_sc,com11b_com3c_sc,com11d_com3e_sc,com11a_com4b_sc,com11b_com4c_sc,com11b_com4d_sc,com11d_com4e_sc,com11a_com5b_sc,com11a_com5c_sc,com11b_com5c_sc,com11b_com5d_sc,com11d_com5e_sc,com11a_com6b_sc,com11a_com6c_sc,com11b_com6c_sc,com11b_com6d_sc,com11b_com6e_sc,com11c_com6d_sc,com11d_com6e_sc,com11a_com7b_sc,com11a_com7c_sc,com11b_com7c_sc,com11b_com7d_sc,com11b_com7e_sc,com11c_com7d_sc,com11d_com7e_sc,com11a_com8b_sc,com11a_com8c_sc,com11a_com8d_sc,com11b_com8c_sc,com11b_com8d_sc,com11b_com8e_sc,com11c_com8d_sc,com11a_com9c_sc,com11a_com9d_sc,com11b_com9c_sc,com11b_com9d_sc,com11b_com9e_sc,com11c_com9d_sc,com11a_com10c_sc,com11a_com10d_sc,com11b_com10c_sc,com11b_com10d_sc,com11b_com10e_sc,com11c_com10d_sc,com11a_com12b_sc,com11a_com12c_sc,com11a_com12d_sc,com11b_com12c_sc,com11b_com12d_sc,com11b_com12e_sc,com11c_com12d_sc,com11c_com12e_sc,com11a_com13b_sc,com11a_com13c_sc,com11a_com13d_sc,com11b_com13c_sc,com11b_com13d_sc,com11b_com13e_sc,com11c_com13d_sc,com11c_com13e_sc,com11a_com14b_sc,com11a_com14c_sc,com11a_com14d_sc,com11b_com14c_sc,com11b_com14d_sc,com11b_com14e_sc,com11c_com14d_sc,com11a_com15c_sc,com11a_com15e_sc,com11b_com15c_sc,com11b_com15d_sc,com11b_com15e_sc,com11c_com15d_sc,com11a_com16c_sc,com11a_com16e_sc,com11b_com16c_sc,com11b_com16d_sc,com11c_com16d_sc,com12a_com1b_sc,com12b_com1c_sc,com12b_com1d_sc,com12c_com1d_sc,com12c_com1e_sc,com12d_com1e_sc,com12a_com2b_sc,com12a_com2d_sc,com12b_com2c_sc,com12b_com2d_sc,com12c_com2e_sc,com12d_com2e_sc,com12a_com3b_sc,com12a_com3d_sc,com12b_com3c_sc,com12d_com3e_sc,com12a_com4b_sc,com12b_com4c_sc,com12b_com4d_sc,com12d_com4e_sc,com12a_com5b_sc,com12a_com5c_sc,com12b_com5c_sc,com12b_com5d_sc,com12c_com5d_sc,com12d_com5e_sc,com12a_com6b_sc,com12a_com6c_sc,com12b_com6c_sc,com12b_com6d_sc,com12b_com6e_sc,com12c_com6d_sc,com12c_com6e_sc,com12d_com6e_sc,com12a_com7b_sc,com12a_com7c_sc,com12a_com7d_sc,com12b_com7c_sc,com12b_com7d_sc,com12b_com7e_sc,com12c_com7d_sc,com12c_com7e_sc,com12d_com7e_sc,com12a_com8b_sc,com12a_com8c_sc,com12a_com8d_sc,com12b_com8c_sc,com12b_com8d_sc,com12b_com8e_sc,com12c_com8d_sc,com12c_com8e_sc,com12d_com8e_sc,com12a_com9c_sc,com12a_com9d_sc,com12b_com9c_sc,com12b_com9d_sc,com12b_com9e_sc,com12c_com9d_sc,com12a_com10c_sc,com12a_com10d_sc,com12b_com10c_sc,com12b_com10d_sc,com12b_com10e_sc,com12c_com10d_sc,com12c_com10e_sc,com12a_com11b_sc,com12a_com11c_sc,com12a_com11d_sc,com12a_com11e_sc,com12b_com11c_sc,com12b_com11d_sc,com12b_com11e_sc,com12c_com11d_sc,com12c_com11e_sc,com12a_com13b_sc,com12a_com13c_sc,com12a_com13d_sc,com12b_com13c_sc,com12b_com13d_sc,com12b_com13e_sc,com12c_com13d_sc,com12c_com13e_sc,com12a_com14c_sc,com12a_com14d_sc,com12b_com14c_sc,com12b_com14d_sc,com12b_com14e_sc,com12c_com14d_sc,com12c_com14e_sc,com12a_com15c_sc,com12b_com15c_sc,com12b_com15d_sc,com12b_com15e_sc,com12c_com15d_sc,com12c_com15e_sc,com12a_com16c_sc,com12a_com16e_sc,com12b_com16c_sc,com12b_com16d_sc,com12c_com16d_sc,com13a_com1b_sc,com13b_com1c_sc,com13b_com1d_sc,com13c_com1d_sc,com13c_com1e_sc,com13d_com1e_sc,com13a_com2b_sc,com13a_com2d_sc,com13b_com2c_sc,com13b_com2d_sc,com13b_com2e_sc,com13c_com2d_sc,com13c_com2e_sc,com13d_com2e_sc,com13a_com3b_sc,com13a_com3d_sc,com13b_com3c_sc,com13b_com3e_sc,com13c_com3d_sc,com13c_com3e_sc,com13d_com3e_sc,com13a_com4b_sc,com13a_com4c_sc,com13b_com4c_sc,com13b_com4d_sc,com13c_com4d_sc,com13c_com4e_sc,com13d_com4e_sc,com13a_com5b_sc,com13a_com5c_sc,com13b_com5c_sc,com13b_com5d_sc,com13c_com5d_sc,com13c_com5e_sc,com13d_com5e_sc,com13a_com6b_sc,com13a_com6c_sc,com13a_com6d_sc,com13b_com6c_sc,com13b_com6d_sc,com13b_com6e_sc,com13c_com6d_sc,com13c_com6e_sc,com13d_com6e_sc,com13a_com7b_sc,com13a_com7c_sc,com13a_com7d_sc,com13b_com7c_sc,com13b_com7d_sc,com13b_com7e_sc,com13c_com7d_sc,com13c_com7e_sc,com13d_com7e_sc,com13a_com8c_sc,com13a_com8d_sc,com13b_com8c_sc,com13b_com8d_sc,com13b_com8e_sc,com13c_com8d_sc,com13c_com8e_sc,com13a_com9c_sc,com13a_com9d_sc,com13b_com9c_sc,com13b_com9d_sc,com13b_com9e_sc,com13c_com9d_sc,com13a_com10c_sc,com13a_com10d_sc,com13b_com10c_sc,com13b_com10d_sc,com13b_com10e_sc,com13c_com10e_sc,com13a_com11b_sc,com13a_com11c_sc,com13a_com11d_sc,com13a_com11e_sc,com13b_com11c_sc,com13b_com11d_sc,com13b_com11e_sc,com13c_com11d_sc,com13c_com11e_sc,com13a_com12b_sc,com13a_com12c_sc,com13a_com12d_sc,com13a_com12e_sc,com13b_com12c_sc,com13b_com12d_sc,com13b_com12e_sc,com13c_com12d_sc,com13c_com12e_sc,com13a_com14c_sc,com13a_com14d_sc,com13b_com14c_sc,com13b_com14d_sc,com13b_com14e_sc,com13c_com14d_sc,com13c_com14e_sc,com13a_com15c_sc,com13a_com15d_sc,com13b_com15c_sc,com13b_com15d_sc,com13b_com15e_sc,com13c_com15d_sc,com13c_com15e_sc,com13a_com16c_sc,com13a_com16e_sc,com13b_com16c_sc,com13b_com16d_sc,com13c_com16d_sc,com13c_com16e_sc,com14a_com1b_sc,com14b_com1c_sc,com14c_com1d_sc,com14c_com1e_sc,com14d_com1e_sc,com14a_com2b_sc,com14a_com2d_sc,com14b_com2c_sc,com14c_com2d_sc,com14c_com2e_sc,com14d_com2e_sc,com14a_com3b_sc,com14a_com3c_sc,com14b_com3c_sc,com14c_com3d_sc,com14c_com3e_sc,com14d_com3e_sc,com14a_com4b_sc,com14a_com4c_sc,com14b_com4c_sc,com14b_com4d_sc,com14c_com4d_sc,com14c_com4e_sc,com14d_com4e_sc,com14a_com5b_sc,com14a_com5c_sc,com14a_com5d_sc,com14b_com5c_sc,com14b_com5d_sc,com14c_com5d_sc,com14c_com5e_sc,com14d_com5e_sc,com14a_com6b_sc,com14a_com6c_sc,com14a_com6d_sc,com14b_com6c_sc,com14b_com6d_sc,com14c_com6d_sc,com14c_com6e_sc,com14d_com6e_sc,com14a_com7b_sc,com14a_com7c_sc,com14a_com7d_sc,com14b_com7c_sc,com14b_com7d_sc,com14b_com7e_sc,com14c_com7d_sc,com14c_com7e_sc,com14d_com7e_sc,com14a_com8c_sc,com14a_com8d_sc,com14b_com8c_sc,com14b_com8d_sc,com14b_com8e_sc,com14c_com8e_sc,com14a_com9c_sc,com14a_com9d_sc,com14b_com9c_sc,com14b_com9d_sc,com14b_com9e_sc,com14a_com10c_sc,com14a_com10d_sc,com14b_com10c_sc,com14b_com10d_sc,com14b_com10e_sc,com14c_com10e_sc,com14a_com11c_sc,com14a_com11d_sc,com14a_com11e_sc,com14b_com11c_sc,com14b_com11d_sc,com14b_com11e_sc,com14c_com11e_sc,com14a_com12c_sc,com14a_com12d_sc,com14a_com12e_sc,com14b_com12c_sc,com14b_com12d_sc,com14b_com12e_sc,com14c_com12e_sc,com14a_com13c_sc,com14a_com13d_sc,com14a_com13e_sc,com14b_com13c_sc,com14b_com13d_sc,com14b_com13e_sc,com14c_com13e_sc,com14a_com15c_sc,com14a_com15d_sc,com14b_com15c_sc,com14b_com15d_sc,com14b_com15e_sc,com14c_com15d_sc,com14c_com15e_sc,com14a_com16c_sc,com14a_com16d_sc,com14b_com16c_sc,com14b_com16d_sc,com14c_com16d_sc,com14c_com16e_sc,com15a_com1b_sc,com15b_com1c_sc,com15c_com1d_sc,com15c_com1e_sc,com15d_com1e_sc,com15a_com2b_sc,com15b_com2c_sc,com15c_com2d_sc,com15c_com2e_sc,com15d_com2e_sc,com15a_com3b_sc,com15a_com3c_sc,com15b_com3c_sc,com15c_com3d_sc,com15c_com3e_sc,com15d_com3e_sc,com15a_com4b_sc,com15a_com4c_sc,com15b_com4c_sc,com15b_com4d_sc,com15c_com4d_sc,com15c_com4e_sc,com15d_com4e_sc,com15a_com5b_sc,com15a_com5c_sc,com15a_com5d_sc,com15b_com5c_sc,com15b_com5d_sc,com15c_com5d_sc,com15c_com5e_sc,com15d_com5e_sc,com15a_com6b_sc,com15a_com6c_sc,com15a_com6d_sc,com15b_com6c_sc,com15b_com6d_sc,com15c_com6d_sc,com15c_com6e_sc,com15d_com6e_sc,com15a_com7c_sc,com15a_com7d_sc,com15b_com7c_sc,com15b_com7d_sc,com15c_com7d_sc,com15c_com7e_sc,com15d_com7e_sc,com15a_com8c_sc,com15a_com8d_sc,com15b_com8c_sc,com15b_com8d_sc,com15c_com8e_sc,com15a_com9c_sc,com15a_com9d_sc,com15b_com9c_sc,com15b_com9d_sc,com15a_com10c_sc,com15a_com10d_sc,com15b_com10c_sc,com15b_com10d_sc,com15b_com10e_sc,com15a_com11d_sc,com15a_com11e_sc,com15b_com11d_sc,com15b_com11e_sc,com15a_com12c_sc,com15a_com12d_sc,com15a_com12e_sc,com15b_com12c_sc,com15b_com12d_sc,com15b_com12e_sc,com15c_com12e_sc,com15a_com13c_sc,com15a_com13d_sc,com15a_com13e_sc,com15b_com13c_sc,com15b_com13d_sc,com15b_com13e_sc,com15c_com13e_sc,com15a_com14c_sc,com15a_com14d_sc,com15a_com14e_sc,com15b_com14c_sc,com15b_com14d_sc,com15b_com14e_sc,com15c_com14e_sc,com15a_com16c_sc,com15a_com16d_sc,com15b_com16c_sc,com15b_com16d_sc,com15c_com16d_sc,com15c_com16e_sc,com16a_com1b_sc,com16a_com1c_sc,com16b_com1c_sc,com16c_com1d_sc,com16c_com1e_sc,com16d_com1e_sc,com16a_com2b_sc,com16a_com2c_sc,com16b_com2c_sc,com16c_com2d_sc,com16c_com2e_sc,com16d_com2e_sc,com16a_com3b_sc,com16a_com3c_sc,com16b_com3c_sc,com16c_com3d_sc,com16c_com3e_sc,com16d_com3e_sc,com16a_com4b_sc,com16a_com4c_sc,com16a_com4d_sc,com16b_com4c_sc,com16b_com4d_sc,com16c_com4d_sc,com16c_com4e_sc,com16d_com4e_sc,com16a_com5b_sc,com16a_com5c_sc,com16a_com5d_sc,com16b_com5c_sc,com16b_com5d_sc,com16c_com5d_sc,com16c_com5e_sc,com16d_com5e_sc,com16a_com6b_sc,com16a_com6c_sc,com16a_com6d_sc,com16b_com6c_sc,com16b_com6d_sc,com16c_com6d_sc,com16c_com6e_sc,com16d_com6e_sc,com16a_com7c_sc,com16a_com7d_sc,com16b_com7c_sc,com16b_com7d_sc,com16c_com7e_sc,com16a_com8c_sc,com16a_com8d_sc,com16b_com8c_sc,com16b_com8d_sc,com16c_com8e_sc,com16a_com9b_sc,com16a_com9c_sc,com16a_com9d_sc,com16b_com9c_sc,com16b_com9d_sc,com16a_com10b_sc,com16a_com10c_sc,com16a_com10d_sc,com16b_com10c_sc,com16b_com10d_sc,com16a_com11b_sc,com16a_com11d_sc,com16a_com11e_sc,com16b_com11d_sc,com16b_com11e_sc,com16c_com11d_sc,com16a_com12b_sc,com16a_com12c_sc,com16a_com12d_sc,com16a_com12e_sc,com16b_com12d_sc,com16b_com12e_sc,com16c_com12d_sc,com16a_com13b_sc,com16a_com13c_sc,com16a_com13d_sc,com16a_com13e_sc,com16b_com13c_sc,com16b_com13d_sc,com16b_com13e_sc,com16c_com13e_sc,com16a_com14c_sc,com16a_com14d_sc,com16a_com14e_sc,com16b_com14c_sc,com16b_com14d_sc,com16b_com14e_sc,com16c_com14e_sc,com16a_com15c_sc,com16a_com15d_sc,com16a_com15e_sc,com16b_com15c_sc,com16b_com15d_sc,com16b_com15e_sc,com16c_com15d_sc,com16c_com15e_sc COEFFICIENTS=0.0023950189882620473,0.00292789448832448,-0.0004706806107488439,0.0031457356717786433,-0.00011056041449551292,-0.0007942350384566369,0.0032602692656687735,-0.00013518275226616532,-0.0010625355436581381,0.0032979993422036185,-0.0001787626437308397,-0.0011786433001197874,0.0033295792926320506,-0.0003053571312166634,-0.0012138556636889374,0.0030828607898519523,-0.00029371376049906804,-0.0010951357837464231,0.0028624718380655433,-0.0008161306173821738,-0.0009575279768463485,-7.468713424079148e-05,0.0022827031013572053,0.0004679701795569964,0.001250310771745389,9.399297887434722e-05,0.0023425965389128624,-0.0002976927073298569,0.00023190228847143254,0.0011826166710703907,0.0003105343749380171,0.002380938161104816,-9.053032703763674e-06,-9.05784180652675e-06,0.0010036906780566423,0.0005056724031279778,0.0024147037213468,9.41951521018925e-05,-0.00022266197652062212,0.000577318531346748,0.0005423132063308284,0.0023627595607589964,8.487936402755659e-05,-0.00036573470315034507,0.00034631308202064337,0.0006083018874375086,0.002313518579289966,4.89538200063795e-06,-0.0005101589168660161,0.0026100251439714712,0.003130481888090008,0.0032947039838145155,0.0033537158949433466,0.0033543359339810934,0.0033528615685527873,0.002945062153735657,0.0026603317778084203,0.002676993484886834,0.0005407653773311883,0.0012101798553781319,0.0027238935650790454,0.00015453799484568722,0.0002772582022662229,0.0011521851588229075,8.898423159621649e-05,0.0027448688314803084,0.00047461152457756465,2.4117115487757286e-05,0.0009953326716061412,0.0003290647500231536,0.002769121320910787,0.0006031525322211438,0.0006035131343137571,0.00041605544733579647,0.0026884181788601833,0.0005944319162142145,0.0004085635188175927,0.0005394193277231309,0.002582597457713067,0.00047860889535154626,0.0032925160688484613,0.0010642434236957164,0.0032673091178693427,9.933953151321606e-06,0.001046901329866532,0.0032115593837634044,0.00044886268061011483,0.0009389186133316236,0.0031597586786994056,0.0007357097452416206,0.000600339421329401,0.002974889511190776,0.000880006053487883,0.00047039514374474785,0.002735473116423947,0.0008063036454131518,0.0006014644362389737,0.003528325523923007,-0.000466637522456596,0.0009368773822324437,0.0034823366139775363,-0.0001314242232738295,0.000875834074412467,0.0033959461046456914,0.0002475862755604695,0.0006958538866109618,0.003293528102504842,0.0005181795028940584,0.0002693450534053049,0.003020484723371741,0.0006992142865733016,-5.644792728831022e-06,0.0026766991249657997,0.0006227623215187576,0.0036380298045986356,-0.0002657039550678941,0.0009114744185446991,0.0035888263660931057,-2.4300177001694193e-05,0.0008192041443364413,0.003485526662376771,0.00028734773852951627,0.0005652084049779149,0.0033312603834655835,0.0005437059449721329,5.636987237478701e-05,0.002915647470381273,0.0007957918094081688,0.0023235513793163107,0.0007603550048225596,-0.0003462045913834483,0.003698497520128355,-2.420177716832447e-05,0.0008826187700480347,-0.0003174094075902615,0.003663598505448384,0.00015086895020078055,0.0007511888642712136,0.0035615863048338004,0.0004258859579052614,0.0003755779279665139,0.003347040816199694,0.000732637751578371,-0.0002844032540306687,0.0026048137158712877,-0.000172677025306312,0.0037139003248703364,5.913163574120093e-05,0.0008701467674655688,-0.0001313912537250569,0.003701069558217245,0.00016738421135090032,0.0007012158549659604,0.00358908863801484,0.0004090054744013202,0.00012017973068825632,0.003173077870938032,-0.0021313097572945574,-0.0007447606192726058,-2.31660300526146e-05,0.0035099902855991834,9.786321330187187e-05,3.518662469337732e-05,0.0035180857748964077,0.00010966937588076743,0.0006356974870365664,0.0033320460434494215,0.0002146463013281958,-0.0007987318833826433,-0.0016216974587625389,0.00020328161255740826,-0.001020498296460532,-0.0007845129433336215,-0.0025895315414929307,2.8273594725299764e-05,-0.0007657899480398341,0.00010560019153985656,0.002968922360035078,0.0002492375257123065,0.00048683133621907706,0.002927935220794934,0.00023545708381882754,0.00253042173666938,-4.5862150209316864e-05,-0.0010060529936446005,-0.0029979826836481057,-4.345720905102039e-05,-0.000804868935653229,7.550011760191465e-05,-0.0028399532150011975,-8.599612849279332e-05,-0.0006844414538185169,0.0017044513597041465,0.0003405816942853756,-0.0030968237547550964,-0.0002467875938168549,-0.0005081364494766917,-0.0031765894864151305,-0.00018555341270823207,-0.000501117820407787,-0.002818488762252131,-0.00013985252976095002,-0.0005015467850819746,-0.00019893097583993538,0.000810915504278931,0.0012755155590094425,5.7725518417063435e-05,0.0007478354500950981,0.0012587091693808516,0.0006742142186061859,-0.0001892996828810349,0.0005565401588844134,0.0011975900819468572,0.0014782256580797254,0.0009965105114733024,0.0010100605962399915,-0.0010279708416409028,0.0004280044892250995,0.0010375741569133028,0.0006974598793768116,0.0007173717304661671,0.00022612348527356122,0.0006927634420842632,0.00049638781556823,0.00070042390769881,5.293071492411907e-05,0.0002830729348466469,3.937675549658808e-06,0.00031117216631451584,9.474027317531745e-05,7.44454684510165e-05,0.0002150853121434334,-6.179563396742535e-05,0.00023729841421344595,0.003510073663819396,-0.00012592191197292922,-0.0006529938691452381,-0.0004966512272346686,0.0034503267549818055,3.249201809848397e-05,-0.0008194706360719903,0.003383410197525314,0.0001996655107169888,-0.0008594178939028833,0.0033243511873114807,0.0003330200818002869,-0.0007147319420962521,0.0031895307526463358,0.0004523670564456194,-0.0008654392285363344,0.002792824138465634,-0.0006104089631753482,0.000499455335783569,-0.0008945795815618692,0.0010792264056998396,0.0017202788555631243,-0.00041242441235280733,0.0008205732102956216,0.0015582275416354755,0.0005406443339189912,-0.0003082815535611013,0.0005003944581253271,0.001069794297186481,0.001295098467158542,0.0010800392228961077,0.0009519143615717335,-0.0026773704988589356,0.00027302932953869103,0.0007832019645503376,0.0008595451601456793,0.0008836822758195788,-0.0029077013478761298,0.00031905974429931983,0.0007249247409068379,0.0012327496432108923,-0.0024198052385849588,-0.0005044574892662462,0.000601679628581629,-0.0018906766350842473,-0.00040300471047350386,0.00041721631520274085,-0.001353747519161875,-0.0010536598860755545,-0.00037289913167775653,-0.0001605579826412782,-0.0006207632980202863,-0.0002864418475747342,-0.00028607801344990405,0.0006656757580801329,0.0014020653722143994,-0.00036267040081185885,-0.0019172429631842689,-0.000212450053042653,-0.00037565936015729535,0.0007158042684924536,0.003572299415176934,-0.0012702823628971823,0.00018422600089318216,-0.00029434868296461704,-0.00011551793843942218,0.003539677883447718,-0.0013566509217563002,-0.00038183471931851144,-0.0004387015212935291,0.0034953370115785153,-0.0007057425347997576,-0.0005070051313192241,0.003470645504400296,-0.0004911144388080873,0.0033563844766460334,-0.00047770551458427827,0.00300891154159006,-0.0005520599921957341,0.002585298539194346,0.0014118515880356152,0.00010575739749046079,0.0014055679534758518,0.0015624150995176772,-0.00015366538408517554,1.8599165252577064e-05,0.002846197853611921,0.0017409612215721455,0.0008792418055350737,0.000539833703516547,0.0013543529706508957,0.0013211540475840016,-0.00020130991812446143,-0.000117712029540788,0.002672196034128899,0.0009723250290747452,-0.0008553618335031673,0.000752611516159556,0.0012875973835759459,2.1529666623016614e-05,0.000863417169305564,-0.0012970835192723075,9.203876119379439e-05,0.0013948954994768828,0.0003775341902113376,-0.0034649915068748665,0.0009587177269136349,-0.0014062435465223217,-0.000258908231872174,0.001577262147014426,0.002035942027041725,-0.0033969373620161775,-0.0012922067743715063,-0.0002874880827059012,0.001695011856242181,0.001952234064196065,-0.0033379299848531694,-0.0011662255119297977,-0.0003913009547172775,-0.0010803083858442269,0.00188905845117466,-0.0034576374644893137,-0.000772573109023097,-0.00031000777485494215,-0.0010996031706559876,0.0011170267741352116,0.0018656410545212655,-0.003681618607997482,-0.0005917739565966816,-0.00023598430399152163,-0.0011167442966919067,0.00111354134557053,0.0020218470224245316,-0.0032529084426921595,0.0013458286664876867,-0.00013470035248660189,-0.0029857546419680327,0.0018398014593792498,0.0013567770495349022,-0.00034583695913113137,0.001956727050047702,0.0012018847977033225,-0.00041879966447346814,0.001929956495373232,0.0020293933286640886,0.0006203773780795417,-0.00031142854036343985,0.0005813456664751976,0.002667737969267969,0.0020258485355233364,0.0003408505057378415,0.0003026773450697485,0.002880124126723441,0.0016091378652204696,0.0002840770309889043,5.779836021684785e-05,0.002454400891296289,0.0015696433312171482,0.00010944256904645071,0.0017578738347294792,0.001679538294982587,0.00019587692452077446,0.0002041074363302396,-0.0015522025513458246,0.002769970716177101,0.00198545593202794,0.0005510512148991691,0.001694205564801225,0.001387975052377471,0.00014464846756517363,-2.1889551932507896e-05,-0.0017050874941681724,0.0031471392826405422,0.001700946414125245,0.0011334061059247657,0.0006233475007851626,0.001513667378787783,0.0011199891251030506,-0.00021724224048085144,-0.001695059835103937,0.0028744100045907522,0.0014921098787871064,-0.0006989237244547699,-0.00011316443442611882,0.0012923964316016241,9.711571352944508e-05,0.0016259369835992835,-0.0008019236854146046,-0.0006635666376746473,0.00135430167283713,0.0004470008478074684,-0.0033002874147706526,0.0017200196177218044,-0.0007360357533363937,0.00138385599256253,-0.003295510546368721,0.0013893319186095265,-0.0006981076316893906,-0.0005386186256373224,0.0014569714581769279,0.0020980597370514717,-0.0034454524235798555,0.0013016546947686235,-0.00043119058957991876,-0.0004368966315144437,0.00203583812572947,-0.0037291366607315616,-0.00031920059552516673,-0.0003558376684460079,0.002199455638353297,-0.0028382049675642735,0.0017571588644640418,0.00140676721326123,-0.00010465569838094038,0.0018135158998100515,0.00138000303383491,0.002436310983391254,0.0018831081731075948,0.0012143628403494845,0.0009003190623177698,0.002966298264260529,0.0019469359979778038,0.0007035172630739779,0.0002910410292127041,0.00303462824464343,0.001982537766608562,0.00041850802410687605,9.780998457457558e-05,0.003015133405756948,0.0016680229011390676,0.0004313289992240463,-2.8430286271109754e-05,0.002312267707543438,0.0016336885523926445,-1.1080472264523509e-05,0.0019638952511030093,0.001726995048113848,0.00044954948393544737,0.0005892869432897319,-0.001455167047085832,0.0026603255957247853,0.002118820390555148,0.0004035696754112246,0.0018724455393266265,0.0013628054406648142,0.0004070614316169614,0.00028739328212435674,-0.0016493755657027481,0.003168875843829375,0.001894948422167911,0.002171656533766594,0.00025984903424064405,0.0012206931636964391,0.0006349339862922283,-0.00022498579466115277,-0.001857432501922171,0.0032525619325529938,0.0017857022801695181,0.0005161224407371378,3.022775075844948e-05,0.0001084575330043526,0.0008966488214386038,-0.00022122183105762315,-0.0018196247639722931,0.0030446856784393825,0.0018764695665657494,-0.0003458945312310271,0.00016205133960241387,-0.0009084004781699348,0.0008609933244574872,-7.495726658171937e-05,0.00198074702908929,-0.00037138384632399697,-0.0011969068626949207,0.0008478609054128212,-0.0026755393207632304,0.0018153114998695006,-0.00039998110307336385,-0.0014278290739819517,0.0009124893093714736,-0.00302933981081156,0.0018280538709835672,-0.00021210170312627283,0.001972716162692509,-0.0034507773902261773,0.0014749942696908134,-0.00012879061228179337,0.0004770866509891323,-0.0002846838591348259,0.0005888047084488596,0.0016136230620701691,0.0014102215765689474,0.0007684814255707635,0.001662749242148188,0.0013561063782833894,0.0006501671177144272,0.003192068152828789,0.0017280849492362904,0.001181658511950696,0.00038916281390275576,0.00322971659401173,0.001797216698247528,0.0007544609469758581,-0.00010829831677655628,0.0031673703849613953,0.00186135891300785,0.00047196340751078314,-0.0002369872904902756,0.0030572356369522676,0.0016312507861226712,0.000554465738830265,-0.00012266264052296502,-0.0002604593248515403,0.00219657430459709,0.0014964037735339607,0.0018495879772118327,0.0016161655824275321,0.000725151225934739,0.0010657843703291636,-0.0012598887760771223,0.00256738843625478,0.002095078542842171,0.0010388752717841543,0.0006984478269628849,0.0007103035442114779,-0.0014842545904812155,0.0031606315002503304,0.0019506694920729817,-0.00011427590081720737,-0.0018424169647036491,0.003317245569670392,0.0019336098584912924,0.0010096706750757469,-0.0003069586113880991,-0.00019828833126798242,-0.0018526534174364286,0.0033809866829111203,0.0019587311829920417,0.00018923516878541146,-0.00016723087476747014,-0.0010669701894424435,0.00020892108798716499,-0.0002567353285228611,-0.0017289097858102665,0.003006682502892337,0.0021517754175218434,-0.00016882737773867126,0.00042660499126945896,0.00015761810575806682,-0.0013013415130691355,0.0002955825265301748,0.002059248780413696,-0.00022577861018769022,0.00038263437542382275,-0.0013754551610021498,0.00038041759619138546,-0.001237048529562347,0.00212486474291857,-6.96088777009672e-05,0.0005020331321779907,-0.0013776380097812113,0.00032548309476104797,-0.002378481930233182,0.0018628935577506024,2.031115028489794e-05,0.0005507213359303451,-0.0014049800406785383,0.00016472037865375156,0.0015809505449018112,0.0013883342649824329,0.0003943736613999459,0.0003756324600042714,0.003104921157746838,0.0016183274251852912,0.0012974055444371208,8.042636062047117e-05,0.00019082196141843188,0.003411895875012956,0.0016580036644554758,0.0010791253425762523,-8.782895772967329e-05,-0.00011412488725837341,0.0033684924561037367,0.0016957786134625837,0.0006579985089671866,-0.00010754483658550696,-0.0005662138006359497,0.0032589646594048042,0.001741513390898834,0.0002819720170835145,-9.526454498968507e-05,-0.0007026457327296743,0.003088068881784962,0.001535836523945343,0.0003383748349141466,-0.00032678764230087794,0.002077031394430947,0.0012414269535200395,0.000971970609107829,0.0014456133144473931,-0.0010257940849611395,0.002474835358398642,0.0019774147299134927,0.0009450699900720173,0.001039614673927973,-0.0012750314226767415,0.003140609189614092,0.001927135268833918,-0.0022716988573440984,-5.725045243489556e-05,-0.0017540672276863689,0.0033584151866962028,0.002015254388165397,0.0013611556629182066,-0.0001782804015299638,-0.0018138016906311708,0.003462964191651988,0.002067266135762425,0.0004566737319566859,-0.0003342135678735993,-0.0002984379419188099,-0.0017579428599546853,0.003507889335863788,0.002147547309121938,9.92398655227005e-05,0.0014424631708827732,1.0132512851803135e-05,-0.0015473020137913868,-0.00044314967211686503,-0.0017772435935287355,0.0023106778348659963,0.002165523883320704,-0.00011058124550613204,0.0006462401397921146,0.0002702622525714478,-0.0014284900774899063,0.002248592199177227,2.2708221749372344e-05,0.0006668003167808279,0.00045133271322382124,-0.0013468147851774567,0.0020515972431496103,0.00011835007121667372,0.0006598094397337118,-0.0013007456694259362,-0.000191592293461989,0.0026862575505735217,0.0015380288874588578,0.00136951080011312,0.00040003900086526677,9.235159058820623e-05,0.003340116445128995,0.001570459020946539,0.0012524974590028836,0.00012264920444929778,-0.00014351152806266562,0.0035069295571632736,0.0015890142063713407,0.0009931527259836135,-9.355039830638998e-05,-0.0005145504764707107,0.0034468310776827405,0.001593996592360637,0.0005559035694519198,-0.00021488675751916357,0.0033156412481547552,0.0016056701144595185,2.611307633341242e-05,-0.00028908766498878343,0.0030913716193972218,0.0013984382261338997,-0.00056796992176283,0.0018697128522425829,-0.00041594995166758,0.0009869632583244753,0.0016092052042598441,-0.0008540769471638603,0.002320875447383947,0.0013612718298617698,0.0001313371443112499,0.0001073774282064332,-0.0007524111254330358,0.0011404755493628063,-0.0011207544205433621,0.003102959036427738,0.0017338617108543927,-0.0012637410241423445,-0.0022835169651673048,-0.00016299024875845308,-0.0016945046355462676,0.0033883855806103465,0.001996207985113979,-0.0019260235960299552,-0.0002678500974252026,-0.0017925119858672445,0.0035235374365681685,0.002105497166097054,0.0006101685608617694,-0.000542637234958178,-0.00038370830938166094,-0.0017751273848455463,0.00357967006819106,0.0021976342953343854,0.00021192604806536482,-0.00012996397838100672,-0.000515234824240014,-0.0018335532788784237,0.0035292367775355306,0.0022873388331551116,4.5687054359943255e-05,0.001194760968002127,0.00012144877531629564,-0.001675435507703193,-0.0019431094830128083,0.002045229581154527,0.0023241836030169064,6.73657299432258e-05,0.0007084931487755663,0.0005359117583175846,-0.0014323136720219732,0.0021668541996841934,0.0001711988659227232,0.0006430719383061446,0.0006379465905257575,-0.0013305861614309952,0.0030541212690386793,0.0014885073047862935,0.0013030663404204543,0.00029655495329170033,-0.00020857146673344023,0.0034672675155164134,0.0015079487379306715,0.0011460570656642544,2.8967510512051404e-05,-0.0004918982866886285,0.0035758057324513912,0.0014922561845323796,0.0008155137071115603,-0.00021760339763651792,0.0035048843224021018,0.0014380348220060443,0.0003103645291248376,-0.000405429997186458,0.0033543504638457473,0.0013790584376641396,-0.0005455049380898143,0.003088463536670745,0.0011414522898787133,0.0014147769923363615,-0.0002192130068349192,-0.00031246803266935,0.001154791478476139,0.0020474787239683563,-0.0005767820407085954,0.0019173535114695615,0.0002574081349985817,-3.587499900243939e-05,-0.0010106084722782548,0.0015343483554687563,-0.0008539220411736785,0.0028248534763225287,0.0012688844411141678,-0.0015668517948258574,-0.00224119604150599,-0.0014946244299795317,0.0031536597032258973,0.001664406288716922,-0.0019455394471067685,-0.0016292665639223258,0.0033162230052940582,0.0018347501761335444,0.0005645965266808098,-0.0005823692121316642,-0.001643476149586078,0.0033818993604221416,0.001944462932122796,0.00012058403915026714,-0.00015952573140563827,-0.0017350888016990417,0.0033704522070161745,0.0020562710237929174,-0.000104360928394138,0.0012221033868224963,8.562178664737067e-05,-0.0017197634797719728,-0.001878863636522612,0.002971819341264191,0.002039312491027061,-0.00022719483259376754,0.0007352631677271733,0.00023723350018595453,-0.00160317350740128,0.0011695841685646882,0.002102509508972942,-4.307079047099968e-05,0.00036212898348868277,0.0006151028970463756,-0.0013510725707017138,0.0012076394314083799,0.0030668439926377915,0.001162780192596027,0.0010472506334290763,0.0002366311492235251,-0.0002069691187249335,0.0033738672974603493,0.0011634206653093485,0.0008718256611720993,-2.2034758189791006e-05,-0.0004728608432687754,0.0034193621228951047,0.001113932122465285,0.0005236874193806135,-0.0002734053818618462,0.003286692808682466,0.0010144370463798654,6.45278899592199e-05,-0.00048031837639214524,0.0030659034187608064,0.0009112930043166524,-0.0006431725121779354,0.002747194641971267,0.0006723865000672735,0.0010204132055093038,0.000204311470866755,-0.00026254512600683364,-0.0008125191807452014,0.002131091745283994,-0.00038205641156273406,0.0015954861246625573,0.0004814689890684913,-0.0006190646214452745,-0.0012888556306086098,0.0016105677201149523,-0.0006638296287308541,0.0027207391154133033,0.0011151583952159821,-0.00213437916233763,-0.002398529140444436,-0.0013669925610794273,0.0030551923311821013,0.001463745329144874,-0.0022644982610033936,-0.0015208601420192167,0.0031758937951384984,0.0015825814525256166,-0.0010603137475531578,-0.001890952258943731,-0.0015530724578601755,0.0031720124931921365,0.00162933417408785,0.00015356523884568302,-0.0005783881493128855,-0.0016557881892266728,0.0030794315314843354,0.001709081394016364,-0.0001698404976533065,-0.0002720672084841759,-0.001980015886260127,-0.0018056919521115512,0.002632636789407181,0.0017017352074958677,-0.0003461692015997302,-3.261129182979546e-05,-0.0018319359748294312,-0.0017581399551705832,0.0021686041930426125,0.0018722521516565242,-0.0003061918553882212,0.0002955913585902519,-0.0016775527358621728,0.0011183357606046368,0.002734425901818131,0.0007716505209761727,0.0008609300203830958,-7.555092377258467e-05,-0.00047058953035707937,0.0030666587996697188,0.0007814839473475977,0.0006843462895094904,-0.0003906318588944572,-0.0007654542777385034,0.003163708944904417,0.0007350793892103111,0.00034001705079389363,-0.0007095718789150464,0.0030452749901194107,0.0006318511656958105,-0.0009868499937541045,0.002817920445836617,0.000539195301386532,-0.0012079441260147564,0.002502434817784076,0.00037212447894360596,-0.0006124910691678333,-0.0005167275764675072,0.001090675804123284,-0.00046620896158192966,0.0018546836744867431,-0.00016055379046033498,0.0009880775575914662,0.0017105658992146093,-3.845747924280966e-05,0.0014087164308490784,0.001003089289954151,0.0012872082728379074,0.0018196714147367008,4.637954117751922e-05,0.0010026943888458918,0.0021042318559286862,0.001090876817226718,-0.0003687224399970813,0.0007723677098529631,-0.000207471947647501,0.002284657637942625,0.0007251684095294016,-0.000674757043440089,0.00044450947610564324,-0.00039767320643218013,0.002445425709343815,0.0005282355733311671,0.001852314329352017,-0.001406552605484473,-0.0009480289098842184,0.00010992224888447922,-0.0004210022106349951,0.0025894619635002535,0.0004471591983973523,0.0013093898553484156,-0.0013910831414057892,-0.0011957940033555895,-0.000264732462036619,-0.0004293507329883158,-0.001573008338051717,0.0025969754340006796,0.00039256109674695494,0.0010413455866309913,-0.0014091451323086192,-0.0003242376269735278,-0.0015621952752176216,0.0027224004399939695,0.0005130206464558897,0.0009869232141469088,-0.001351254971785016,-0.00019860550981193765,-0.001495131640666417,0.002569518233220752,0.0006073672807319277,0.0009279007042238957,-0.0013181621419566067,0.0002674255838232144,0.00015226597576404073,-0.000951205175405736,0.003612936679864387,0.0020352334635191467,0.0013834521542105988,0.0001229537543666648,-0.000569064704741716,3.610035362191865e-05,0.0004118907255885716,-0.0009913621826484822,0.003708816010258945,0.001998572600493082,0.00114132782457195,-1.5957710086484258e-05,-0.0008073677769457238,-0.00022014866338412227,0.0005029754209488144,-0.0010436100956073928,0.0036711051201360535,0.00193727818428744,0.0007668532212735539,-8.317650554471624e-05,0.0005023746415029205,-0.0016786780607411865,0.00359287719261194,0.001863103152057139,0.00023518158799649397,-0.00012934390629079634,0.0004183822196858774,-0.001057121160843009,0.0034564771512773556,0.0015367087585774868,-0.0003975523367405833,-0.00043428016947267027,0.0012742137346622214,-0.0002774245799429966,0.001955877225840293,0.0020337292991386494,0.001546045728179689,-5.855671738043738e-05,0.0008505735712268749,0.001855560881022033,8.846132452002096e-05,0.001632486751578815,0.001083541299741175,0.0010582946948910433,0.0009268984962690969,0.0017415431915443335,-8.48738621737922e-05,0.0011179330767980434,0.001971112510224779,0.0006317899728850498,-0.0004277011702071524,0.0009223672493914571,-0.00025817152887323564,0.0021526885833505582,0.00035267073318360397,-0.0010056314582932969,-0.0006611191770546951,0.0005954772631377363,-0.00032505064103234354,0.002341183265367478,0.0002598824699282862,0.0014788600230337776,-0.001133832176827685,-5.5110623540403446e-05,-0.0009016667741792478,0.00023531312392436425,-0.0002859938029452611,-0.0016467327136351691,0.0025119799611840457,0.0002508949648199279,0.001048720906174432,-0.0012015923817781113,-8.639306954279815e-05,-0.0011410144680418408,-0.0001759182799796892,-0.000270867652327736,-0.00172273260073764,0.002525547677392364,0.00023706851254227018,0.0008617274720825065,-0.0012878161118748056,-4.971335283159786e-05,-0.0012051907030697707,-0.00011770124952916051,-0.0016565482510806685,0.0026706880207842437,0.0003882974398219603,0.0008692542525436547,-0.0012819991209654187,3.285996001022352e-05,-0.0015555480804534654,0.0025159057444088485,0.0004948720405783451,0.0008382906304565395,-0.0013052887761453172,-0.0002905887034967945,0.0006807159712866073,8.243457768832224e-05,-0.0008231538844145631,0.0006408778397190077,0.0032803716740286994,0.0020763310740853315,0.0014982327590481648,0.000494831802339269,-0.00024248611118040487,8.637627553561533e-05,0.0006443126023698989,-0.0009681883641921325,0.0036905205100388155,0.0020114825368160094,0.0011532184412962317,0.00015106105572658437,-0.000546343627429443,0.0007264618954482267,-0.0010795889019050567,0.0036405866864144243,0.0019590901847772223,0.0007523176318441177,0.0001321065650331064,-0.0008119397748492392,0.0006964530340590702,0.0035640831373276224,0.0018914742813376613,0.00026210329598288503,0.00012378296610751367,-0.0008074831574188782,0.0005812780622728918,-0.00138734783752466,0.0034398388262223936,0.0015354432130680377,-0.00011507003774348975,-0.00016434559632872548,0.0013766859205885038,-5.1710851142421515e-05,0.002196355969947526,0.0022396223577225978,0.0012651254727889798,0.00017451812520651012,0.0007402746423923132,0.0018479206196419932,0.00025188520467630523,5.6157155930087155e-06,0.002051040799674568,0.001906559976795165,0.0008239773754745478,0.0010867889897017964,0.0003336146189125894,0.001606170021238603,0.0001719586908057869,0.0010779012282673324,0.0007329584774329529,-0.00010865680347160748,0.001215079673884217,-0.00028431865258269387,0.0017825085684763141,0.00010216192278462032,-4.882582258447419e-06,0.0007769511305050775,-0.00041844007752699406,0.0010876455438547723,-0.00020545187445218945,0.0019731046605744504,-3.056573115488475e-05,-0.0005254402212466476,0.0005570576072350035,-0.0006116057842593058,0.0007822348086730958,-0.00015882947789648522,-0.001671160815174894,0.0021954325401980744,-1.3344142946445758e-05,0.000922824969055778,-0.0007520663849222518,0.00039203029525426616,-0.0008364357730884127,0.0003863532396454985,-6.576334231544006e-05,-0.0017212856759989887,0.0023985640965569783,5.294281776644211e-05,0.0007148382993529989,-0.0009053417036525018,0.00029774759530687623,-0.0010751095587731708,-3.881808850747453e-05,-0.0017311373975483523,0.002426304918404369,8.18595666393123e-05,0.0006307205196812193,-0.001071077374102112,0.00030367179634868273,0.00015348409383480335,-0.0016275419977999491,0.0026018099467998547,0.00026399414296837475,0.0007014655274200536,-0.0011400356046219842,0.00030135516290915476,-0.0015082383783292844,0.0024534954102828944,0.00038037735899657557,0.0007063689573509848,-5.584572813279923e-06,0.0008422583568053273,0.00029787616962040803,-0.0005893742343227263,0.0008069255182525292,0.0030963995837257293,0.0021169755841754317,0.00147461042607595,0.0009308908186688067,-1.0530416625577522e-05,0.000417481886502908,0.0006432377341738391,-0.0006799388505113593,0.0006265626116903148,0.003516419089449087,0.0020701940507969006,0.001370072111863477,0.0005889328720549205,-7.422596760194236e-05,0.0009919589866537618,-0.0009301465907845657,0.003547174282459765,0.00197701288945725,0.000724081792437474,0.00044924234593860034,-0.00046047580844181546,0.000920830849565287,-0.0009878993637668725,0.0034814699972698956,0.0019102655407413846,0.0003006524849748007,0.00044413312883363943,-0.00043370178162598696,0.0007774667764819912,-0.001530820852353786,0.003395002671652623,0.0015219549672388585,0.00019281156860218832,-0.0003024886888832961,0.00015318189835076512,0.0014029255621004135,0.0020321843947908253,0.002107119292169367,0.0010127345824775757,0.00042036766259427474,0.0008069317707476958,0.0017861074908669089,0.0019086789642865757,0.0017598926660418847,0.0006332321596069071,0.0010921399503503642,-0.0005746451914384103,0.0014715853823771457,0.0013235427356029302,0.001060613125011463,-3.793141270647849e-05,0.0012500378731959444,-0.0002776239256615131,0.0015728553580258717,-0.0003463426615599916,0.00035874695885068316,0.0010225216225881826,-0.0003318549738461747,0.0011914000723259608,-0.0001203317600342212,-0.0016889427862671884,0.0017651293781317438,-0.0003973031118798283,-0.00018385778754996984,0.0008083755395295298,-0.0004988197130261316,0.0009263487677007705,1.3828041098183691e-05,-0.0017157616154726987,0.0020210816090001998,-0.00030063000477299507,-0.0004497929296280186,0.0006382396776460214,-0.0007129342441151735,0.00048501599495862004,0.00014591616265609568,-0.0016979249936304591,0.0022600398298217067,-0.00016873337376055282,0.0003236474049323486,-0.0006552803816338287,0.0005263544239244619,-0.0009501223427778315,0.00017310406249200873,-0.0016793985654779996,0.0023084583018317863,-9.852601290957606e-05,0.00032653287959671375,0.0005233909191646088,0.0003861649397093362,-0.0015505005915804285,0.002531954039843716,0.00011680169072407795,0.0004462933149888848,0.000515237663817677,-0.0014228928052957136,0.0023957475058014764,0.00024307634378051277,0.0004873968842366438,0.0001721829346170827,0.0004809915715735426,-0.0002983026033521702,0.0009554634131131752,0.002614729677807685,0.0021761755941560345,0.0014076736151497503,0.00011250875949649571,0.0008997691059425956,-0.00042405045097964646,0.0008228491668565413,0.0033149999769476043,0.0021074767688622296,0.0013153023709026337,9.724293485522993e-05,0.0011821143456759067,-0.000563117459164958,0.000510806669078028,0.003453316649390017,0.002052123381998451,0.0011076957986395288,2.113990742428233e-05,0.0010804291031755397,-0.0007440560684115608,0.0033805310404821467,0.0019297757332402245,0.0002977456854416954,0.0007126324972106024,-0.00024318448103306816,0.0009260180646855435,-0.0008714170120118119,0.0033620560901852525,0.001509319837634126,0.0004100298296723267,-0.00016234624134609467,0.0003465278832663068,0.0012532709828014538,0.0017050130720431711,0.0019310809910545398,0.0007528546921810908,0.0005400361840940929,0.0015682714399305857,0.0015895512782319412,0.0015729103258892412,0.0004561824085274237,0.0009951548312095253,-0.0005839961608407496,0.0012026197129231845,0.0012926910296999561,0.0010814547910412385,7.130259463711489e-05,0.0011227460119083374,-0.00036886183180781957,0.0012230330367470044,-0.000780125071466648,0.0005247492465292338,0.0010336391665638639,-0.000182818368828718,0.0010696126037384693,-0.0001839423568514551,-0.001796722987764632,0.001421152180235024,-0.0008059020094023143,6.192735804537494e-05,0.0008844778952393866,-0.00028478008612953416,0.0007907172060914148,5.754261432854057e-06,-0.001766762788608455,0.0017229333198836784,-0.0006639337043508044,-0.0001407484774075244,0.0007610656929052451,-0.0004263522735896514,0.00015854853074797454,-0.0017148733177169068,0.002002377147555712,-0.00047677569653281865,-0.0002907091417044832,0.0006649473841286416,-0.0005879787849113105,0.00018261877652206072,-0.0016811521295114456,0.002086814096564316,-0.0003654636797645949,0.0006715073241553999,0.0004094373695360671,-0.0015375102858201778,0.0023947309179677308,-0.00011064958596508832,0.0005391832611850937,-0.0014102844549323435,0.0022974204161716623,3.024803908976501e-05,0.0001707276006991647,-0.0001353412652632355,0.0010039821450018474,0.00219720722887492,0.0012449256139676571,0.0008741501450076586,-0.00029591905921910364,0.0009157052574697086,0.0027347036597315634,0.0020900656386734695,0.0011653027934848193,0.00022175937513724018,0.0011632820907618519,-0.0004466167013393845,0.0007061683727889335,0.003120067880882844,0.002000915537173558,0.0009614097132097466,0.00017548712523127153,0.0011583350953167772,-0.0005589689499579418,0.0003555587289570394,0.0031544310698376466,0.0019248074312966143,0.00046742266836039524,-0.00015239600706593625,0.0009030360641191655,-0.0007331188238050531,0.0032443144632664784,0.001387029453693285,0.0005701375695350946,-0.0001489859475503175,0.0006060573098150734,0.0006178606479314943,0.0013956581660185328,0.001356114368506827,0.0018684280166705374,0.00030260792019175454,0.0007288645303505944,0.000291081082237295,0.0016186970966259125,0.0012625402416120278,0.0015094986203770411,0.00011848065946742359,0.0010196435731186467,-0.00038833238853862854,0.0011171192022536257,0.001087918803306041,0.0010856299642028173,-1.5633504980239567e-05,0.0010945412340798615,-0.00028217435088076883,-0.0015919749864037986,0.0010148232550971864,-0.0008020919372182423,0.00046090718797901515,0.000996667496122958,-0.00020338309615530568,0.0009970792816548695,-0.00012744755183611062,-0.0016282243906701286,0.001160622141451579,-0.0009538735756726554,7.247483227676615e-05,0.0008691211503703,-0.0002206593078936154,0.0006225742599901584,7.214205883330661e-05,-0.001612242852868532,0.0014586526300571874,-0.0008626643399383259,-7.131419350066906e-05,0.0007728716787361841,-0.0002439222365732507,0.00022521649023603965,-0.0015583079154785115,0.0017107532237448945,-0.0006795370561715481,0.0006846571591416847,0.00023160940414822722,-0.0015215335857114564,0.0017252109444520886,-0.0005614452904965987,0.0006831933577770206,-0.0010108969437666552,0.0004776101439632487,-0.0013708224929315461,0.0020193786065960105,-0.0002935470757283218,-0.0013404321349910243,0.0005963681666966861,-0.0012519977356012643,0.0018518179335331789,-0.00016904289114782014,-0.0010129696545530303,7.441948150866494e-05,0.0010745280838839126,0.002223005446332339,0.0012393663220505195,0.0009230151137171419,-0.001275649974857663,0.0007699447331271733,-9.799539961293287e-05,0.0010275886988560278,0.00210099928652747,0.0012247444765845366,0.0009599816666053153,-0.001531437538838254,0.0011307808619497848,-0.0002301951467275944,0.0009004552605789501,0.0023710053424276386,0.0020030488303511475,0.0010940241047652792,0.00020457040057002537,0.0011486895385418461,-0.0003055135260395362,0.000669212262127157,0.0026824117154359032,0.001934572897564434,0.0006492170299806113,-0.00011387914635796893,0.0010391281421028601,-0.00032323055619950164,0.0005558650780838331,0.0027909913959584544,0.0018409989807248728,0.00047744157286694664,0.0009901885844513332,-0.00013532988372036355  PERIODIC=NO

svm: CUSTOM ARG=svm1 FUNC=x-0.0002792341932791759 PERIODIC=NO


tail_atoms4: GROUP ATOMS=8068-87664:134,8077-87673:134,8080-87676:134,8083-87679:134,8086-87682:134,8089-87685:134,8092-87688:134,8095-87691:134,8098-87694:134,8100-87696:134,8102-87698:134,8105-87701:134,8108-87704:134,8111-87707:134,8114-87710:134,8117-87713:134,8120-87716:134,8123-87719:134,8127-87723:134,8130-87726:134,8133-87729:134,8136-87732:134,8139-87735:134,8142-87738:134,8145-87741:134,8148-87744:134,8151-87747:134,8154-87750:134,8157-87753:134,8160-87756:134,8163-87759:134,8166-87762:134


r8a: GROUP ATOMS=125,127,129,132,133,135,137,139,141,143,144
r9a: GROUP ATOMS=145,147,149,152,154,158,162,163
r14a: GROUP ATOMS=219,221,223,225,229,232,236,237
r15a: GROUP ATOMS=238,240,242,244,248,252,253
r17a: GROUP ATOMS=266,268,270,274,275
r18a: GROUP ATOMS=276,278,280,284,285
r19a: GROUP ATOMS=286,288,290,292,296,300,301
r22a: GROUP ATOMS=322,324,326,328,332,336,337
r25a: GROUP ATOMS=364,366,368,370,372,376,377

r16b: GROUP ATOMS=1861,1863,1865,1868,1869,1870,1871,1872
r19b: GROUP ATOMS=1893,1895,1897,1899,1903,1907,1908
r20b: GROUP ATOMS=1909,1911,1913,1917,1918
r23b: GROUP ATOMS=1945,1947,1949,1951,1955,1958,1962,1963
r24b: GROUP ATOMS=1964,1966,1969,1970
r27b: GROUP ATOMS=1995,1997,1999,2002,2003,2005,2007,2009,2011,2013,2014
r28b: GROUP ATOMS=2015,2017,2019,2021,2023,2027,2028
r31b: GROUP ATOMS=2058,2060,2062,2064,2068,2072,2073
r32b: GROUP ATOMS=2074,2076,2078,2080,2082,2086,2087
r34b: GROUP ATOMS=2110,2112,2114,2117,2118,2120,2122,2124,2126,2128,2129
r35b: GROUP ATOMS=2130,2132,2134,2136,2138,2142,2143
r39b: GROUP ATOMS=2186,2188,2190,2192,2196,2199,2203,2204
r42b: GROUP ATOMS=2233,2235,2237,2240,2242,2246,2250,2251
r43b: GROUP ATOMS=2252,2254,2256,2258,2262,2265,2269,2270
r46b: GROUP ATOMS=2309,2311,2313,2315,2319,2322,2326,2327
r77b: GROUP ATOMS=2746,2748,2750,2752,2756,2759,2763,2764
r78b: GROUP ATOMS=2765,2767,2769,2772,2773,2774,2777,2778
r81b: GROUP ATOMS=2819,2821,2823,2826,2828,2832,2836,2837
r82b: GROUP ATOMS=2838,2840,2842,2844,2848,2851,2855,2856
r85b: GROUP ATOMS=2887,2889,2891,2895,2896
r86b: GROUP ATOMS=2897,2899,2901,2903,2907,2911,2912
r89b: GROUP ATOMS=2954,2956,2958,2961,2963,2967,2971,2972
r90b: GROUP ATOMS=2973,2975,2977,2979,2983,2987,2988
r89b_bb: GROUP ATOMS=2954,2956,2971,2972

r79c: GROUP ATOMS=4386,4388,4390,4393,4394,4396,4398,4400,4402,4404,4405
r80c: GROUP ATOMS=4406,4408,4410,4413,4414,4416,4418,4420,4422,4424,4425
r83c: GROUP ATOMS=4464,4466,4468,4472,4473
r84c: GROUP ATOMS=4474,4476,4478,4481,4482,4484,4486,4488,4490,4492,4493

############################################
r8b: GROUP ATOMS=1732,1734,1736,1739,1740,1742,1744,1746,1748,1750,1751
r9b: GROUP ATOMS=1752,1754,1756,1759,1761,1765,1769,1770
r14b: GROUP ATOMS=1826,1828,1830,1832,1836,1839,1843,1844
r15b: GROUP ATOMS=1845,1847,1849,1851,1855,1859,1860
r17b: GROUP ATOMS=1873,1875,1877,1881,1882
r18b: GROUP ATOMS=1883,1885,1887,1891,1892
r22b: GROUP ATOMS=1929,1931,1933,1935,1939,1943,1944
r25b: GROUP ATOMS=1971,1973,1975,1977,1979,1983,1984
r16c: GROUP ATOMS=3468,3470,3472,3475,3476,3477,3478,3479
r20c: GROUP ATOMS=3516,3518,3520,3524,3525
r23c: GROUP ATOMS=3552,3554,3556,3558,3562,3565,3569,3570
r24c: GROUP ATOMS=3571,3573,3576,3577
r27c: GROUP ATOMS=3602,3604,3606,3609,3610,3612,3614,3616,3618,3620,3621
r28c: GROUP ATOMS=3622,3624,3626,3628,3630,3634,3635
r31c: GROUP ATOMS=3665,3667,3669,3671,3675,3679,3680
r34c: GROUP ATOMS=3717,3719,3721,3724,3725,3727,3729,3731,3733,3735,3736
r35c: GROUP ATOMS=3737,3739,3741,3743,3745,3749,3750
r39c: GROUP ATOMS=3793,3795,3797,3799,3803,3806,3810,3811
r43c: GROUP ATOMS=3859,3861,3863,3865,3869,3872,3876,3877
r46c: GROUP ATOMS=3916,3918,3920,3922,3926,3929,3933,3934
r78c: GROUP ATOMS=4372,4374,4376,4379,4380,4381,4384,4385
r81c: GROUP ATOMS=4426,4428,4430,4433,4435,4439,4443,4444
r82c: GROUP ATOMS=4445,4447,4449,4451,4455,4458,4462,4463
r85c: GROUP ATOMS=4494,4496,4498,4502,4503
r86c: GROUP ATOMS=4504,4506,4508,4510,4514,4518,4519
r89c: GROUP ATOMS=4561,4563,4565,4568,4570,4574,4578,4579
r90c: GROUP ATOMS=4580,4582,4584,4586,4590,4594,4595
r80d: GROUP ATOMS=6013,6015,6017,6020,6021,6023,6025,6027,6029,6031,6032
r83d: GROUP ATOMS=6071,6073,6075,6079,6080
r84d: GROUP ATOMS=6081,6083,6085,6088,6089,6091,6093,6095,6097,6099,6100

r14c: GROUP ATOMS=3433,3435,3437,3439,3443,3446,3450,3451
r17c: GROUP ATOMS=3480,3482,3484,3488,3489
r18c: GROUP ATOMS=3490,3492,3494,3498,3499
r16d: GROUP ATOMS=5075,5077,5079,5082,5083,5084,5085,5086
r19d: GROUP ATOMS=5107,5109,5111,5113,5117,5121,5122
r20d: GROUP ATOMS=5123,5125,5127,5131,5132
r23d: GROUP ATOMS=5159,5161,5163,5165,5169,5172,5176,5177

r9d: GROUP ATOMS=4966,4968,4970,4973,4975,4979,4983,4984
r14d: GROUP ATOMS=5040,5042,5044,5046,5050,5053,5057,5058
r15d: GROUP ATOMS=5059,5061,5063,5065,5069,5073,5074
r17d: GROUP ATOMS=5087,5089,5091,5095,5096
r22d: GROUP ATOMS=5143,5145,5147,5149,5153,5157,5158
r25d: GROUP ATOMS=5185,5187,5189,5191,5193,5197,5198
r16e: GROUP ATOMS=6682,6684,6686,6689,6690,6691,6692,6693
r20e: GROUP ATOMS=6730,6732,6734,6738,6739
r27e: GROUP ATOMS=6816,6818,6820,6823,6824,6826,6828,6830,6832,6834,6835
r28e: GROUP ATOMS=6836,6838,6840,6842,6844,6848,6849
r31e: GROUP ATOMS=6879,6881,6883,6885,6889,6893,6894
r34e: GROUP ATOMS=6931,6933,6935,6938,6939,6941,6943,6945,6947,6949,6950
r35e: GROUP ATOMS=6951,6953,6955,6957,6959,6963,6964
r78e: GROUP ATOMS=7586,7588,7590,7593,7594,7595,7598,7599
r82e: GROUP ATOMS=7659,7661,7663,7665,7669,7672,7676,7677
r85e: GROUP ATOMS=7708,7710,7712,7716,7717
r79a: GROUP ATOMS=1172,1174,1176,1179,1180,1182,1184,1186,1188,1190,1191
r80a: GROUP ATOMS=1192,1194,1196,1199,1200,1202,1204,1206,1208,1210,1211
r83a: GROUP ATOMS=1250,1252,1254,1258,1259
r84a: GROUP ATOMS=1260,1262,1264,1267,1268,1270,1272,1274,1276,1278,1279

r17e: GROUP ATOMS=6694,6696,6698,6702,6703
r22e: GROUP ATOMS=6750,6752,6754,6756,6760,6764,6765
r25e: GROUP ATOMS=6792,6794,6796,6798,6800,6804,680
r20a: GROUP ATOMS=302,304,306,310,311
r28a: GROUP ATOMS=408,410,412,414,416,420,421
r31a: GROUP ATOMS=451,453,455,457,461,465,466
r35a: GROUP ATOMS=523,525,527,529,531,535,536
r39a: GROUP ATOMS=579,581,583,585,589,592,596,597
r82a: GROUP ATOMS=1231,1233,1235,1237,1241,1244,1248,1249
r85a: GROUP ATOMS=1280,1282,1284,1288,1289
r86a: GROUP ATOMS=1290,1292,1294,1296,1300,1304,1305
r89a: GROUP ATOMS=1347,1349,1351,1354,1356,1360,1364,1365
r90a: GROUP ATOMS=1366,1368,1370,1372,1376,1380,1381
#####################################################################

#closed
r14a_r16b: COORDINATION GROUPA=r14a GROUPB=r16b R_0=0.3
r14a_r19b: COORDINATION GROUPA=r14a GROUPB=r19b R_0=0.3
r14a_r20b: COORDINATION GROUPA=r14a GROUPB=r20b R_0=0.3
r17a_r20b: COORDINATION GROUPA=r17a GROUPB=r20b R_0=0.3
r18a_r23b: COORDINATION GROUPA=r18a GROUPB=r23b R_0=0.3
r18a_r24b: COORDINATION GROUPA=r18a GROUPB=r24b R_0=0.3
r18a_r27b: COORDINATION GROUPA=r18a GROUPB=r27b R_0=0.3
r19a_r27b: COORDINATION GROUPA=r19a GROUPB=r27b R_0=0.3
r22a_r27b: COORDINATION GROUPA=r22a GROUPB=r27b R_0=0.3
r22a_r28b: COORDINATION GROUPA=r22a GROUPB=r28b R_0=0.3
r25a_r28b: COORDINATION GROUPA=r25a GROUPB=r28b R_0=0.3
r27b_r86b: COORDINATION GROUPA=r27b GROUPB=r86b R_0=0.3
r27b_r90b: COORDINATION GROUPA=r27b GROUPB=r90b R_0=0.3
r31b_r82b: COORDINATION GROUPA=r31b GROUPB=r82b R_0=0.3
r34b_r85b: COORDINATION GROUPA=r34b GROUPB=r85b R_0=0.3
r35b_r78b: COORDINATION GROUPA=r35b GROUPB=r78b R_0=0.3
r39b_r81b: COORDINATION GROUPA=r39b GROUPB=r81b R_0=0.3
r42b_r81b: COORDINATION GROUPA=r42b GROUPB=r81b R_0=0.3
r39b_r78b: COORDINATION GROUPA=r39b GROUPB=r78b R_0=0.3
r43b_r77b: COORDINATION GROUPA=r43b GROUPB=r77b R_0=0.3
r22a_r31b: COORDINATION GROUPA=r22a GROUPB=r31b R_0=0.3
r8a_lip: COORDINATION GROUPA=r8a GROUPB=tail_atoms4 R_0=0.3
r18a_lip: COORDINATION GROUPA=r18a GROUPB=tail_atoms4 R_0=0.3
r19a_lip: COORDINATION GROUPA=r19a GROUPB=tail_atoms4 R_0=0.3
r22a_lip: COORDINATION GROUPA=r22a GROUPB=tail_atoms4 R_0=0.3
r82b_lip: COORDINATION GROUPA=r82b GROUPB=tail_atoms4 R_0=0.3
r86b_lip: COORDINATION GROUPA=r86b GROUPB=tail_atoms4 R_0=0.3
r90b_lip: COORDINATION GROUPA=r90b GROUPB=tail_atoms4 R_0=0.3
r89b_bb_lip: COORDINATION GROUPA=2971,2972 GROUPB=tail_atoms4 R_0=0.3
r89b_lip: COORDINATION GROUPA=r89b GROUPB=tail_atoms4 R_0=0.3
r23b_lip: COORDINATION GROUPA=r23b GROUPB=tail_atoms4 R_0=0.3
r79c_lip: COORDINATION GROUPA=r79c GROUPB=tail_atoms4 R_0=0.3

r14b_r16c: COORDINATION GROUPA=r14b GROUPB=r16c R_0=0.3
r17b_r20c: COORDINATION GROUPA=r17b GROUPB=r20c R_0=0.3
r22b_r28c: COORDINATION GROUPA=r22b GROUPB=r28c R_0=0.3
r25b_r28c: COORDINATION GROUPA=r25b GROUPB=r28c R_0=0.3
r27c_r86c: COORDINATION GROUPA=r27c GROUPB=r86c R_0=0.3
r31c_r82c: COORDINATION GROUPA=r31c GROUPB=r82c R_0=0.3
r35c_r78c: COORDINATION GROUPA=r35c GROUPB=r78c R_0=0.3

r14c_r16d: COORDINATION GROUPA=r14c GROUPB=r16d R_0=0.3
r14c_r19d: COORDINATION GROUPA=r14c GROUPB=r19d R_0=0.3
r14c_r20d: COORDINATION GROUPA=r14c GROUPB=r20d R_0=0.3
r17c_r20d: COORDINATION GROUPA=r17c GROUPB=r20d R_0=0.3
r18c_r23d: COORDINATION GROUPA=r18c GROUPB=r23d R_0=0.3

r14d_r16e: COORDINATION GROUPA=r14d GROUPB=r16e R_0=0.3
r17d_r20e: COORDINATION GROUPA=r17d GROUPB=r20e R_0=0.3
r25d_r28e: COORDINATION GROUPA=r25d GROUPB=r28e R_0=0.3
r31e_r82e: COORDINATION GROUPA=r31e GROUPB=r82e R_0=0.3
r35e_r78e: COORDINATION GROUPA=r35e GROUPB=r78e R_0=0.3

r17e_r20a:  COORDINATION GROUPA=r17e GROUPB=r20a R_0=0.3
r22e_r28a: COORDINATION GROUPA=r22e GROUPB=r28a R_0=0.3
r25e_r28a:  COORDINATION GROUPA=r25e GROUPB=r28a R_0=0.3
r31a_r82a:  COORDINATION GROUPA=r31a GROUPB=r82a R_0=0.3


#open
r8a_r23b: COORDINATION GROUPA=r8a GROUPB=r23b R_0=0.3
r14a_r24b:  COORDINATION GROUPA=r14a GROUPB=r24b R_0=0.3
r14a_r27b:  COORDINATION GROUPA=r14a GROUPB=r27b R_0=0.3
r15a_r27b:  COORDINATION GROUPA=r15a GROUPB=r27b R_0=0.3
r17a_r28b:  COORDINATION GROUPA=r17a GROUPB=r28b R_0=0.3
r18a_r28b:  COORDINATION GROUPA=r18a GROUPB=r28b R_0=0.3
r18a_r31b:  COORDINATION GROUPA=r18a GROUPB=r31b R_0=0.3
r19a_r31b:  COORDINATION GROUPA=r19a GROUPB=r31b R_0=0.3
r22a_r32b: COORDINATION GROUPA=r22a GROUPB=r32b R_0=0.3
r22a_r35b:  COORDINATION GROUPA=r22a GROUPB=r35b R_0=0.3
r31b_r90b:  COORDINATION GROUPA=r31b GROUPB=r90b R_0=0.3
r34b_r89b: COORDINATION GROUPA=r34b GROUPB=r89b_bb R_0=0.3
r34b_r90b:  COORDINATION GROUPA=r34b GROUPB=r90b R_0=0.3
r35b_r90b:  COORDINATION GROUPA=r35b GROUPB=r90b R_0=0.3
r35b_r86b:  COORDINATION GROUPA=r35b GROUPB=r86b R_0=0.3
r35b_r89b:  COORDINATION GROUPA=r35b GROUPB=r89b R_0=0.3
r39b_r89b: COORDINATION GROUPA=r39b GROUPB=r89b R_0=0.3
r39b_r85b: COORDINATION GROUPA=r39b GROUPB=r85b R_0=0.3
r39b_r86b: COORDINATION GROUPA=r39b GROUPB=r86b R_0=0.3
r39b_r90b: COORDINATION GROUPA=r39b GROUPB=r90b R_0=0.3
r43b_r81b: COORDINATION GROUPA=r43b GROUPB=r81b R_0=0.3
r46b_r81b: COORDINATION GROUPA=r46b GROUPB=r81b R_0=0.3
r43b_r82b: COORDINATION GROUPA=r43b GROUPB=r82b R_0=0.3
r9a_r79c: COORDINATION GROUPA=r9a GROUPB=r79c R_0=0.3
r9a_r80c: COORDINATION GROUPA=r9a GROUPB=r80c R_0=0.3
r9a_r83c: COORDINATION GROUPA=r9a GROUPB=r83c R_0=0.3
r9a_r84c: COORDINATION GROUPA=r9a GROUPB=r84c R_0=0.3
r27b_lip: COORDINATION GROUPA=r27b GROUPB=tail_atoms4 R_0=0.3

r19b_r27c: COORDINATION GROUPA=r19b GROUPB=r27c R_0=0.3
r8b_r23c: COORDINATION GROUPA=r8b GROUPB=r23c R_0=0.3
r14b_r24c: COORDINATION GROUPA=r14b GROUPB=r24c R_0=0.3
r15b_r27c: COORDINATION GROUPA=r15b GROUPB=r27c R_0=0.3
r18b_r28c: COORDINATION GROUPA=r18b GROUPB=r28c R_0=0.3
r19b_r31c: COORDINATION GROUPA=r19b GROUPB=r31c R_0=0.3
r31c_r90c: COORDINATION GROUPA=r31c GROUPB=r90c R_0=0.3
r34c_r90c: COORDINATION GROUPA=r34c GROUPB=r90c R_0=0.3
r35c_r90c: COORDINATION GROUPA=r35c GROUPB=r90c R_0=0.3
r35c_r86c: COORDINATION GROUPA=r35c GROUPB=r86c R_0=0.3
r39c_r89c: COORDINATION GROUPA=r39c GROUPB=r89c R_0=0.3
r39c_r85c: COORDINATION GROUPA=r39c GROUPB=r85c R_0=0.3
r39c_r86c: COORDINATION GROUPA=r39c GROUPB=r86c R_0=0.3
r39c_r90c: COORDINATION GROUPA=r39c GROUPB=r90c R_0=0.3
r43c_r81c: COORDINATION GROUPA=r43c GROUPB=r81c R_0=0.3
r46c_r81c: COORDINATION GROUPA=r46c GROUPB=r81c R_0=0.3
r43c_r82c: COORDINATION GROUPA=r43c GROUPB=r82c R_0=0.3
r9b_r80d: COORDINATION GROUPA=r9b GROUPB=r80d R_0=0.3
r9b_r83d: COORDINATION GROUPA=r9b GROUPB=r83d R_0=0.3
r9b_r84d: COORDINATION GROUPA=r9b GROUPB=r84d R_0=0.3

r19d_r27e: COORDINATION GROUPA=r19d GROUPB=r27e R_0=0.3
r34e_r85e: COORDINATION GROUPA=r34e GROUPB=r85e R_0=0.3
r22d_r31e: COORDINATION GROUPA=r22d GROUPB=r31e R_0=0.3
r15d_r27e: COORDINATION GROUPA=r15d GROUPB=r27e R_0=0.3
r19d_r31e:  COORDINATION GROUPA=r19d GROUPB=r31e R_0=0.3
r9d_r79a:  COORDINATION GROUPA=r9d GROUPB=r79a R_0=0.3
r9d_r80a:  COORDINATION GROUPA=r9d GROUPB=r80a R_0=0.3
r9d_r83a:  COORDINATION GROUPA=r9d GROUPB=r83a R_0=0.3
r9d_r84a:   COORDINATION GROUPA=r9d GROUPB=r84a R_0=0.3

r35a_r90a: COORDINATION GROUPA=r35a GROUPB=r90a R_0=0.3
r35a_r86a: COORDINATION GROUPA=r35a GROUPB=r86a R_0=0.3
r35a_r89a: COORDINATION GROUPA=r35a GROUPB=r89a R_0=0.3
r39a_r85a: COORDINATION GROUPA=r39a GROUPB=r85a R_0=0.3


r14a_r16b_sc: CUSTOM ARG=r14a_r16b FUNC=(x-0.298593869)/0.53299274 PERIODIC=NO 
r14a_r19b_sc: CUSTOM ARG=r14a_r19b FUNC=(x-0.41544126)/0.48631729 PERIODIC=NO 
r14a_r20b_sc: CUSTOM ARG=r14a_r20b FUNC=(x-0.784608627)/0.56014409 PERIODIC=NO 
r17a_r20b_sc: CUSTOM ARG=r17a_r20b FUNC=(x-0.234706124)/0.28680459 PERIODIC=NO 
r18a_r23b_sc: CUSTOM ARG=r18a_r23b FUNC=(x-0.296702217)/0.36315939 PERIODIC=NO 
r18a_r24b_sc: CUSTOM ARG=r18a_r24b FUNC=(x-0.550717166)/0.45826479 PERIODIC=NO 
r18a_r27b_sc: CUSTOM ARG=r18a_r27b FUNC=(x-1.42260329)/0.61155213 PERIODIC=NO 
r19a_r27b_sc: CUSTOM ARG=r19a_r27b FUNC=(x-0.58340368)/0.59299519 PERIODIC=NO 
r22a_r27b_sc: CUSTOM ARG=r22a_r27b FUNC=(x-0.618858914)/0.74706689 PERIODIC=NO 
r22a_r28b_sc: CUSTOM ARG=r22a_r28b FUNC=(x-0.80569688)/0.74236835 PERIODIC=NO 
r25a_r28b_sc: CUSTOM ARG=r25a_r28b FUNC=(x-0.203003309)/0.2996686 PERIODIC=NO 
r27b_r86b_sc: CUSTOM ARG=r27b_r86b FUNC=(x-0.28543411)/0.40129193 PERIODIC=NO 
r27b_r90b_sc: CUSTOM ARG=r27b_r90b FUNC=(x-0.634994641)/0.56221428 PERIODIC=NO 
r31b_r82b_sc: CUSTOM ARG=r31b_r82b FUNC=(x-0.269475512)/0.35360471 PERIODIC=NO 
r34b_r85b_sc: CUSTOM ARG=r34b_r85b FUNC=(x-0.453329779)/0.48630586 PERIODIC=NO 
r35b_r78b_sc: CUSTOM ARG=r35b_r78b FUNC=(x-0.163978606)/0.29759878 PERIODIC=NO 
r39b_r81b_sc: CUSTOM ARG=r39b_r81b FUNC=(x-0.812257288)/0.71907714 PERIODIC=NO 
r42b_r81b_sc: CUSTOM ARG=r42b_r81b FUNC=(x-0.291458635)/0.35055602 PERIODIC=NO 
r39b_r78b_sc: CUSTOM ARG=r39b_r78b FUNC=(x-0.352839979)/0.49135622 PERIODIC=NO 
r43b_r77b_sc: CUSTOM ARG=r43b_r77b FUNC=(x-0.30216865)/0.37470161 PERIODIC=NO 
r22a_r31b_sc: CUSTOM ARG=r22a_r31b FUNC=(x-0.710992918)/0.27980444 PERIODIC=NO 
r8a_lip_sc: CUSTOM ARG=r8a_lip FUNC=(x-0.49378928)/1.05445342 PERIODIC=NO 
r18a_lip_sc: CUSTOM ARG=r18a_lip FUNC=(x-0.0945501578)/0.14993561 PERIODIC=NO 
r19a_lip_sc: CUSTOM ARG=r19a_lip FUNC=(x-0.154622507)/0.23201203 PERIODIC=NO 
r22a_lip_sc: CUSTOM ARG=r22a_lip FUNC=(x-0.05479962)/0.05175598 PERIODIC=NO 
r82b_lip_sc: CUSTOM ARG=r82b_lip FUNC=(x-0.289758855)/0.15891639 PERIODIC=NO 
r86b_lip_sc: CUSTOM ARG=r86b_lip FUNC=(x-0.413716419)/0.41066426 PERIODIC=NO 
r90b_lip_sc: CUSTOM ARG=r90b_lip FUNC=(x-2.08245503)/0.7740128 PERIODIC=NO 
r89b_bb_lip_sc: CUSTOM ARG=r89b_bb_lip FUNC=(x-1.36003335)/0.47043324 PERIODIC=NO 
r89b_lip_sc: CUSTOM ARG=r89b_lip FUNC=(x-4.53134601)/1.42280451 PERIODIC=NO 
r23b_lip_sc: CUSTOM ARG=r23b_lip FUNC=(x-0.252576693)/0.37264571 PERIODIC=NO 
r79c_lip_sc: CUSTOM ARG=r79c_lip FUNC=(x-1.90192583)/1.03077043 PERIODIC=NO 
r14b_r16c_sc: CUSTOM ARG=r14b_r16c FUNC=(x-0.78877628)/0.79367745 PERIODIC=NO 
r17b_r20c_sc: CUSTOM ARG=r17b_r20c FUNC=(x-0.542545864)/0.33028794 PERIODIC=NO 
r22b_r28c_sc: CUSTOM ARG=r22b_r28c FUNC=(x-1.52116009)/0.66042989 PERIODIC=NO 
r25b_r28c_sc: CUSTOM ARG=r25b_r28c FUNC=(x-0.478808275)/0.4952005 PERIODIC=NO 
r27c_r86c_sc: CUSTOM ARG=r27c_r86c FUNC=(x-0.817253791)/0.5164055 PERIODIC=NO 
r31c_r82c_sc: CUSTOM ARG=r31c_r82c FUNC=(x-0.768245218)/0.46165285 PERIODIC=NO 
r35c_r78c_sc: CUSTOM ARG=r35c_r78c FUNC=(x-0.504210058)/0.63175748 PERIODIC=NO 
r14c_r16d_sc: CUSTOM ARG=r14c_r16d FUNC=(x-0.637316079)/0.72794826 PERIODIC=NO 
r14c_r19d_sc: CUSTOM ARG=r14c_r19d FUNC=(x-0.831387143)/0.46624069 PERIODIC=NO 
r14c_r20d_sc: CUSTOM ARG=r14c_r20d FUNC=(x-1.03388603)/0.60570045 PERIODIC=NO 
r17c_r20d_sc: CUSTOM ARG=r17c_r20d FUNC=(x-0.393559636)/0.27394391 PERIODIC=NO 
r18c_r23d_sc: CUSTOM ARG=r18c_r23d FUNC=(x-0.597616292)/0.34263923 PERIODIC=NO 
r14d_r16e_sc: CUSTOM ARG=r14d_r16e FUNC=(x-0.846438762)/0.8172849 PERIODIC=NO 
r17d_r20e_sc: CUSTOM ARG=r17d_r20e FUNC=(x-0.561667873)/0.35536577 PERIODIC=NO 
r25d_r28e_sc: CUSTOM ARG=r25d_r28e FUNC=(x-0.512580603)/0.47228003 PERIODIC=NO 
r31e_r82e_sc: CUSTOM ARG=r31e_r82e FUNC=(x-0.696047211)/0.52122795 PERIODIC=NO 
r35e_r78e_sc: CUSTOM ARG=r35e_r78e FUNC=(x-0.772214475)/0.79334557 PERIODIC=NO 
r17e_r20a_sc: CUSTOM ARG=r17e_r20a FUNC=(x-0.576588718)/0.34953156 PERIODIC=NO 
r22e_r28a_sc: CUSTOM ARG=r22e_r28a FUNC=(x-1.22103401)/0.59060999 PERIODIC=NO 
r25e_r28a_sc: CUSTOM ARG=r25e_r28a FUNC=(x-0.398665896)/0.47905496 PERIODIC=NO 
r31a_r82a_sc: CUSTOM ARG=r31a_r82a FUNC=(x-0.717042874)/0.4244332 PERIODIC=NO 
r8a_r23b_sc: CUSTOM ARG=r8a_r23b FUNC=(x-0.659660051)/0.41028032 PERIODIC=NO 
r14a_r24b_sc: CUSTOM ARG=r14a_r24b FUNC=(x-0.644848702)/0.54918374 PERIODIC=NO 
r14a_r27b_sc: CUSTOM ARG=r14a_r27b FUNC=(x-1.33608225)/1.30778715 PERIODIC=NO 
r15a_r27b_sc: CUSTOM ARG=r15a_r27b FUNC=(x-1.19324994)/0.86470338 PERIODIC=NO 
r17a_r28b_sc: CUSTOM ARG=r17a_r28b FUNC=(x-0.265999133)/0.28493546 PERIODIC=NO 
r18a_r28b_sc: CUSTOM ARG=r18a_r28b FUNC=(x-1.1951273)/1.00836037 PERIODIC=NO 
r18a_r31b_sc: CUSTOM ARG=r18a_r31b FUNC=(x-0.450433212)/0.45028786 PERIODIC=NO 
r19a_r31b_sc: CUSTOM ARG=r19a_r31b FUNC=(x-0.170766078)/0.14826586 PERIODIC=NO 
r22a_r32b_sc: CUSTOM ARG=r22a_r32b FUNC=(x-0.396098851)/0.41883701 PERIODIC=NO 
r22a_r35b_sc: CUSTOM ARG=r22a_r35b FUNC=(x-0.337912042)/0.37836444 PERIODIC=NO 
r31b_r90b_sc: CUSTOM ARG=r31b_r90b FUNC=(x-0.295506782)/0.26145829 PERIODIC=NO 
r34b_r89b_sc: CUSTOM ARG=r34b_r89b FUNC=(x-0.474435719)/0.39586101 PERIODIC=NO 
r34b_r90b_sc: CUSTOM ARG=r34b_r90b FUNC=(x-0.43175085)/0.40934427 PERIODIC=NO 
r35b_r90b_sc: CUSTOM ARG=r35b_r90b FUNC=(x-0.0519281775)/0.06303682 PERIODIC=NO 
r35b_r86b_sc: CUSTOM ARG=r35b_r86b FUNC=(x-0.213077868)/0.26636907 PERIODIC=NO 
r35b_r89b_sc: CUSTOM ARG=r35b_r89b FUNC=(x-0.0866343452)/0.16438742 PERIODIC=NO 
r39b_r89b_sc: CUSTOM ARG=r39b_r89b FUNC=(x-0.393880919)/0.46310769 PERIODIC=NO 
r39b_r85b_sc: CUSTOM ARG=r39b_r85b FUNC=(x-0.618341969)/0.42741931 PERIODIC=NO 
r39b_r86b_sc: CUSTOM ARG=r39b_r86b FUNC=(x-0.256327872)/0.32720037 PERIODIC=NO 
r39b_r90b_sc: CUSTOM ARG=r39b_r90b FUNC=(x-0.0671698365)/0.10308444 PERIODIC=NO 
r43b_r81b_sc: CUSTOM ARG=r43b_r81b FUNC=(x-0.955323251)/0.57413142 PERIODIC=NO 
r46b_r81b_sc: CUSTOM ARG=r46b_r81b FUNC=(x-0.282063273)/0.34483394 PERIODIC=NO 
r43b_r82b_sc: CUSTOM ARG=r43b_r82b FUNC=(x-0.389203216)/0.53570673 PERIODIC=NO 
r9a_r79c_sc: CUSTOM ARG=r9a_r79c FUNC=(x-0.386095247)/0.33651733 PERIODIC=NO 
r9a_r80c_sc: CUSTOM ARG=r9a_r80c FUNC=(x-0.346044409)/0.32568095 PERIODIC=NO 
r9a_r83c_sc: CUSTOM ARG=r9a_r83c FUNC=(x-0.292777534)/0.18256242 PERIODIC=NO 
r9a_r84c_sc: CUSTOM ARG=r9a_r84c FUNC=(x-0.0712110197)/0.03273549 PERIODIC=NO 
r27b_lip_sc: CUSTOM ARG=r27b_lip FUNC=(x-1.88952421)/0.99890744 PERIODIC=NO 
r19b_r27c_sc: CUSTOM ARG=r19b_r27c FUNC=(x-0.993686488)/0.60456009 PERIODIC=NO 
r8b_r23c_sc: CUSTOM ARG=r8b_r23c FUNC=(x-0.388022745)/0.322849 PERIODIC=NO 
r14b_r24c_sc: CUSTOM ARG=r14b_r24c FUNC=(x-0.13222434)/0.19674452 PERIODIC=NO 
r15b_r27c_sc: CUSTOM ARG=r15b_r27c FUNC=(x-0.466435783)/0.8008918 PERIODIC=NO 
r18b_r28c_sc: CUSTOM ARG=r18b_r28c FUNC=(x-0.224353108)/0.38360354 PERIODIC=NO 
r19b_r31c_sc: CUSTOM ARG=r19b_r31c FUNC=(x-0.0774716385)/0.14409525 PERIODIC=NO 
r31c_r90c_sc: CUSTOM ARG=r31c_r90c FUNC=(x-0.077860597)/0.13730799 PERIODIC=NO 
r34c_r90c_sc: CUSTOM ARG=r34c_r90c FUNC=(x-0.106114363)/0.24087696 PERIODIC=NO 
r35c_r90c_sc: CUSTOM ARG=r35c_r90c FUNC=(x-0.00829134747)/0.01721693 PERIODIC=NO 
r35c_r86c_sc: CUSTOM ARG=r35c_r86c FUNC=(x-0.0640921452)/0.11494436 PERIODIC=NO 
r39c_r89c_sc: CUSTOM ARG=r39c_r89c FUNC=(x-0.0843501264)/0.18629526 PERIODIC=NO 
r39c_r85c_sc: CUSTOM ARG=r39c_r85c FUNC=(x-0.423204639)/0.42104747 PERIODIC=NO 
r39c_r86c_sc: CUSTOM ARG=r39c_r86c FUNC=(x-0.089430559)/0.21781084 PERIODIC=NO 
r39c_r90c_sc: CUSTOM ARG=r39c_r90c FUNC=(x-0.0130354237)/0.03709473 PERIODIC=NO 
r43c_r81c_sc: CUSTOM ARG=r43c_r81c FUNC=(x-0.651060474)/0.50329996 PERIODIC=NO 
r46c_r81c_sc: CUSTOM ARG=r46c_r81c FUNC=(x-0.125665102)/0.25034266 PERIODIC=NO 
r43c_r82c_sc: CUSTOM ARG=r43c_r82c FUNC=(x-0.12574034)/0.36318364 PERIODIC=NO 
r9b_r80d_sc: CUSTOM ARG=r9b_r80d FUNC=(x-0.262342395)/0.35929053 PERIODIC=NO 
r9b_r83d_sc: CUSTOM ARG=r9b_r83d FUNC=(x-0.192130545)/0.19819965 PERIODIC=NO 
r9b_r84d_sc: CUSTOM ARG=r9b_r84d FUNC=(x-0.0572841949)/0.0429293 PERIODIC=NO 
r19d_r27e_sc: CUSTOM ARG=r19d_r27e FUNC=(x-0.730193433)/0.56028683 PERIODIC=NO 
r34e_r85e_sc: CUSTOM ARG=r34e_r85e FUNC=(x-0.600765539)/0.50122331 PERIODIC=NO 
r22d_r31e_sc: CUSTOM ARG=r22d_r31e FUNC=(x-0.685752305)/0.39616656 PERIODIC=NO 
r15d_r27e_sc: CUSTOM ARG=r15d_r27e FUNC=(x-0.363622896)/0.48926721 PERIODIC=NO 
r19d_r31e_sc: CUSTOM ARG=r19d_r31e FUNC=(x-0.0389930279)/0.0380744 PERIODIC=NO 
r9d_r79a_sc: CUSTOM ARG=r9d_r79a FUNC=(x-0.104699951)/0.17649067 PERIODIC=NO 
r9d_r80a_sc: CUSTOM ARG=r9d_r80a FUNC=(x-0.130569819)/0.22816896 PERIODIC=NO 
r9d_r83a_sc: CUSTOM ARG=r9d_r83a FUNC=(x-0.126593814)/0.15991421 PERIODIC=NO 
r9d_r84a_sc: CUSTOM ARG=r9d_r84a FUNC=(x-0.0395614609)/0.0368293 PERIODIC=NO 
r35a_r90a_sc: CUSTOM ARG=r35a_r90a FUNC=(x-0.00297869392)/0.00198286 PERIODIC=NO 
r35a_r86a_sc: CUSTOM ARG=r35a_r86a FUNC=(x-0.0219008132)/0.01709861 PERIODIC=NO 
r35a_r89a_sc: CUSTOM ARG=r35a_r89a FUNC=(x-0.021002271)/0.01965071 PERIODIC=NO 
r39a_r85a_sc: CUSTOM ARG=r39a_r85a FUNC=(x-0.147925554)/0.17433916 PERIODIC=NO 


contacts: COMBINE ARG=r14a_r16b_sc,r14a_r19b_sc,r14a_r20b_sc,r17a_r20b_sc,r18a_r23b_sc,r18a_r24b_sc,r18a_r27b_sc,r19a_r27b_sc,r22a_r27b_sc,r22a_r28b_sc,r25a_r28b_sc,r27b_r86b_sc,r27b_r90b_sc,r31b_r82b_sc,r34b_r85b_sc,r35b_r78b_sc,r39b_r81b_sc,r42b_r81b_sc,r39b_r78b_sc,r43b_r77b_sc,r22a_r31b_sc,r8a_lip_sc,r18a_lip_sc,r19a_lip_sc,r22a_lip_sc,r82b_lip_sc,r86b_lip_sc,r90b_lip_sc,r89b_bb_lip_sc,r89b_lip_sc,r23b_lip_sc,r79c_lip_sc,r14b_r16c_sc,r17b_r20c_sc,r22b_r28c_sc,r25b_r28c_sc,r27c_r86c_sc,r31c_r82c_sc,r35c_r78c_sc,r14c_r16d_sc,r14c_r19d_sc,r14c_r20d_sc,r17c_r20d_sc,r18c_r23d_sc,r14d_r16e_sc,r17d_r20e_sc,r25d_r28e_sc,r31e_r82e_sc,r35e_r78e_sc,r17e_r20a_sc,r22e_r28a_sc,r25e_r28a_sc,r31a_r82a_sc,r8a_r23b_sc,r14a_r24b_sc,r14a_r27b_sc,r15a_r27b_sc,r17a_r28b_sc,r18a_r28b_sc,r18a_r31b_sc,r19a_r31b_sc,r22a_r32b_sc,r22a_r35b_sc,r31b_r90b_sc,r34b_r89b_sc,r34b_r90b_sc,r35b_r90b_sc,r35b_r86b_sc,r35b_r89b_sc,r39b_r89b_sc,r39b_r85b_sc,r39b_r86b_sc,r39b_r90b_sc,r43b_r81b_sc,r46b_r81b_sc,r43b_r82b_sc,r9a_r79c_sc,r9a_r80c_sc,r9a_r83c_sc,r9a_r84c_sc,r27b_lip_sc,r19b_r27c_sc,r8b_r23c_sc,r14b_r24c_sc,r15b_r27c_sc,r18b_r28c_sc,r19b_r31c_sc,r31c_r90c_sc,r34c_r90c_sc,r35c_r90c_sc,r35c_r86c_sc,r39c_r89c_sc,r39c_r85c_sc,r39c_r86c_sc,r39c_r90c_sc,r43c_r81c_sc,r46c_r81c_sc,r43c_r82c_sc,r9b_r80d_sc,r9b_r83d_sc,r9b_r84d_sc,r19d_r27e_sc,r34e_r85e_sc,r22d_r31e_sc,r15d_r27e_sc,r19d_r31e_sc,r9d_r79a_sc,r9d_r80a_sc,r9d_r83a_sc,r9d_r84a_sc,r35a_r90a_sc,r35a_r86a_sc,r35a_r89a_sc,r39a_r85a_sc COEFFICIENTS=0.024178286653255148,0.029922065459401043,0.0240834022250158,0.02898132350442004,0.03085517907760453,0.029606879653752707,0.020031784548968125,0.029064174837820523,0.032299083561903294,0.028160801207892657,0.023748344533409828,0.027661882129700915,0.0247219728108842,0.029378855397740714,0.027138705123629158,0.021990561265494722,0.016253388360701407,0.008275018905714884,0.01222494284460846,0.016428522205318374,0.011998777440747456,0.010409872323610483,0.016660838190267906,0.017297864713018724,0.01730161220783389,0.014148420451037903,0.0214465497021393,0.011798854110386775,0.012321992173832423,0.012931748696995217,0.016728737937816318,0.017386455648996293,0.014667161398186938,0.012664989650176067,0.006237318144836609,0.01855863475119704,0.0013695647634014447,0.007638132364977191,0.011939810900906607,0.010918135588021233,0.012342321256547314,0.010661495779676247,0.012246874427264154,0.01354112371178288,0.01624020314474056,0.015810211694416803,0.013373961135837472,0.011178065282510983,0.013259969623347703,0.009419088799745822,0.009724816062775685,0.015355460045413133,0.009161896154383072,-0.024222949443768425,-0.02789200369776139,-0.02979485637742213,-0.031051785340090475,-0.025516158400549535,-0.03133337827528897,-0.02906090375935097,-0.027793572802326465,-0.026515705496899813,-0.025056152259746032,-0.02938095385399237,-0.026570903995061464,-0.027764976744190584,-0.02502759564768565,-0.02495920063034829,-0.014286452573359865,-0.019030807562827233,-0.02209485627891791,-0.019063322673261548,-0.014617082076648474,-0.01197107673961024,-0.00765292214044455,-0.01410198094854919,-0.02474665169321484,-0.013716952846909589,-0.016720004430452656,-0.011647692142462694,-0.014980622019208379,-0.021522994605690467,-0.0005481466521941297,0.004740396309533381,0.003057235152252577,0.007269538822445116,0.006000672176357786,0.0068667819074609195,0.00687373344102702,0.007566541318311084,0.006042035608236506,0.0075172538886735425,-0.00046119455000023964,0.007273992178694868,0.007359732166827235,-8.007218364662616e-05,0.0028689905443174697,0.007592305465117612,-0.0021794554374111857,-0.0012360916592970648,-0.008385291661235767,-0.007692246468257371,-0.010943136763845625,-0.009519141643550538,-0.014601885853714237,-0.01325114917015517,-0.014871035630924963,-0.011479377262322793,-0.012720639488287193,-0.013105278714395702,-0.013207315932661364,-0.01126612232645038,-0.008577312547600451,-0.007334343212394333  PERIODIC=NO

svm_contacts: CUSTOM ARG=contacts FUNC=x-0.0007683750939209324 PERIODIC=NO


COMMITTOR ...
   ARG=svm_contacts,svm
   STRIDE=1
   BASIN_LL1=0.5,-2
   BASIN_UL1=2,-0.3
   BASIN_LL2=-2,0.3
   BASIN_UL2=-0.5,2
   FILE=BASINS
...


PRINT ARG=svm,svm_contacts FILE=COLVAR STRIDE=1
